# Supplementary material for: Crystal structure of 3,14-dimethyl-2,6,13,17-tetra­azoniatri­cyclo­[16.4.0.07,12]docosane tetra­chloride tetra­hydrate from synchrotron X-ray data
Source: Acta Crystallogr E Crystallogr Commun. 2018 Jul 6;74(Pt 8):1039–41. doi: 10.1107/S2056989018009337 (PMC6072991; doi:10.1107/S2056989018009337)
Supplement: Supplementary file 1 [file e-74-01039-sup1.cif]

##############################################################################
#                                                                            #
# This CIF contains the data in a paper accepted for publication in          #
# Acta Crystallographica Section E. It conforms to the requirements of       #
# Notes for Authors for Acta Crystallographica Section E, and has been       #
# peer reviewed under the auspices of the IUCr Commission on Journals.       #
#                                                                            #
# Full details of the Crystallographic Information File format               #
# are given in the paper "The Crystallographic Information File (CIF):       #
# a New Standard Archive File for Crystallography" by S. R. Hall, F. H.      #
# Allen and I. D. Brown [Acta Cryst. (1991), A47, 655-685].                  #
#                                                                            #
# The current version of the core CIF dictionary is obtainable from          #
# ftp://ftp.iucr.org/pub/cif_core.dic.                                       #
#                                                                            #
# Software is freely available for graphical display of the structure(s)     #
# in this CIF. For information consult the CIF software page                 #
# http://www.iucr.org/resources/cif/software.                                #
#                                                                            #
# This file may be used for bona fide research purposes within the           #
# scientific community so long as proper attribution is given to the journal # 
# article from which it was obtained.                                        #
#                                                                            #
##############################################################################
data_I
_audit_creation_method     'SHELXL-2018/3'
_journal_date_recd_electronic     2018-06-27
_journal_date_accepted     2018-06-28
_journal_name_full     'Acta Crystallographica, Section E'
_journal_year     2018
_journal_volume     74
_journal_issue      8
_journal_page_first     1039
_journal_page_last     1041
_journal_paper_category     GO
_journal_paper_doi     10.1107/S2056989018009337
_journal_coeditor_code     SJ5559
_publ_contact_author_name     'Jong-Ha Choi'
_publ_contact_author_address
;
Department of Chemistry, Andong National University,
Andong 36729, Republic of Korea.
;
_publ_contact_author_email     jhchoi@anu.ac.kr
_publ_contact_author_fax     '82 54 820 5452'
_publ_contact_author_phone     '+82-54-820-5458'
_publ_section_title
;
Crystal structure of
3,14-dimethyl-2,6,13,17-tetraazoniatricyclo[16.4.0.0^7,12^]docosane
tetrachloride tetrahydrate from synchrotron X-ray data
;
loop_
    _publ_author_name
    _publ_author_footnote
    _publ_author_address
    'Moon, Dohyun' .
;
Pohang Accelerator Laboratory, POSTECH, Pohang 37673, Republic of Korea
;
    'Choi, Jong-Ha' .
;
Department of Chemistry, Andong National University, Andong 36729,
Republic of Korea
;
_publ_section_synopsis
;
In this hydrated 2,6,13,17-tetraazoniatricyclo[16.4.0.0^7,12^]docosane
tetrachloride salt, the cation lies about an inversion center. In the crystal,
N---H...Cl, O--H...Cl and N---H...O hydrogen bonds connect the anions, cations
and water molecules, forming a three-dimensional network.
;
_database_code_depnum_ccdc_archive     'CCDC 1852146'
_chemical_name_systematic
;
3,14-Dimethyl-2,6,13,17-tetraazoniatricyclo[16.4.0.0^7,12^]docosane
tetrachloride tetrahydrate
;
_chemical_name_common     ?
_chemical_formula_moiety     'C20 H44 N4 4+, 4(Cl -), 4(H2 O)'
_chemical_formula_sum     'C20 H52 Cl4 N4 O4'
_chemical_formula_iupac     'C20 H44 N4 4+, 4Cl -, 4H2 O'
_chemical_formula_weight     554.45
_chemical_melting_point     ?
_shelx_space_group_comment
;
The symmetry employed for this shelxl refinement is uniquely defined
by the following loop, which should always be used as a source of
symmetry information in preference to the above space-group names.
They are only intended as comments.
;
_space_group_crystal_system     monoclinic
_space_group_name_H-M_alt     'P 21/n'
_space_group_name_Hall     '-P 2yn'
loop_
    _space_group_symop_operation_xyz
    'x, y, z'
    '-x+1/2, y+1/2, -z+1/2'
    '-x, -y, -z'
    'x-1/2, -y-1/2, z-1/2'
_cell_length_a     7.5450(15)
_cell_length_b     23.190(5)
_cell_length_c     8.3370(17)
_cell_angle_alpha     90
_cell_angle_beta     103.32(3)
_cell_angle_gamma     90
_cell_volume     1419.5(5)
_cell_formula_units_Z     2
_cell_measurement_reflns_used     44298
_cell_measurement_theta_min     0.361
_cell_measurement_theta_max     33.548
_cell_measurement_temperature     220(2)
_exptl_crystal_description     'block'
_exptl_crystal_colour     'colourless'
_exptl_crystal_size_max     0.075
_exptl_crystal_size_mid     0.063
_exptl_crystal_size_min     0.055
_exptl_crystal_density_diffrn     1.297
_exptl_crystal_density_meas     ?
_exptl_crystal_density_method     ?
_exptl_crystal_F_000     600
_exptl_absorpt_coefficient_mu     0.318
_exptl_absorpt_correction_type     empirical
_exptl_absorpt_process_details
;
(<i>HKL3000sm SCALEPACK</i>; Otwinowski & Minor, 1997)
;
_shelx_estimated_absorpt_T_min     0.977
_shelx_estimated_absorpt_T_max     0.983
_exptl_absorpt_correction_T_min     0.919
_exptl_absorpt_correction_T_max     1.000
_diffrn_ambient_temperature     220(2)
_diffrn_radiation_type     synchrotron
_diffrn_radiation_wavelength     0.630
_diffrn_measurement_device_type     'Rayonix MX225HS CCD area detector'
_diffrn_measurement_method     'omega scans'
_diffrn_detector_area_resol_mean     ?
_diffrn_reflns_number     13816
_diffrn_reflns_av_R_equivalents     0.0612
_diffrn_reflns_theta_min     1.557
_diffrn_reflns_theta_max     25.496
_diffrn_reflns_theta_full     22.210
_diffrn_measured_fraction_theta_max     0.999
_diffrn_measured_fraction_theta_full     0.999
_diffrn_reflns_limit_h_min     -10
_diffrn_reflns_limit_h_max     10
_diffrn_reflns_limit_k_min     -31
_diffrn_reflns_limit_k_max     31
_diffrn_reflns_limit_l_min     -11
_diffrn_reflns_limit_l_max     11
_refine_special_details     ?
_reflns_number_total     3797
_reflns_number_gt     3504
_reflns_threshold_expression     'I > 2\s(I)'
_refine_ls_structure_factor_coef     Fsqd
_refine_ls_matrix_type     full
_refine_ls_R_factor_all     0.0480
_refine_ls_R_factor_gt     0.0462
_refine_ls_wR_factor_gt     0.1397
_refine_ls_wR_factor_ref     0.1413
_refine_ls_goodness_of_fit_ref     1.139
_refine_ls_restrained_S_all     1.138
_refine_ls_number_reflns     3797
_refine_ls_number_parameters     158
_refine_ls_number_restraints     6
_refine_ls_hydrogen_treatment     mixed
_refine_ls_weighting_scheme     calc
_refine_ls_weighting_details
              'w=1/[\s^2^(Fo^2^)+(0.0863P)^2^+0.2986P] where P=(Fo^2^+2Fc^2^)/3'
_atom_sites_solution_hydrogens     mixed
_atom_sites_solution_primary     ?
_atom_sites_solution_secondary     ?
_refine_ls_shift/su_max     0.001
_refine_ls_shift/su_mean     0.000
_refine_diff_density_max     0.798
_refine_diff_density_min     -0.329
_refine_ls_extinction_method     none
_refine_ls_extinction_coef     .
loop_
    _atom_type_symbol
    _atom_type_description
    _atom_type_scat_dispersion_real
    _atom_type_scat_dispersion_imag
    _atom_type_scat_source
    'C' 'C' 0.0021 0.0012
                         'International Tables Vol C Tables 4.2.6.8 and 6.1.1.4'
    'H' 'H' 0.0000 0.0000
                         'International Tables Vol C Tables 4.2.6.8 and 6.1.1.4'
    'N' 'N' 0.0044 0.0025
                         'International Tables Vol C Tables 4.2.6.8 and 6.1.1.4'
    'O' 'O' 0.0080 0.0047
                         'International Tables Vol C Tables 4.2.6.8 and 6.1.1.4'
    'Cl' 'Cl' 0.1230 0.1255
                         'International Tables Vol C Tables 4.2.6.8 and 6.1.1.4'
_computing_data_collection
;
<i>PAL BL2D-SMDC</i> (Shin <i>et al.</i>, 2016)
;
_computing_cell_refinement
;
<i>HKL3000sm</i> (Otwinowski & Minor, 1997)
;
_computing_data_reduction
;
<i>HKL3000sm</i> (Otwinowski & Minor, 1997)
;
_computing_structure_solution
;
<i>SHELXT2015</i> (Sheldrick, 2015a)
;
_computing_structure_refinement
;
<i>SHELXL2015</i> (Sheldrick, 2015b)
;
_computing_molecular_graphics
;
<i>DIAMOND</i> (Putz & Brandenburg, 2014)
;
_computing_publication_material
;
<i>publCIF</i> (Westrip, 2010)
;
loop_
    _atom_site_type_symbol
    _atom_site_label
    _atom_site_fract_x
    _atom_site_fract_y
    _atom_site_fract_z
    _atom_site_U_iso_or_equiv
    _atom_site_adp_type
    _atom_site_calc_flag
    _atom_site_occupancy
    _atom_site_disorder_assembly
    _atom_site_disorder_group
    Cl Cl1 0.28649(4) 0.48361(2) -0.23231(4) 0.02152(13) Uani d 1 . .
    Cl Cl2 0.23041(5) 0.70611(2) -0.24081(5) 0.02724(13) Uani d 1 . .
    O O1 0.17644(18) 0.59115(5) -0.06048(14) 0.0292(3) Uani d 1 . .
    H H1O1 0.211(3) 0.5659(7) -0.118(2) 0.044 Uiso d 1 . .
    H H2O1 0.190(3) 0.6234(5) -0.101(3) 0.044 Uiso d 1 . .
    O O2 0.81871(15) 0.70598(5) 0.55335(16) 0.0285(3) Uani d 1 . .
    H H1O2 0.807(3) 0.7293(8) 0.476(2) 0.043 Uiso d 1 . .
    H H2O2 0.9243(18) 0.7082(9) 0.612(2) 0.043 Uiso d 1 . .
    N N1 0.31217(15) 0.54018(5) 0.24038(13) 0.0135(2) Uani d 1 . .
    H H1AN 0.424887 0.529030 0.234909 0.016 Uiso calc 1 . .
    H H1B 0.273908 0.566098 0.159468 0.016 Uiso calc 1 . .
    N N2 0.52610(14) 0.64198(5) 0.58563(14) 0.0145(2) Uani d 1 . .
    H H2AN 0.431936 0.660340 0.612559 0.017 Uiso calc 1 . .
    H H2B 0.612982 0.668566 0.585565 0.017 Uiso calc 1 . .
    C C1 0.24830(16) 0.43768(5) 0.32273(16) 0.0151(2) Uani d 1 . .
    H H1A 0.142456 0.413129 0.322216 0.018 Uiso calc 1 . .
    H H1AB 0.292168 0.452568 0.434890 0.018 Uiso calc 1 . .
    C C2 0.18858(17) 0.48834(5) 0.20562(17) 0.0151(3) Uani d 1 . .
    H H2A 0.182324 0.475365 0.092579 0.018 Uiso calc 1 . .
    H H2AB 0.065641 0.500024 0.212226 0.018 Uiso calc 1 . .
    C C3 0.32531(16) 0.57005(5) 0.40305(15) 0.0139(2) Uani d 1 . .
    H H3 0.374735 0.542524 0.493008 0.017 Uiso calc 1 . .
    C C4 0.13998(17) 0.59125(6) 0.42271(17) 0.0190(3) Uani d 1 . .
    H H4A 0.055377 0.558611 0.409763 0.023 Uiso calc 1 . .
    H H4AB 0.152601 0.606815 0.534063 0.023 Uiso calc 1 . .
    C C5 0.06125(19) 0.63767(7) 0.29694(19) 0.0240(3) Uani d 1 . .
    H H5A -0.055674 0.650884 0.315737 0.029 Uiso calc 1 . .
    H H5AB 0.039283 0.621385 0.185629 0.029 Uiso calc 1 . .
    C C6 0.1913(2) 0.68874(7) 0.31020(19) 0.0257(3) Uani d 1 . .
    H H6A 0.199462 0.708191 0.416010 0.031 Uiso calc 1 . .
    H H6AB 0.142341 0.716389 0.222244 0.031 Uiso calc 1 . .
    C C7 0.38260(19) 0.67021(6) 0.29703(18) 0.0205(3) Uani d 1 . .
    H H7A 0.378106 0.658961 0.182857 0.025 Uiso calc 1 . .
    H H7AB 0.464730 0.703370 0.323138 0.025 Uiso calc 1 . .
    C C8 0.46174(16) 0.62004(5) 0.41108(15) 0.0141(2) Uani d 1 . .
    H H8 0.569077 0.605031 0.374969 0.017 Uiso calc 1 . .
    C C9 0.60141(16) 0.59907(5) 0.72246(16) 0.0144(2) Uani d 1 . .
    H H9 0.501674 0.573469 0.737922 0.017 Uiso calc 1 . .
    C C10 0.6708(2) 0.63373(6) 0.87937(17) 0.0233(3) Uani d 1 . .
    H H10A 0.706638 0.607639 0.972125 0.035 Uiso calc 1 . .
    H H10B 0.574944 0.659033 0.897628 0.035 Uiso calc 1 . .
    H H10C 0.774932 0.656615 0.868372 0.035 Uiso calc 1 . .
loop_
    _atom_site_aniso_label
    _atom_site_aniso_U_11
    _atom_site_aniso_U_22
    _atom_site_aniso_U_33
    _atom_site_aniso_U_12
    _atom_site_aniso_U_13
    _atom_site_aniso_U_23
    Cl1 0.01190(19) 0.0294(2) 0.0260(2) -0.00148(11) 0.01001(14) -0.00336(13)
    Cl2 0.0223(2) 0.0314(2) 0.0275(2) 0.00606(13) 0.00466(16) -0.00617(14)
    O1 0.0377(6) 0.0317(6) 0.0187(5) 0.0038(5) 0.0078(5) -0.0001(4)
    O2 0.0175(5) 0.0358(6) 0.0316(6) -0.0066(4) 0.0043(5) 0.0089(5)
    N1 0.0089(4) 0.0188(5) 0.0133(5) 0.0003(4) 0.0036(4) -0.0002(4)
    N2 0.0105(5) 0.0176(5) 0.0151(5) -0.0007(4) 0.0024(4) -0.0005(4)
    C1 0.0102(5) 0.0195(5) 0.0163(6) 0.0012(4) 0.0045(4) 0.0007(5)
    C2 0.0093(5) 0.0183(5) 0.0162(6) -0.0006(4) -0.0001(4) -0.0021(5)
    C3 0.0106(5) 0.0192(5) 0.0124(5) -0.0028(4) 0.0036(4) -0.0016(4)
    C4 0.0121(6) 0.0275(6) 0.0198(6) -0.0038(5) 0.0083(5) -0.0062(5)
    C5 0.0130(6) 0.0349(7) 0.0236(7) 0.0061(5) 0.0035(5) -0.0039(6)
    C6 0.0254(7) 0.0249(6) 0.0250(7) 0.0071(6) 0.0024(6) 0.0034(6)
    C7 0.0188(6) 0.0223(6) 0.0189(6) -0.0018(5) 0.0012(5) 0.0054(5)
    C8 0.0104(5) 0.0192(5) 0.0127(5) -0.0026(4) 0.0024(4) -0.0004(5)
    C9 0.0106(5) 0.0190(5) 0.0137(6) 0.0008(4) 0.0028(4) 0.0009(4)
    C10 0.0242(7) 0.0278(7) 0.0159(6) 0.0051(6) 0.0004(5) -0.0054(5)
_geom_special_details
;
 All esds (except the esd in the dihedral angle between two l.s. planes)
 are estimated using the full covariance matrix.  The cell esds are taken
 into account individually in the estimation of esds in distances, angles
 and torsion angles; correlations between esds in cell parameters are only
 used when they are defined by crystal symmetry.  An approximate (isotropic)
 treatment of cell esds is used for estimating esds involving l.s. planes.
;
loop_
    _geom_bond_atom_site_label_1
    _geom_bond_atom_site_label_2
    _geom_bond_site_symmetry_2
    _geom_bond_distance
    _geom_bond_publ_flag
    O1 H1O1 . 0.837(9) ?
    O1 H2O1 . 0.837(9) ?
    O2 H1O2 . 0.833(9) ?
    O2 H2O2 . 0.834(9) ?
    N1 C3 . 1.5056(16) ?
    N1 C2 . 1.5080(16) ?
    N1 H1AN . 0.9000 ?
    N1 H1B . 0.9000 ?
    N2 C8 . 1.5122(17) ?
    N2 C9 . 1.5217(16) ?
    N2 H2AN . 0.9000 ?
    N2 H2B . 0.9000 ?
    C1 C2 . 1.5277(18) ?
    C1 C9 3_666 1.5333(17) ?
    C1 H1A . 0.9800 ?
    C1 H1AB . 0.9800 ?
    C2 H2A . 0.9800 ?
    C2 H2AB . 0.9800 ?
    C3 C4 . 1.5263(17) ?
    C3 C8 . 1.5416(17) ?
    C3 H3 . 0.9900 ?
    C4 C5 . 1.524(2) ?
    C4 H4A . 0.9800 ?
    C4 H4AB . 0.9800 ?
    C5 C6 . 1.526(2) ?
    C5 H5A . 0.9800 ?
    C5 H5AB . 0.9800 ?
    C6 C7 . 1.534(2) ?
    C6 H6A . 0.9800 ?
    C6 H6AB . 0.9800 ?
    C7 C8 . 1.5338(18) ?
    C7 H7A . 0.9800 ?
    C7 H7AB . 0.9800 ?
    C8 H8 . 0.9900 ?
    C9 C10 . 1.5217(19) ?
    C9 H9 . 0.9900 ?
    C10 H10A . 0.9700 ?
    C10 H10B . 0.9700 ?
    C10 H10C . 0.9700 ?
loop_
    _geom_angle_atom_site_label_1
    _geom_angle_atom_site_label_2
    _geom_angle_atom_site_label_3
    _geom_angle_site_symmetry_1
    _geom_angle_site_symmetry_3
    _geom_angle
    _geom_angle_publ_flag
    H1O1 O1 H2O1 . . 108.0(17) ?
    H1O2 O2 H2O2 . . 108.9(18) ?
    C3 N1 C2 . . 116.70(10) ?
    C3 N1 H1AN . . 108.1 ?
    C2 N1 H1AN . . 108.1 ?
    C3 N1 H1B . . 108.1 ?
    C2 N1 H1B . . 108.1 ?
    H1AN N1 H1B . . 107.3 ?
    C8 N2 C9 . . 118.89(10) ?
    C8 N2 H2AN . . 107.6 ?
    C9 N2 H2AN . . 107.6 ?
    C8 N2 H2B . . 107.6 ?
    C9 N2 H2B . . 107.6 ?
    H2AN N2 H2B . . 107.0 ?
    C2 C1 C9 . 3_666 113.35(10) ?
    C2 C1 H1A . . 108.9 ?
    C9 C1 H1A 3_666 . 108.9 ?
    C2 C1 H1AB . . 108.9 ?
    C9 C1 H1AB 3_666 . 108.9 ?
    H1A C1 H1AB . . 107.7 ?
    N1 C2 C1 . . 114.32(11) ?
    N1 C2 H2A . . 108.7 ?
    C1 C2 H2A . . 108.7 ?
    N1 C2 H2AB . . 108.7 ?
    C1 C2 H2AB . . 108.7 ?
    H2A C2 H2AB . . 107.6 ?
    N1 C3 C4 . . 111.91(10) ?
    N1 C3 C8 . . 106.85(10) ?
    C4 C3 C8 . . 111.85(11) ?
    N1 C3 H3 . . 108.7 ?
    C4 C3 H3 . . 108.7 ?
    C8 C3 H3 . . 108.7 ?
    C5 C4 C3 . . 112.03(11) ?
    C5 C4 H4A . . 109.2 ?
    C3 C4 H4A . . 109.2 ?
    C5 C4 H4AB . . 109.2 ?
    C3 C4 H4AB . . 109.2 ?
    H4A C4 H4AB . . 107.9 ?
    C4 C5 C6 . . 110.86(12) ?
    C4 C5 H5A . . 109.5 ?
    C6 C5 H5A . . 109.5 ?
    C4 C5 H5AB . . 109.5 ?
    C6 C5 H5AB . . 109.5 ?
    H5A C5 H5AB . . 108.1 ?
    C5 C6 C7 . . 112.18(12) ?
    C5 C6 H6A . . 109.2 ?
    C7 C6 H6A . . 109.2 ?
    C5 C6 H6AB . . 109.2 ?
    C7 C6 H6AB . . 109.2 ?
    H6A C6 H6AB . . 107.9 ?
    C8 C7 C6 . . 113.98(11) ?
    C8 C7 H7A . . 108.8 ?
    C6 C7 H7A . . 108.8 ?
    C8 C7 H7AB . . 108.8 ?
    C6 C7 H7AB . . 108.8 ?
    H7A C7 H7AB . . 107.7 ?
    N2 C8 C7 . . 109.53(10) ?
    N2 C8 C3 . . 110.97(10) ?
    C7 C8 C3 . . 112.51(11) ?
    N2 C8 H8 . . 107.9 ?
    C7 C8 H8 . . 107.9 ?
    C3 C8 H8 . . 107.9 ?
    C10 C9 N2 . . 107.10(11) ?
    C10 C9 C1 . 3_666 112.18(11) ?
    N2 C9 C1 . 3_666 110.41(10) ?
    C10 C9 H9 . . 109.0 ?
    N2 C9 H9 . . 109.0 ?
    C1 C9 H9 3_666 . 109.0 ?
    C9 C10 H10A . . 109.5 ?
    C9 C10 H10B . . 109.5 ?
    H10A C10 H10B . . 109.5 ?
    C9 C10 H10C . . 109.5 ?
    H10A C10 H10C . . 109.5 ?
    H10B C10 H10C . . 109.5 ?
loop_
    _geom_torsion_atom_site_label_1
    _geom_torsion_atom_site_label_2
    _geom_torsion_atom_site_label_3
    _geom_torsion_atom_site_label_4
    _geom_torsion_site_symmetry_1
    _geom_torsion_site_symmetry_2
    _geom_torsion_site_symmetry_3
    _geom_torsion_site_symmetry_4
    _geom_torsion
    _geom_torsion_publ_flag
    C3 N1 C2 C1 . . . . -64.11(14) ?
    C9 C1 C2 N1 3_666 . . . -80.89(14) ?
    C2 N1 C3 C4 . . . . -58.63(14) ?
    C2 N1 C3 C8 . . . . 178.63(10) ?
    N1 C3 C4 C5 . . . . -64.60(14) ?
    C8 C3 C4 C5 . . . . 55.26(15) ?
    C3 C4 C5 C6 . . . . -57.49(15) ?
    C4 C5 C6 C7 . . . . 54.14(16) ?
    C5 C6 C7 C8 . . . . -49.87(17) ?
    C9 N2 C8 C7 . . . . 176.95(10) ?
    C9 N2 C8 C3 . . . . 52.13(14) ?
    C6 C7 C8 N2 . . . . -76.56(14) ?
    C6 C7 C8 C3 . . . . 47.36(16) ?
    N1 C3 C8 N2 . . . . -163.70(10) ?
    C4 C3 C8 N2 . . . . 73.52(13) ?
    N1 C3 C8 C7 . . . . 73.18(13) ?
    C4 C3 C8 C7 . . . . -49.60(15) ?
    C8 N2 C9 C10 . . . . 174.85(11) ?
    C8 N2 C9 C1 . . . 3_666 52.43(14) ?
loop_
    _geom_hbond_atom_site_label_D
    _geom_hbond_atom_site_label_H
    _geom_hbond_atom_site_label_A
    _geom_hbond_site_symmetry_A
    _geom_hbond_distance_DH
    _geom_hbond_distance_HA
    _geom_hbond_distance_DA
    _geom_hbond_angle_DHA
    _geom_hbond_publ_flag
    O1 H1O1 Cl1 . 0.837(9) 2.262(10) 3.0837(13) 167(2) yes
    O1 H2O1 Cl2 . 0.837(9) 2.301(10) 3.1329(13) 173(2) yes
    O2 H1O2 Cl2 4_676 0.833(9) 2.315(10) 3.1403(14) 172(2) yes
    O2 H2O2 Cl2 1_656 0.834(9) 2.354(10) 3.1839(16) 174(2) yes
    N1 H1AN Cl1 3_665 0.90 2.20 3.0939(12) 170.7 yes
    N1 H1B O1 . 0.90 1.90 2.7484(17) 155.8 yes
    N2 H2AN Cl2 1_556 0.90 2.41 3.2819(13) 164.4 yes
    N2 H2B O2 . 0.90 1.85 2.7245(16) 163.0 yes
_shelx_hkl_file
;
   0  -2   0 1126.72   27.47
   0  -3   0   -0.08    0.13
   0   3   0    0.08    0.15
   0  -4   0  203.46    5.41
   0   4   0  205.03    5.41
   0  -5   0    0.00    0.17
   0   5   0   -0.13    0.21
   0  -6   0  583.01   20.62
   0   6   0  571.73   14.89
   0  -7   0    0.25    0.19
   0   7   0    0.00    0.23
   0  -8   0   52.27    2.65
   0   8   0   54.09    1.97
   0  -9   0    0.06    0.28
   0   9   0   -0.15    0.21
   0  10   0 2293.25   80.94
   0 -11   0   -0.17    0.30
   0  11   0   -0.08    0.25
   0 -12   0  407.81   11.30
   0  12   0  413.98   11.73
   0 -13   0   -0.26    0.34
   0  13   0   -0.15    0.23
   0  14   0  774.44   18.81
   0 -15   0    0.21    0.36
   0  15   0    0.13    0.26
   0 -16   0   60.35    2.08
   0  16   0   60.58    1.97
   0 -17   0    0.23    0.40
   0  17   0    0.38    0.51
   0 -18   0  265.57   10.75
   0  18   0  268.55    8.00
   0 -19   0    0.45    0.49
   0  19   0   -0.02    0.36
   0 -20   0   54.26    1.97
   0  20   0   55.87    1.80
   0 -21   0   -0.44    0.55
   0  21   0    0.36    0.40
   0 -22   0   87.20    3.03
   0  22   0   90.02    3.35
   0 -23   0   -0.15    0.53
   0  23   0   -0.15    0.42
   0 -24   0    3.03    0.76
   0  24   0    2.40    0.47
   0 -25   0   -0.25    0.49
   0  25   0    0.09    0.38
   0  26   0  355.54   14.11
   0 -27   0    0.38    0.49
   0  27   0   -0.30    0.45
   0 -28   0   17.61    1.02
   0  28   0   17.94    1.19
   0 -29   0   -0.47    0.74
   0  29   0   -0.02    0.47
   0 -30   0    3.56    0.66
   0  30   0    3.67    0.59
   0 -31   0   -0.42    0.72
   0  31   0    0.19    0.93
   0 -32   0   44.16    3.03
   0  32   0   50.76    2.14
   0 -33   0    0.21    0.59
   0  33   0   -0.11    0.55
   0 -34   0    0.28    0.78
   0  34   0    0.44    0.57
   0 -35   0   -0.02    0.85
   0  35   0    1.31    1.00
   0 -36   0   27.79    2.40
   0  36   0   29.44    1.76
   0 -37   0    0.08    1.06
   0  37   0   -0.25    0.76
   0  37   1    2.33    1.04
   0 -37  -1    2.44    1.48
   0  36   1    8.17    1.10
   0 -36  -1    8.14    1.23
   0  35   1    1.68    0.83
   0 -35  -1    2.52    0.96
   0  34   1    4.20    0.85
   0 -34  -1    3.71    0.91
   0  33   1    3.82    0.89
   0 -33  -1    3.63    1.06
   0  32   1    3.82    0.78
   0 -32  -1    3.48    0.79
   0  31   1    0.32    0.95
   0 -31  -1   -0.42    1.42
   0  30   1   12.24    1.08
   0 -30  -1   12.26    1.04
   0  29   1    9.63    0.93
   0 -29  -1   12.64    1.38
   0  28   1  150.83    6.74
   0 -28  -1  143.37    7.17
   0  27   1    8.38    0.81
   0 -27  -1    9.48    0.79
   0  26   1    2.86    0.78
   0 -26  -1    3.46    0.91
   0  25   1   -0.28    0.47
   0 -25  -1    0.61    0.51
   0  24   1    1.65    0.72
   0 -24  -1    1.61    0.79
   0  23   1    9.93    0.78
   0 -23  -1    9.86    0.76
   0  22   1    0.70    0.53
   0 -22  -1    0.47    1.00
   0  21   1    6.92    0.59
   0 -21  -1    6.07    0.57
   0  20   1   25.56    1.19
   0 -20  -1   25.71    1.10
   0  19   1    9.38    0.62
   0 -19  -1    9.74    1.04
   0  18   1  777.80   20.38
   0  17   1    0.08    0.38
   0 -17  -1    0.19    0.53
   0  16   1  134.37    4.50
   0 -16  -1  129.85    3.86
   0  15   1  149.35    4.62
   0 -15  -1  141.12    4.28
   0  14   1  403.35   11.20
   0 -14  -1  420.83   16.48
   0  13   1   11.96    1.02
   0 -13  -1   12.09    0.72
   0  12   1  364.83   10.41
   0 -12  -1  362.39    9.74
   0  11   1  121.29    3.92
   0 -11  -1  120.95    5.43
   0  10   1   64.25    2.33
   0 -10  -1   61.09    2.21
   0   9   1   43.95    1.61
   0  -9  -1   44.06    1.61
   0   8   1 3898.27  132.85
   0   7   1  498.36   13.77
   0  -7  -1  503.62   19.26
   0   6   1    0.95    0.26
   0  -6  -1    0.30    0.28
   0   5   1   17.54    0.91
   0  -5  -1   17.31    0.76
   0   4   1  696.53   18.14
   0  -4  -1  673.44   17.46
   0   3   1 1444.42   51.22
   0  -3  -1 1411.33   34.83
   0   2   1   16.69    1.04
   0  -2  -1   17.29    1.04
   0   1   1  719.29   18.16
   0  -1  -1  715.14   25.37
   0   0   1   -0.04    0.13
   0   0  -1    0.19    0.15
   0  -1   1  714.93   24.46
   0   1  -1  704.70   17.22
   0  -2   1   14.97    0.51
   0   2  -1   15.40    0.61
   0  -3   1 1376.82   36.57
   0  -4   1  690.23   16.46
   0   4  -1  682.26   24.25
   0  -5   1   16.31    0.68
   0   5  -1   15.70    0.72
   0  -6   1    0.53    0.13
   0   6  -1    0.25    0.08
   0  -7   1  473.39   16.63
   0   7  -1  484.82   12.17
   0  -8   1 3737.95  145.74
   0   8  -1 3536.36   89.49
   0  -9   1   41.24    1.44
   0   9  -1   40.17    2.23
   0 -10   1   62.08    2.88
   0  10  -1   60.94    1.91
   0 -11   1  112.34    3.25
   0  11  -1  112.48    3.24
   0 -12   1  345.79   13.60
   0  12  -1  348.63    9.19
   0 -13   1   11.03    0.59
   0  13  -1   11.65    0.47
   0  14  -1  383.67   10.35
   0 -15   1  139.32    6.05
   0  15  -1  136.18    4.03
   0 -16   1  119.76    5.35
   0  16  -1  123.34    3.94
   0 -17   1    0.38    0.34
   0  17  -1    0.36    0.28
   0  18  -1  632.46   22.74
   0 -19   1    6.89    0.74
   0  19  -1    7.87    0.55
   0 -20   1   23.16    1.21
   0  20  -1   23.88    1.06
   0 -21   1    6.13    0.49
   0  21  -1    7.17    0.55
   0 -22   1    1.21    0.42
   0  22  -1    0.85    0.34
   0 -23   1   10.33    0.66
   0  23  -1   10.82    0.57
   0 -24   1    2.84    0.44
   0  24  -1    2.31    0.47
   0 -25   1    0.15    0.59
   0  25  -1    0.11    0.34
   0 -26   1    2.33    0.49
   0  26  -1    3.33    0.49
   0  27  -1    7.64    0.64
   0 -28   1  132.57    5.71
   0  28  -1  126.02    4.29
   0 -29   1    9.88    0.81
   0  29  -1    9.46    1.04
   0 -30   1    9.35    0.79
   0  30  -1    9.44    0.78
   0 -31   1    0.38    0.70
   0  31  -1    0.30    0.47
   0 -32   1    2.59    0.79
   0  32  -1    2.42    0.57
   0 -33   1    2.08    0.72
   0  33  -1    2.25    0.47
   0 -34   1    1.84    0.72
   0  34  -1    1.97    0.42
   0  35  -1    0.79    0.34
   0  36  -1    1.02    0.51
   0  38   2    2.42    1.02
   0 -38  -2    2.06    1.15
   0  37   2   -0.02    1.04
   0 -37  -2    0.70    1.44
   0  36   2   27.93    2.76
   0 -36  -2   31.73    3.27
   0  35   2    1.49    0.89
   0 -35  -2    0.47    0.98
   0  34   2   27.45    1.89
   0 -34  -2   25.28    2.72
   0  33   2    7.47    1.53
   0 -33  -2    8.59    1.48
   0  32   2   69.30    3.03
   0 -32  -2   73.12    2.80
   0  31   2   -0.04    1.02
   0 -31  -2    0.55    1.15
   0  30   2    0.08    0.76
   0 -30  -2   -0.08    0.78
   0  29   2    3.63    1.08
   0 -29  -2    3.18    1.15
   0  28   2    9.48    1.00
   0 -28  -2    8.27    0.89
   0  27   2   24.25    2.06
   0 -27  -2   19.13    2.19
   0  26   2  127.08    4.88
   0 -26  -2  125.12    4.03
   0  25   2   11.92    0.91
   0 -25  -2   11.64    0.93
   0  24   2    4.73    0.74
   0 -24  -2    3.88    0.79
   0  23   2    4.24    0.59
   0 -23  -2    5.73    0.76
   0  22   2  126.61    4.96
   0 -22  -2  128.99    4.50
   0  21   2   64.42    2.35
   0 -21  -2   66.77    2.27
   0  20   2    5.45    0.62
   0 -20  -2    5.30    0.74
   0  19   2    0.62    0.49
   0 -19  -2    0.25    0.70
   0  18   2    2.48    0.51
   0 -18  -2    2.10    0.55
   0  17   2   46.37    1.80
   0 -17  -2   47.87    1.84
   0  16   2    0.66    0.45
   0 -16  -2    0.47    0.70
   0  15   2   19.88    0.85
   0 -15  -2   19.43    0.91
   0  14   2   23.18    1.12
   0 -14  -2   25.28    1.17
   0  13   2   75.85    2.67
   0 -13  -2   72.54    2.74
   0  12   2  101.18    3.48
   0 -12  -2   96.45    3.03
   0  11   2    5.88    0.53
   0 -11  -2    5.88    0.53
   0  10   2  350.16   10.05
   0 -10  -2  340.44    9.33
   0   9   2  162.86    5.60
   0  -9  -2  161.90    5.37
   0   8   2    1.87    0.38
   0  -8  -2    2.36    0.42
   0   7   2  308.60    9.82
   0  -7  -2  292.18    8.31
   0   6   2 2892.87   70.89
   0  -6  -2 2900.36   68.73
   0   5   2  237.29    7.57
   0  -5  -2  236.63    7.27
   0   4   2 3312.20  114.10
   0  -4  -2 3192.59  110.47
   0   3   2  851.76   22.63
   0  -3  -2  840.54   31.48
   0   2   2  520.31   13.91
   0  -2  -2  510.60   14.40
   0   1   2  847.45   21.51
   0  -1  -2  838.16   22.21
   0   0   2 7491.37  205.28
   0   0  -2 8022.69  218.58
   0  -1   2  829.25   20.77
   0   1  -2  817.50   20.47
   0  -2   2  503.38   12.58
   0   2  -2  506.55   13.53
   0  -3   2  816.04   19.90
   0   3  -2  831.04   29.23
   0  -4   2 3183.13  114.73
   0   4  -2 3159.65  122.60
   0  -5   2  220.34    5.83
   0   5  -2  221.98    6.41
   0  -6   2 2826.80   72.29
   0   6  -2 2727.41   69.74
   0  -7   2  276.53    9.74
   0   7  -2  282.77    7.32
   0  -8   2    1.85    0.15
   0   8  -2    1.55    0.13
   0   9  -2  150.20    5.30
   0  10  -2  285.55    9.69
   0  11  -2    5.34    0.23
   0 -12   2   90.34    3.84
   0  12  -2   87.24    2.42
   0  13  -2   64.21    2.65
   0 -14   2   21.28    1.15
   0  14  -2   21.21    0.81
   0 -15   2   16.08    0.91
   0  15  -2   16.20    0.89
   0 -16   2    0.53    0.25
   0  16  -2    0.30    0.13
   0 -17   2   39.18    2.29
   0  17  -2   36.21    1.17
   0  18  -2    1.59    0.26
   0 -19   2    0.44    0.26
   0  19  -2    0.34    0.19
   0 -20   2    4.41    0.51
   0  20  -2    4.62    0.30
   0 -21   2   53.18    3.06
   0  21  -2   58.48    1.85
   0 -22   2  114.41    5.28
   0  23  -2    5.45    0.55
   0  24  -2    3.12    0.32
   0 -25   2    8.87    0.66
   0  25  -2    8.32    0.51
   0 -26   2   84.10    4.67
   0  26  -2   85.61    4.88
   0 -27   2   13.07    1.06
   0  27  -2   11.96    0.96
   0  28  -2    2.97    0.32
   0  38   3    7.53    1.27
   0 -38  -3    7.95    2.48
   0  37   3    1.87    1.06
   0 -37  -3    1.72    1.44
   0  36   3    7.81    1.23
   0 -36  -3    8.63    1.36
   0  35   3    3.48    1.21
   0 -35  -3    2.91    1.29
   0  34   3   29.93    2.71
   0 -34  -3   36.72    2.29
   0  33   3   12.73    1.31
   0 -33  -3    9.29    1.78
   0  32   3    5.09    1.06
   0 -32  -3    3.16    1.12
   0  31   3   36.29    2.04
   0 -31  -3   34.19    1.82
   0  30   3    1.23    0.83
   0 -30  -3    1.27    1.02
   0  29   3    6.19    1.06
   0 -29  -3    6.51    1.08
   0  28   3   28.42    1.78
   0 -28  -3   25.20    1.66
   0  27   3   15.17    1.27
   0 -27  -3   14.10    1.31
   0  26   3    5.73    1.29
   0 -26  -3    4.96    0.98
   0  25   3   18.18    1.25
   0 -25  -3   15.15    1.14
   0  24   3  133.02    4.64
   0 -24  -3  128.54    4.92
   0  23   3    0.79    0.64
   0 -23  -3    0.17    0.70
   0  22   3   31.46    1.48
   0 -22  -3   34.02    1.78
   0  21   3   14.72    1.04
   0 -21  -3   15.67    1.10
   0  20   3  118.17    4.88
   0 -20  -3  123.34    4.86
   0  19   3    2.74    0.59
   0 -19  -3    3.22    0.74
   0  18   3  100.77    3.31
   0 -18  -3  111.47    4.79
   0  17   3   59.52    2.14
   0 -17  -3   59.33    3.41
   0  16   3   33.24    1.48
   0 -16  -3   33.24    1.53
   0  15   3   28.95    1.38
   0 -15  -3   29.55    1.40
   0  14   3  408.00   11.16
   0 -14  -3  390.29   10.59
   0  13   3    6.39    0.91
   0 -13  -3    5.79    0.72
   0  12   3   25.33    1.23
   0 -12  -3   25.54    1.25
   0  11   3   67.81    2.48
   0 -11  -3   68.73    2.46
   0  10   3  410.90   12.05
   0 -10  -3  417.25   11.47
   0   9   3  378.03   11.39
   0  -9  -3  370.39   10.52
   0   8   3 3556.43   85.88
   0  -8  -3 3556.42  116.51
   0   7   3  198.79    6.11
   0  -7  -3  195.84    5.81
   0   6   3    6.77    0.79
   0  -6  -3    7.97    0.89
   0   5   3  863.25   33.89
   0  -5  -3  854.16   22.17
   0   4   3    2.35    0.38
   0  -4  -3    1.59    0.38
   0   3   3  567.83   15.50
   0  -3  -3  557.83   14.91
   0   2   3  285.88    8.72
   0  -2  -3  292.89   12.51
   0   1   3    0.17    0.30
   0  -1  -3   -0.21    0.28
   0   0   3   -0.11    0.30
   0   0  -3   -0.11    0.32
   0  -1   3    0.32    0.26
   0   1  -3   -0.06    0.32
   0  -2   3  267.22    7.15
   0   2  -3  276.91    8.48
   0  -3   3  538.24   14.00
   0   3  -3  524.11   14.72
   0  -4   3    1.40    0.30
   0   4  -3    1.85    0.26
   0  -5   3  795.51   19.96
   0   5  -3  797.16   30.82
   0  -6   3    8.23    0.61
   0   6  -3    7.32    0.45
   0  -7   3  182.71    5.51
   0   7  -3  181.25    7.36
   0  -8   3 3189.81  109.37
   0   8  -3 3227.40  114.58
   0  -9   3  326.82    8.25
   0   9  -3  343.66   12.20
   0 -10   3  371.34   12.71
   0  38   4    0.30    1.29
   0 -38  -4    1.59    1.66
   0  37   4    2.82    1.42
   0 -37  -4    0.62    1.82
   0  36   4   32.24    2.67
   0 -36  -4   33.51    3.14
   0  35   4   10.63    1.66
   0 -35  -4   11.11    2.06
   0  34   4    3.41    1.44
   0 -34  -4    2.71    1.72
   0  33   4   19.01    1.82
   0 -33  -4   16.74    2.35
   0  32   4   75.98    3.86
   0 -32  -4   72.73    3.16
   0  31   4   73.82    3.29
   0 -31  -4   74.45    3.27
   0  30   4    6.41    1.14
   0 -30  -4    5.79    1.19
   0  29   4   34.30    2.12
   0 -29  -4   30.04    1.68
   0  28   4   26.39    1.63
   0 -28  -4   20.40    1.57
   0  27   4    1.21    1.15
   0 -27  -4    3.33    1.87
   0  26   4   80.28    3.42
   0 -26  -4   81.37    3.01
   0  25   4    1.12    0.89
   0 -25  -4    1.02    1.00
   0  24   4   17.86    1.27
   0 -24  -4   18.22    1.46
   0  23   4    0.47    0.83
   0 -23  -4    1.25    0.85
   0  22   4  111.68    4.01
   0 -22  -4  105.21    3.39
   0  21   4    2.35    0.70
   0 -21  -4    3.33    0.95
   0  20   4   87.09    3.59
   0 -20  -4   77.08    3.90
   0  19   4   60.90    2.36
   0 -19  -4   61.34    2.19
   0  18   4    8.93    0.95
   0 -18  -4    8.57    1.40
   0  17   4   12.62    0.95
   0 -17  -4   12.54    1.08
   0  16   4  225.18   11.64
   0 -16  -4  226.01    8.51
   0  15   4    7.85    0.74
   0 -15  -4    7.32    0.76
   0  14   4    2.71    0.55
   0 -14  -4    2.01    0.64
   0  13   4  323.88    9.29
   0 -13  -4  316.96    8.89
   0  12   4  114.56    3.54
   0 -12  -4  113.14    3.88
   0  11   4   16.55    1.02
   0 -11  -4   16.40    0.95
   0  10   4  980.13   26.41
   0 -10  -4  965.26   24.44
   0   9   4   31.07    1.38
   0  -9  -4   28.83    1.38
   0   8   4   17.77    1.25
   0  -8  -4   18.67    1.36
   0   7   4  725.53   27.60
   0  -7  -4  689.30   18.18
   0   6   4  454.79   13.38
   0  -6  -4  431.67   12.20
   0   5   4 1145.81   30.67
   0  -5  -4 1142.93   29.40
   0   4   4 2501.51   60.75
   0  -4  -4 2475.93   87.94
   0   3   4 2411.76   59.73
   0   2   4   70.23    2.59
   0  -2  -4   69.09    2.74
   0   1   4  165.23    5.43
   0  -1  -4  160.04    5.20
   0   0   4 1605.20   40.81
   0   0  -4 1506.80   56.34
   0  -1   4  162.35    5.05
   0   1  -4  164.13    5.43
   0  -2   4   68.81    2.50
   0   2  -4   68.39    2.57
   0  -4   4 2301.87   55.11
   0  -5   4 1082.07   37.18
   0  -6   4  406.03   10.99
   0   6  -4  407.28   11.07
   0  -7   4  636.53   16.67
   0   7  -4  635.45   23.82
   0  -8   4   17.46    1.23
   0   8  -4   18.52    1.14
   0  -9   4   25.58    1.00
   0   9  -4   26.13    1.08
   0 -10   4  799.33   28.02
   0  11  -4   13.00    0.91
   0  38   5    1.89    2.21
   0 -38  -5    1.48    2.52
   0  37   5   23.57    2.27
   0 -37  -5   26.22    2.78
   0  36   5    1.27    1.32
   0 -36  -5    1.66    1.55
   0  35   5    2.72    1.44
   0 -35  -5    1.08    1.61
   0  34   5   -0.25    1.42
   0 -34  -5   -0.30    1.89
   0  33   5    2.54    1.27
   0 -33  -5    1.40    1.29
   0  32   5    8.74    1.74
   0 -32  -5   15.15    1.95
   0  31   5   69.79    3.97
   0 -31  -5   78.61    3.48
   0  30   5   14.76    1.36
   0 -30  -5   15.00    1.63
   0  29   5   17.14    1.68
   0 -29  -5   15.84    1.82
   0  28   5   79.52    3.35
   0 -28  -5   71.23    5.20
   0  27   5   -0.34    0.95
   0 -27  -5    0.44    1.04
   0  26   5    3.44    1.34
   0 -26  -5    2.46    1.48
   0  25   5   19.83    1.53
   0 -25  -5   19.68    1.40
   0  24   5   18.83    1.53
   0 -24  -5   21.34    1.70
   0  23   5   51.12    2.31
   0 -23  -5   46.66    2.16
   0  22   5    7.72    1.00
   0 -22  -5    7.83    1.48
   0  21   5   75.89    3.39
   0 -21  -5   72.20    3.14
   0  20   5    0.19    0.78
   0 -20  -5   -0.28    0.78
   0  19   5    2.93    0.76
   0 -19  -5    3.46    0.93
   0  18   5  640.86   17.94
   0 -18  -5  650.76   27.79
   0  17   5   49.10    2.12
   0 -17  -5   47.22    2.18
   0  16   5   51.22    2.12
   0 -16  -5   47.89    2.23
   0  15   5   54.13    2.33
   0 -15  -5   49.17    2.04
   0  14   5  196.88    6.13
   0 -14  -5  198.37    6.09
   0  13   5    9.46    0.89
   0 -13  -5    8.99    0.98
   0  12   5    0.36    0.53
   0 -12  -5    0.30    0.57
   0  11   5    0.06    0.51
   0 -11  -5    1.68    0.74
   0  10   5   72.01    2.48
   0 -10  -5   68.38    3.33
   0   9   5  269.09   13.09
   0  -9  -5  271.70    8.08
   0   8   5 1560.51   39.16
   0  -8  -5 1537.62   54.03
   0   7   5   21.78    1.19
   0  -7  -5   21.74    1.15
   0   6   5   30.25    1.36
   0  -6  -5   28.63    1.23
   0   5   5  144.89    4.50
   0  -5  -5  145.30    4.37
   0   4   5 1023.14   26.28
   0  -4  -5 1021.21   37.42
   0   3   5  381.36   11.05
   0  -3  -5  371.83   10.94
   0   2   5  141.67    4.71
   0  -2  -5  144.22    4.96
   0   1   5  231.67    6.75
   0  -1  -5  227.91    7.53
   0   0   5    0.85    0.76
   0   0  -5    0.19    0.59
   0  -1   5  227.62    6.96
   0   1  -5  221.79    6.75
   0  -2   5  142.58    4.60
   0   2  -5  141.16    4.79
   0  -3   5  345.43    9.97
   0   3  -5  359.40   11.05
   0   4  -5  966.96   36.04
   0  -5   5  134.03    4.18
   0   5  -5  131.02    4.64
   0  -6   5   25.75    1.06
   0   6  -5   27.07    1.82
   0  -7   5   18.60    0.85
   0   7  -5   19.41    0.95
   0  -8   5 1319.38   45.39
   0   8  -5 1316.28   33.70
   0  -9   5  223.08    6.32
   0   9  -5  221.45    6.77
   0 -10   5   55.49    1.89
   0  10  -5   60.73    2.23
   0 -11   5    0.28    0.30
   0  11  -5   -0.02    0.23
   0 -12   5    0.26    0.19
   0  12  -5    0.04    0.25
   0 -13   5    6.11    0.53
   0  35   6    1.44    1.32
   0 -35  -6    0.62    1.31
   0  34   6    0.28    1.66
   0 -34  -6    0.70    1.85
   0  33   6    5.83    1.40
   0 -33  -6    5.15    1.59
   0  32   6   40.28    2.80
   0 -32  -6   49.65    2.99
   0  31   6    0.21    1.76
   0 -31  -6   -0.11    2.84
   0  30   6    5.83    1.42
   0 -30  -6    4.71    1.53
   0  29   6    1.29    1.38
   0 -29  -6    0.13    1.42
   0  28   6    1.02    1.31
   0 -28  -6    2.06    1.48
   0  27   6   14.62    1.46
   0 -27  -6   16.04    1.72
   0  26   6   55.59    2.74
   0 -26  -6   51.57    2.50
   0  25   6   11.88    1.29
   0 -25  -6   12.52    1.44
   0  24   6   60.86    3.14
   0 -24  -6   57.50    4.35
   0  23   6   -0.08    0.79
   0 -23  -6    0.25    0.93
   0  22   6   54.47    2.46
   0 -22  -6   55.66    2.57
   0  21   6   14.42    1.44
   0 -21  -6   11.50    2.01
   0  20   6   21.30    1.55
   0 -20  -6   18.69    1.80
   0  19   6   42.10    2.06
   0 -19  -6   38.14    1.99
   0  18   6  100.29    4.09
   0 -18  -6   94.03    4.09
   0  17   6    5.94    0.93
   0 -17  -6    7.55    1.12
   0  16   6  203.20    6.91
   0 -16  -6  199.09    6.51
   0  15   6    8.10    1.02
   0 -15  -6    8.21    1.00
   0  14   6  117.81    4.28
   0 -14  -6  111.66    3.88
   0  13   6    3.18    0.78
   0 -13  -6    2.54    0.83
   0  12   6  122.32    4.28
   0 -12  -6  127.27    5.83
   0  11   6   46.39    3.10
   0 -11  -6   50.33    2.25
   0  10   6  394.87   11.88
   0 -10  -6  388.95   11.58
   0   9   6  110.07    4.03
   0  -9  -6  114.50    4.01
   0   8   6   35.70    2.21
   0  -8  -6   34.89    2.23
   0   7   6    2.44    0.64
   0  -7  -6    1.21    0.62
   0   6   6    1.46    0.51
   0  -6  -6    1.25    0.62
   0   5   6  130.73    4.01
   0  -5  -6  130.28    4.01
   0   4   6   38.24    1.61
   0  -4  -6   35.78    1.48
   0   3   6   88.18    2.84
   0  -3  -6   85.95    3.05
   0   2   6   57.84    2.33
   0  -2  -6   59.22    2.27
   0   1   6    9.27    1.21
   0  -1  -6    9.25    0.95
   0   0   6 2558.58   85.42
   0  -1   6    8.51    0.70
   0   1  -6    8.51    0.70
   0  -2   6   55.57    2.18
   0   2  -6   55.02    2.18
   0  -3   6   78.82    4.14
   0   3  -6   84.76    3.10
   0  -4   6   32.71    1.36
   0   4  -6   31.26    1.32
   0  -5   6  108.86    3.41
   0   5  -6  116.34    3.94
   0  -6   6    0.96    0.34
   0   6  -6    1.06    0.38
   0  -7   6    1.36    0.34
   0   7  -6    1.63    0.40
   0  -8   6   28.27    1.15
   0   8  -6   27.40    1.19
   0  -9   6   89.17    3.10
   0   9  -6   83.93    2.86
   0 -10   6  287.07   12.77
   0  10  -6  290.49   11.54
   0 -11   6   31.71    1.25
   0  11  -6   32.75    1.82
   0 -12   6   80.64    2.54
   0  12  -6   91.02    3.24
   0 -13   6    1.80    0.26
   0  13  -6    2.10    0.44
   0 -14   6   65.25    2.42
   0  14  -6   66.41    3.69
   0  32   7    5.49    1.63
   0 -32  -7    2.16    1.66
   0  31   7   16.57    1.93
   0 -31  -7   14.62    1.84
   0  30   7    6.28    1.84
   0 -30  -7    6.92    1.91
   0  29   7   43.80    2.97
   0 -29  -7   43.42    2.93
   0  28   7   48.06    2.89
   0 -28  -7   49.30    2.63
   0  27   7   18.07    1.93
   0 -27  -7   22.50    1.89
   0  26   7    1.14    1.31
   0 -26  -7    1.32    1.49
   0  25   7    8.08    1.31
   0 -25  -7   10.95    1.57
   0  24   7    0.06    1.21
   0 -24  -7    1.97    1.44
   0  23   7   37.76    2.16
   0 -23  -7   40.07    2.40
   0  22   7   17.88    1.63
   0 -22  -7   20.62    1.97
   0  21   7   18.18    1.80
   0 -21  -7   18.77    1.87
   0  20   7   68.49    3.24
   0 -20  -7   66.77    3.25
   0  19   7    1.89    0.95
   0 -19  -7    1.34    1.04
   0  18   7  175.52    5.94
   0 -18  -7  184.98    6.72
   0  17   7    8.42    1.08
   0 -17  -7   10.50    1.25
   0  16   7    7.76    0.98
   0 -16  -7    7.70    1.02
   0  15   7   -0.42    0.87
   0 -15  -7    1.00    1.10
   0  14   7  153.32    5.37
   0 -14  -7  156.01    8.42
   0  13   7    2.86    1.23
   0 -13  -7    3.39    0.98
   0  12   7   49.74    3.48
   0 -12  -7   41.19    1.99
   0  11   7   48.76    2.16
   0 -11  -7   49.30    2.46
   0  10   7    0.30    0.96
   0 -10  -7    1.55    1.06
   0   9   7   71.74    2.54
   0  -9  -7   74.26    3.10
   0   8   7   57.89    2.21
   0  -8  -7   55.87    2.52
   0   7   7    0.49    0.72
   0  -7  -7    1.59    0.78
   0   6   7   22.51    1.32
   0  -6  -7   23.80    1.36
   0   5   7  327.14    9.48
   0  -5  -7  337.37   10.24
   0   4   7  907.73   23.90
   0  -4  -7  910.15   33.51
   0   3   7  590.88   27.07
   0  -3  -7  559.43   27.32
   0   2   7    5.03    0.64
   0  -2  -7    4.67    0.68
   0   1   7    5.96    0.72
   0  -1  -7    5.71    0.72
   0   0   7   -0.34    0.53
   0   0  -7   -0.26    0.68
   0  -1   7    6.81    0.70
   0   1  -7    6.15    0.74
   0  -2   7    3.94    0.61
   0   2  -7    3.88    0.68
   0  -3   7  517.98   20.53
   0   3  -7  488.54   12.96
   0   4  -7  792.88   28.38
   0  -5   7  279.67    7.93
   0   5  -7  280.58   11.09
   0  -6   7   18.69    0.98
   0   6  -7   17.12    0.96
   0  -7   7    0.23    0.38
   0   7  -7    1.12    0.51
   0  -8   7   36.33    1.57
   0   8  -7   39.28    2.59
   0  -9   7   47.39    1.93
   0   9  -7   47.62    1.74
   0 -10   7    0.53    0.38
   0  10  -7    0.57    0.34
   0 -11   7   31.96    1.42
   0  11  -7   34.74    2.19
   0 -12   7   28.06    1.29
   0  12  -7   29.21    1.95
   0 -13   7    1.72    0.30
   0  13  -7    1.74    0.59
   0  14  -7   89.04    4.35
   0 -15   7    0.08    0.23
   0  29   8    7.57    1.91
   0 -29  -8    6.89    2.18
   0  28   8    1.91    1.78
   0 -28  -8    1.61    2.04
   0  27   8    3.75    1.63
   0 -27  -8    6.89    1.65
   0  26   8    1.93    1.51
   0 -26  -8    1.91    1.59
   0  25   8    1.29    1.19
   0 -25  -8    2.02    1.44
   0  24   8   21.10    1.97
   0 -24  -8   17.12    1.95
   0  23   8  119.70    5.28
   0 -23  -8  121.75    4.90
   0  22   8   65.20    3.03
   0 -22  -8   61.30    3.25
   0  21   8    1.25    1.02
   0 -21  -8    2.88    1.34
   0  20   8    0.02    1.17
   0 -20  -8   -0.28    1.36
   0  19   8   18.26    1.74
   0 -19  -8   18.43    1.55
   0  18   8    2.14    1.00
   0 -18  -8    1.85    1.29
   0  17   8   10.71    1.42
   0 -17  -8   15.10    1.74
   0  16   8   17.05    1.66
   0 -16  -8   16.29    2.80
   0  15   8   47.92    2.61
   0 -15  -8   50.46    2.52
   0  14   8   14.23    1.91
   0 -14  -8   12.45    1.36
   0  13   8  160.36    5.77
   0 -13  -8  160.21    5.39
   0  12   8  182.74    7.23
   0 -12  -8  177.62    6.11
   0  11   8   12.58    1.32
   0 -11  -8   16.08    1.44
   0  10   8    7.32    0.98
   0 -10  -8    6.38    1.02
   0   9   8  194.21    6.17
   0  -9  -8  190.50    6.21
   0   8   8   24.46    1.65
   0  -8  -8   28.19    1.72
   0   7   8    6.64    1.10
   0  -7  -8    6.15    1.04
   0   6   8   52.50    2.36
   0  -6  -8   46.16    2.18
   0   5   8   12.39    1.48
   0  -5  -8   10.97    1.02
   0   4   8  195.52    6.47
   0  -4  -8  196.08    5.83
   0   3   8    2.08    0.72
   0  -3  -8    2.42    0.76
   0   2   8    1.66    0.79
   0  -2  -8    1.27    0.93
   0   1   8   71.76    2.48
   0  -1  -8   71.88    2.61
   0   0   8    3.73    0.74
   0   0  -8    3.29    0.74
   0  -1   8   67.07    2.82
   0   1  -8   59.98    2.55
   0  -2   8    1.29    0.62
   0   2  -8    1.84    0.66
   0  -3   8    0.76    0.78
   0   3  -8    1.61    0.74
   0  -4   8  124.23    3.97
   0   4  -8  137.28    4.82
   0  -5   8    7.25    0.72
   0   5  -8    6.43    0.72
   0  -6   8   29.99    1.63
   0   6  -8   29.57    1.31
   0  -7   8    3.63    1.04
   0   7  -8    3.41    1.15
   0  -8   8   17.14    1.04
   0   8  -8   17.71    1.36
   0  -9   8  120.97    3.80
   0   9  -8  128.26    3.90
   0 -10   8    3.90    0.53
   0  10  -8    4.31    0.45
   0 -11   8    7.36    0.68
   0  11  -8    7.32    0.68
   0 -12   8   97.66    4.48
   0  12  -8  102.75    3.33
   0 -13   8   82.74    2.76
   0  13  -8   83.32    3.14
   0 -14   8    7.15    0.59
   0  14  -8    7.02    1.02
   0 -15   8   23.76    1.00
   0  15  -8   22.80    1.68
   0 -16   8    5.49    0.62
   0  26   9    1.95    1.55
   0 -26  -9    3.41    2.08
   0  25   9    1.76    2.21
   0 -25  -9   -2.19    3.42
   0  24   9   21.70    2.23
   0 -24  -9   19.05    2.10
   0  23   9   18.07    1.87
   0 -23  -9   16.95    2.06
   0  22   9   69.51    3.42
   0 -22  -9   76.66    3.80
   0  21   9   17.95    1.61
   0 -21  -9   19.34    1.76
   0  20   9   -0.44    1.06
   0 -20  -9   -0.57    1.32
   0  19   9   -0.32    1.14
   0 -19  -9    1.14    1.40
   0  18   9   13.17    1.97
   0 -18  -9   13.79    2.93
   0  17   9   13.70    1.51
   0 -17  -9   14.51    1.70
   0  16   9    1.53    1.57
   0 -16  -9    0.89    1.19
   0  15   9  117.23    4.52
   0 -15  -9  121.67    4.77
   0  14   9  113.88    4.65
   0 -14  -9  119.74    5.05
   0  13   9   23.76    1.72
   0 -13  -9   25.45    1.91
   0  12   9    0.04    0.91
   0 -12  -9    0.36    1.00
   0  11   9   14.13    1.36
   0 -11  -9   12.01    1.48
   0  10   9   32.33    1.82
   0 -10  -9   35.61    2.14
   0   9   9   25.88    1.72
   0  -9  -9   27.96    1.95
   0   8   9  227.79    7.44
   0  -8  -9  229.53    8.06
   0   7   9    5.15    1.76
   0  -7  -9    4.47    1.40
   0   6   9    0.68    0.85
   0  -6  -9    0.64    0.95
   0   5   9  427.94   12.03
   0  -5  -9  433.88   12.15
   0   4   9  179.32    5.56
   0  -4  -9  184.47    6.19
   0   3   9   53.49    2.52
   0  -3  -9   51.37    2.29
   0   2   9   88.05    3.52
   0  -2  -9   84.61    3.20
   0   1   9   63.53    2.71
   0  -1  -9   59.75    2.82
   0   0   9    0.25    0.79
   0   0  -9    1.21    0.81
   0  -1   9   59.37    2.54
   0   1  -9   56.46    2.63
   0  -2   9   69.04    3.35
   0   2  -9   71.95    3.41
   0  -3   9   37.25    2.14
   0   3  -9   36.21    2.59
   0  -4   9  121.94    4.50
   0   4  -9  129.88    4.52
   0  -5   9  289.66    8.59
   0  -6   9   -0.25    0.70
   0   6  -9    0.76    0.72
   0  -7   9    3.56    0.83
   0   7  -9    2.74    0.95
   0  -8   9  130.19    4.20
   0   8  -9  130.41    4.09
   0  -9   9   13.64    0.91
   0   9  -9   14.21    0.95
   0 -10   9   19.87    1.55
   0  10  -9   19.18    1.06
   0 -11   9    6.96    0.79
   0  11  -9    8.14    0.83
   0 -12   9   -0.19    0.57
   0  12  -9    0.26    0.47
   0 -13   9   12.20    1.25
   0  13  -9   12.68    1.17
   0 -14   9   52.41    1.99
   0  14  -9   52.48    2.40
   0 -15   9   45.07    2.01
   0  15  -9   45.99    2.63
   0 -16   9    0.64    0.45
   0  16  -9   -0.09    0.53
   0  22  10    7.55    1.82
   0 -22 -10    9.35    2.04
   0  21  10    3.41    1.65
   0 -21 -10    4.18    2.01
   0  20  10   43.70    3.37
   0 -20 -10   46.69    4.98
   0  19  10    4.29    1.38
   0 -19 -10    4.88    1.61
   0  18  10    3.92    1.89
   0 -18 -10    5.28    1.55
   0  17  10    1.51    1.31
   0 -17 -10    3.27    1.49
   0  16  10  103.66    5.20
   0 -16 -10  106.31    4.96
   0  15  10    3.52    1.23
   0 -15 -10    4.39    1.63
   0  14  10    0.76    1.19
   0 -14 -10    0.02    1.29
   0  13  10  328.01   10.65
   0 -13 -10  329.62    9.97
   0  12  10   55.91    2.76
   0 -12 -10   49.30    2.84
   0  11  10   61.87    2.59
   0 -11 -10   59.56    2.88
   0  10  10   73.37    3.52
   0 -10 -10   73.92    3.46
   0   9  10   -0.32    0.96
   0  -9 -10    0.09    1.29
   0   8  10   19.68    1.49
   0  -8 -10   20.11    1.80
   0   7  10    3.75    1.17
   0  -7 -10    3.03    1.32
   0   6  10    5.05    1.02
   0  -6 -10    4.81    1.12
   0   5  10   47.34    2.27
   0  -5 -10   46.71    2.50
   0   4  10  149.01    5.13
   0  -4 -10  138.19    5.24
   0   3  10   67.62    2.72
   0  -3 -10   66.03    2.84
   0   2  10    3.35    1.06
   0  -2 -10    2.76    1.23
   0   1  10    4.24    0.95
   0  -1 -10    3.77    1.08
   0   0  10    0.47    0.87
   0   0 -10   -0.59    0.81
   0  -1  10    3.48    1.06
   0   1 -10    4.33    1.48
   0  -2  10    3.99    0.91
   0   2 -10    2.27    0.95
   0  -3  10   55.43    2.27
   0   3 -10   62.70    2.91
   0  -4  10  117.94    4.09
   0   4 -10  119.48    6.58
   0  -5  10   36.06    1.80
   0   5 -10   34.74    1.84
   0  -6  10    4.31    1.06
   0   6 -10    3.29    0.93
   0  -7  10    2.46    0.83
   0   7 -10    2.57    0.87
   0  -8  10   12.13    0.96
   0   8 -10   14.06    1.08
   0  -9  10   -0.17    0.83
   0   9 -10   -0.25    0.74
   0 -10  10   40.39    1.87
   0  10 -10   36.40    1.78
   0 -11  10   27.85    1.34
   0  11 -10   25.90    1.38
   0 -12  10   21.59    2.01
   0  12 -10   20.98    1.40
   0 -13  10  132.55    7.89
   0 -14  10    0.25    0.83
   0  14 -10    1.14    0.59
   0 -15  10    0.61    0.53
   0  15 -10    1.48    0.81
   0 -16  10   27.64    1.25
   0  16 -10   27.26    2.06
   0 -17  10    0.32    0.26
   0  18  11   19.54    2.27
   0 -18 -11   18.79    2.54
   0  17  11    1.04    1.44
   0 -17 -11    1.27    1.70
   0  16  11    3.92    1.68
   0 -16 -11    4.98    1.76
   0  15  11   68.98    3.41
   0 -15 -11   64.46    3.99
   0  14  11   17.50    1.84
   0 -14 -11   17.33    1.87
   0  13  11   -0.49    1.29
   0 -13 -11    0.93    1.46
   0  12  11   23.84    2.18
   0 -12 -11   27.43    2.42
   0  11  11    2.67    1.38
   0 -11 -11    3.18    1.80
   0  10  11   29.04    2.12
   0 -10 -11   29.67    2.29
   0   9  11    0.91    1.25
   0  -9 -11   -0.70    1.29
   0   8  11   36.87    2.29
   0  -8 -11   38.10    2.76
   0   7  11    1.15    1.21
   0  -7 -11    2.50    1.51
   0   6  11   11.11    1.44
   0  -6 -11   10.69    1.44
   0   5  11   16.44    1.53
   0  -5 -11   17.60    1.72
   0   4  11   69.40    3.39
   0  -4 -11   73.69    3.44
   0   3  11    1.23    1.06
   0  -3 -11    3.78    1.31
   0   2  11   15.21    1.40
   0  -2 -11   13.66    2.14
   0   1  11  240.11   10.95
   0  -1 -11  227.62    7.32
   0   0  11   -0.42    0.93
   0   0 -11   -0.59    1.08
   0  -1  11  220.13    6.89
   0   1 -11  219.37    9.71
   0  -2  11   16.08    1.99
   0   2 -11   10.86    1.44
   0  -3  11    1.99    1.25
   0   3 -11    0.40    1.36
   0  -4  11   59.98    2.84
   0   4 -11   57.84    2.67
   0  -5  11   13.91    1.42
   0   5 -11   14.28    1.89
   0  -6  11    8.36    0.98
   0   6 -11    8.91    1.42
   0  -7  11    0.91    0.89
   0   7 -11    0.23    1.08
   0  -8  11   20.98    1.38
   0   8 -11   22.14    1.48
   0  -9  11    0.53    0.93
   0   9 -11   -0.19    1.06
   0 -10  11   14.51    1.19
   0  10 -11   15.38    1.25
   0 -11  11    1.08    0.93
   0  11 -11    0.23    1.36
   0 -12  11    9.44    1.04
   0  12 -11   11.73    1.70
   0 -13  11    0.34    0.76
   0  13 -11    0.02    0.85
   0 -14  11    5.30    0.81
   0  14 -11    2.80    1.14
   0 -15  11   15.67    1.06
   0 -16  11    0.66    0.47
   0  16 -11    0.57    0.64
   0 -17  11    0.00    0.36
   0  13  12   20.43    2.33
   0 -13 -12   23.06    2.74
   0  12  12   21.98    2.04
   0 -12 -12   19.98    2.29
   0  11  12   19.96    1.97
   0 -11 -12   16.55    2.19
   0  10  12    0.57    1.32
   0 -10 -12    0.32    1.59
   0   9  12   36.46    2.55
   0  -9 -12   43.95    3.08
   0   8  12    7.97    1.80
   0  -8 -12    5.96    2.01
   0   7  12   12.94    1.78
   0  -7 -12   15.23    2.08
   0   6  12   16.71    1.87
   0  -6 -12   15.70    1.78
   0   5  12    2.25    1.12
   0  -5 -12    2.69    1.48
   0   4  12    1.87    1.27
   0  -4 -12    3.42    1.51
   0   3  12   12.58    1.46
   0  -3 -12   13.40    1.82
   0   2  12    0.66    1.40
   0  -2 -12    1.34    1.31
   0   1  12    1.04    1.10
   0  -1 -12    2.42    1.32
   0   0  12   27.15    2.01
   0   0 -12   21.85    1.72
   0  -1  12    1.48    1.10
   0   1 -12    2.71    1.36
   0  -2  12    1.95    1.23
   0   2 -12    1.51    1.32
   0  -3  12    9.44    1.70
   0   3 -12   11.37    2.48
   0  -4  12    1.65    0.98
   0   4 -12    0.91    1.08
   0  -5  12    1.31    1.10
   0   5 -12    1.84    1.66
   0  -6  12   11.65    1.34
   0   6 -12    9.18    1.42
   0  -7  12   10.01    1.29
   0   7 -12    7.45    1.27
   0  -8  12    4.92    1.02
   0   8 -12    6.02    1.55
   0  -9  12   21.08    1.68
   0   9 -12   20.07    2.44
   0 -10  12    0.42    0.87
   0  10 -12    0.02    1.27
   0 -11  12    6.21    0.95
   0  11 -12    6.26    1.06
   0 -12  12    9.06    1.08
   0  12 -12   10.05    1.78
   0 -13  12    5.81    1.00
   0  13 -12    5.62    0.91
   0 -14  12    0.91    0.76
   0  14 -12    2.40    1.19
   0   7  13    6.38    1.74
   0  -7 -13    5.92    2.12
   0   6  13    0.83    1.48
   0  -6 -13    0.26    1.70
   0   5  13   83.17    4.24
   0  -5 -13   80.71    4.18
   0   4  13   32.31    2.35
   0  -4 -13   33.75    2.57
   0   3  13    8.34    1.82
   0  -3 -13    7.11    1.87
   0   2  13    3.12    1.48
   0  -2 -13    5.85    1.72
   0   1  13    3.92    1.44
   0  -1 -13    3.73    1.63
   0   0  13   -1.08    1.40
   0   0 -13   -0.09    1.68
   0  -1  13    1.31    1.93
   0   1 -13    5.45    1.80
   0  -2  13    5.03    1.36
   0   2 -13    2.16    1.65
   0  -3  13    5.83    1.44
   0   3 -13    9.50    2.18
   0  -4  13   21.76    1.68
   0   4 -13   20.75    1.84
   0  -5  13   50.17    2.99
   0   5 -13   46.77    3.20
   0  -6  13    0.32    1.21
   0   6 -13    0.47    2.44
   0  -7  13    2.69    1.14
   0   7 -13    1.57    1.25
   0  -8  13    1.25    1.42
   0   8 -13   -0.23    2.19
   0  -9  13    0.40    1.14
   0   9 -13    1.17    1.15
   0   0 -14    1.15    2.14
   0  -1  14    1.80    1.48
   0   1 -14   -0.25    1.48
   0  -2  14    1.08    1.32
   0   2 -14    0.57    1.32
   0  -3  14    8.27    1.34
   0   3 -14    5.98    1.17
   0  -4  14    4.09    1.23
   0   4 -14    4.22    1.08
   1   6 -14    1.17    2.02
   1   5 -14    4.18    1.34
  -1  -5  14    1.82    1.06
   1   4 -14   -0.09    1.82
  -1  -4  14    0.17    1.34
   1   3 -14   -0.51    1.42
  -1  -3  14   -0.06    1.59
   1   2 -14    1.19    2.44
  -1  -2  14    1.10    1.68
   1   1 -14    6.89    1.68
  -1  -1  14    6.04    1.89
   1   0 -14   -0.36    1.34
  -1   0  14   -1.02    1.19
   1  -1 -14    1.72    1.55
  -1   1  14    6.85    1.85
   1  11 -13    0.68    0.93
  -1 -11  13    0.25    0.81
   1  10 -13    8.46    1.40
  -1 -10  13   11.28    1.23
   1   9 -13    3.31    1.10
  -1  -9  13    2.91    1.02
   1   8 -13    0.64    1.82
  -1  -8  13    0.83    1.21
   1   7 -13    1.49    1.55
  -1  -7  13    1.87    1.21
   1   6 -13   19.79    1.78
  -1  -6  13   21.59    1.65
   1   5 -13    1.97    1.31
  -1  -5  13    1.38    1.15
   1   4 -13   32.07    3.82
  -1  -4  13   31.84    2.59
   1   3 -13   -0.17    1.49
  -1  -3  13   -1.19    1.66
   1   2 -13    5.01    1.49
  -1  -2  13    6.04    1.46
   1   1 -13   17.67    1.93
  -1  -1  13   16.21    1.91
   1   0 -13    1.23    1.40
  -1   0  13    1.25    1.32
   1  -1 -13   18.75    2.21
  -1   1  13   19.34    2.25
   1  -2 -13    5.13    1.61
  -1   2  13    6.96    1.57
   1  -3 -13    0.78    1.49
  -1   3  13    0.85    1.34
   1  -4 -13   52.24    3.95
  -1   4  13   43.19    2.91
   1  -5 -13    3.63    1.93
  -1   5  13    5.24    1.55
   1  -6 -13   30.67    2.44
  -1   6  13   28.46    2.21
   1  -7 -13    1.44    1.80
  -1   7  13    1.53    1.59
   1  -8 -13    1.91    1.70
  -1   8  13    0.98    1.51
   1  15 -12    4.48    1.38
  -1 -15  12    3.33    0.85
  -1 -14  12    5.03    0.96
   1  13 -12   -0.08    0.87
  -1 -13  12   -0.09    0.95
   1  12 -12    0.51    0.89
  -1 -12  12    0.15    0.72
   1  11 -12   35.78    2.01
  -1 -11  12   36.74    1.84
   1  10 -12   10.92    1.21
  -1 -10  12   11.09    1.10
   1   9 -12   38.31    2.33
  -1  -9  12   47.53    2.50
   1   8 -12    4.62    1.17
  -1  -8  12    3.61    1.17
   1   7 -12    2.59    1.59
  -1  -7  12    1.76    1.08
   1   6 -12    6.21    1.74
  -1  -6  12    7.89    1.29
   1   5 -12   15.99    1.97
  -1  -5  12   12.85    1.87
   1   4 -12   12.68    1.49
  -1  -4  12   15.17    1.36
   1   3 -12    1.40    1.10
  -1  -3  12    0.76    0.98
   1   2 -12   -1.17    1.04
  -1  -2  12    0.13    1.04
   1   1 -12    3.73    1.49
  -1  -1  12    0.19    1.04
   1   0 -12   -0.42    1.10
  -1   0  12    0.55    1.12
   1  -1 -12    2.31    1.49
  -1   1  12    2.16    1.31
   1  -2 -12   -0.57    1.15
  -1   2  12    0.04    1.15
   1  -3 -12    1.32    1.38
  -1   3  12    1.53    1.17
   1  -4 -12   18.30    1.87
  -1   4  12   16.63    1.70
   1  -5 -12   20.75    2.04
  -1   5  12   24.14    2.06
   1  -6 -12   10.05    1.78
  -1   6  12    7.06    1.51
   1  -7 -12    3.54    1.61
  -1   7  12    2.29    1.36
   1  -8 -12    4.90    1.53
  -1   8  12    4.45    1.38
   1  -9 -12   79.56    3.71
  -1   9  12   79.50    3.88
   1 -10 -12   21.81    2.80
  -1  10  12   19.15    1.85
   1 -11 -12   82.58    3.94
  -1  11  12   73.39    3.94
   1 -12 -12   -1.00    2.33
  -1  12  12    0.83    1.97
   1 -13 -12   -0.64    1.74
  -1  13  12    0.13    1.99
   1 -14 -12   19.07    2.35
  -1  14  12   17.56    2.08
  -1 -18  11    0.64    0.32
   1  17 -11    3.48    0.85
  -1 -17  11    4.12    0.55
   1  16 -11    6.94    0.79
  -1 -16  11    6.07    0.64
   1  15 -11    5.92    0.83
  -1 -15  11    5.73    0.64
   1  14 -11   26.73    1.51
  -1 -14  11   25.66    1.42
   1  13 -11   17.46    1.27
  -1 -13  11   15.44    1.63
   1  12 -11    3.44    1.57
  -1 -12  11    2.50    0.95
   1  11 -11   13.45    1.17
  -1 -11  11   14.06    1.15
   1  10 -11    7.19    1.25
  -1 -10  11    5.88    1.10
   1   9 -11   69.09    3.50
  -1  -9  11   71.55    3.16
   1   8 -11   15.85    2.02
  -1  -8  11   19.58    1.27
   1   7 -11   12.68    1.29
  -1  -7  11   13.87    1.31
   1   6 -11   48.15    2.38
  -1  -6  11   51.50    2.36
   1   5 -11    0.23    1.00
  -1  -5  11   -0.19    0.96
   1   4 -11    0.21    0.93
  -1  -4  11    0.19    0.87
   1   3 -11    0.64    1.06
  -1  -3  11   -0.06    1.02
   1   2 -11    0.23    0.93
  -1  -2  11    0.57    1.10
   1   1 -11   56.99    4.11
  -1  -1  11   61.19    2.84
   1   0 -11  226.39   10.14
  -1   0  11  226.24    7.40
   1  -1 -11   57.16    2.69
  -1   1  11   57.69    2.80
   1  -2 -11    0.15    1.48
  -1   2  11    1.51    1.87
   1  -3 -11   -1.08    1.27
  -1   3  11    0.53    1.15
   1  -4 -11    0.11    1.14
  -1   4  11    0.28    1.25
   1  -5 -11    0.02    1.25
  -1   5  11    0.72    1.10
   1  -6 -11   68.98    3.42
  -1   6  11   69.55    3.01
   1  -7 -11   22.00    1.78
  -1   7  11   20.68    1.57
   1  -8 -11   29.31    2.23
  -1   8  11   31.44    1.89
   1  -9 -11  120.59    4.86
  -1   9  11  119.63    4.88
   1 -10 -11   14.38    1.65
  -1  10  11   10.95    1.53
   1 -11 -11   29.70    2.71
  -1  11  11   24.35    2.14
   1 -12 -11    5.62    2.84
  -1  12  11    7.45    1.57
   1 -13 -11   45.26    2.80
  -1  13  11   50.02    2.88
   1 -14 -11   82.49    4.33
  -1  14  11   79.78    3.75
   1 -15 -11   25.48    2.44
  -1  15  11   26.60    2.06
   1 -16 -11   24.37    2.46
  -1  16  11   26.09    2.14
   1 -17 -11   15.85    2.55
  -1  17  11   21.11    2.46
   1 -18 -11    2.40    1.85
  -1  18  11    2.46    1.65
   1 -19 -11  132.49    6.66
  -1  19  11  132.51    6.85
   1  18 -10   22.87    1.57
  -1 -18  10   22.25    1.06
   1  17 -10    2.57    0.68
  -1 -17  10    3.46    0.53
   1  16 -10    2.65    0.89
  -1 -16  10    3.35    0.85
   1  15 -10   -0.34    0.62
  -1 -15  10    0.25    0.47
   1  14 -10    2.59    0.79
  -1 -14  10    2.18    0.72
   1  13 -10    0.17    0.79
  -1 -13  10    0.89    0.72
   1  12 -10   11.96    0.95
  -1 -12  10   13.13    0.96
   1  11 -10   15.00    1.19
  -1 -11  10   15.80    1.14
   1  10 -10    1.72    0.68
  -1 -10  10    1.70    0.64
   1   9 -10   30.73    2.36
  -1  -9  10   28.98    1.70
   1   8 -10    9.74    1.04
  -1  -8  10   10.58    1.27
   1   7 -10    2.16    0.85
  -1  -7  10    0.49    1.04
   1   6 -10   -0.25    1.04
  -1  -6  10   -0.21    0.76
   1   5 -10   50.91    2.18
  -1  -5  10   50.42    2.23
   1   4 -10    5.96    1.23
  -1  -4  10    5.83    1.00
   1   3 -10    5.88    1.00
  -1  -3  10    5.68    0.96
   1   2 -10    1.65    0.96
  -1  -2  10    1.27    1.02
   1   1 -10    3.12    1.04
  -1  -1  10    1.49    1.15
   1   0 -10   -0.08    1.31
  -1   0  10    0.34    1.27
   1  -1 -10    2.31    1.02
  -1   1  10    2.63    1.10
   1  -2 -10    2.82    1.27
  -1   2  10    1.25    1.84
   1  -3 -10    5.30    1.23
  -1   3  10    5.79    1.12
   1  -4 -10    8.38    1.32
  -1   4  10    9.04    1.27
   1  -5 -10   75.32    3.03
  -1   5  10   64.38    3.16
   1  -6 -10    0.15    1.06
  -1   6  10    1.17    1.08
   1  -7 -10    4.67    1.31
  -1   7  10    3.65    1.02
   1  -8 -10   18.37    1.65
  -1   8  10   16.01    1.46
   1  -9 -10   46.64    2.46
  -1   9  10   49.99    2.54
   1 -10 -10    2.40    1.21
  -1  10  10    3.73    1.12
   1 -11 -10   27.77    2.06
  -1  11  10   26.85    2.01
   1 -12 -10   24.12    2.02
  -1  12  10   25.52    1.59
   1 -13 -10    0.74    1.23
  -1  13  10    2.23    1.19
   1 -14 -10    3.88    1.31
  -1  14  10    5.49    1.23
   1 -15 -10    0.47    1.40
  -1  15  10   -1.14    1.12
   1 -16 -10   11.41    1.74
  -1  16  10   11.67    1.55
   1 -17 -10   13.19    1.65
  -1  17  10   11.82    2.21
   1 -18 -10  132.72    5.03
  -1  18  10  133.12    4.84
   1 -19 -10    7.23    2.18
  -1  19  10    7.66    1.55
   1 -20 -10   44.57    2.74
  -1  20  10   41.66    2.35
   1 -21 -10   61.45    3.67
  -1  21  10   59.73    3.54
   1 -22 -10    3.06    1.80
  -1  22  10    3.59    1.48
   1 -23 -10   27.96    2.86
  -1  23  10   29.40    2.86
  -1 -18   9    0.91    0.26
  -1 -17   9   29.06    1.87
   1  16  -9    4.16    0.61
  -1 -16   9    5.62    0.76
   1  15  -9    7.81    0.87
  -1 -15   9    9.12    0.76
   1  14  -9   51.97    2.89
  -1 -14   9   54.20    2.10
   1  13  -9   36.08    1.68
  -1 -13   9   33.89    1.48
   1  12  -9    0.13    0.62
  -1 -12   9    0.36    0.62
   1  11  -9    0.34    0.55
  -1 -11   9    0.15    0.44
   1  10  -9   50.25    2.10
  -1 -10   9   50.21    1.93
   1   9  -9   17.63    1.10
  -1  -9   9   17.35    1.06
   1   8  -9    0.34    0.55
  -1  -8   9   -0.17    0.57
   1   7  -9    1.19    0.70
  -1  -7   9    0.61    0.74
   1   6  -9   36.63    1.84
  -1  -6   9   36.69    1.78
   1   5  -9   17.65    1.17
  -1  -5   9   15.72    1.21
   1   4  -9   53.64    2.02
  -1  -4   9   48.59    2.33
   1   3  -9   54.41    2.29
  -1  -3   9   57.78    2.91
   1   2  -9    1.02    0.87
  -1  -2   9    1.04    0.74
   1   1  -9    0.47    0.70
  -1  -1   9   -0.51    0.61
   1   0  -9  305.17   12.39
  -1   0   9  289.98    8.49
   1  -1  -9    0.36    0.78
  -1   1   9    0.11    0.72
   1  -2  -9   -0.17    0.76
  -1   2   9    0.68    0.78
   1  -3  -9   78.12    3.24
  -1   3   9   76.32    3.33
   1  -4  -9   75.98    3.63
  -1   4   9   77.49    2.93
   1  -5  -9   24.67    1.70
  -1   5   9   25.09    1.85
   1  -6  -9   58.82    2.78
  -1   6   9   55.09    2.57
   1  -7  -9    0.78    0.98
  -1   7   9    0.83    0.95
   1  -8  -9    1.17    1.02
  -1   8   9   -0.38    0.87
   1  -9  -9   28.36    1.87
  -1   9   9   28.13    1.65
   1 -10  -9   83.85    3.63
  -1  10   9   90.06    3.63
   1 -11  -9   -0.32    1.00
  -1  11   9   -0.55    0.87
   1 -12  -9   -0.38    0.98
  -1  12   9   -0.47    0.87
   1 -13  -9   69.74    3.18
  -1  13   9   73.69    3.01
   1 -14  -9  109.51    4.65
  -1  14   9  113.25    4.16
   1 -15  -9   18.77    1.80
   1 -16  -9   10.58    1.44
  -1  16   9   13.34    1.29
   1 -17  -9   93.01    6.28
  -1  17   9   86.97    3.77
   1 -18  -9    4.92    1.55
  -1  18   9    4.31    1.40
   1 -19  -9  488.90   21.63
  -1  19   9  475.41   13.38
   1 -20  -9    6.17    1.44
  -1  20   9    7.00    1.44
   1 -21  -9   14.44    1.91
  -1  21   9   13.94    1.74
   1 -22  -9   34.43    2.63
  -1  22   9   29.93    2.33
   1 -23  -9   -0.59    1.44
  -1  23   9   -0.13    1.34
   1 -24  -9    2.67    1.57
  -1  24   9    2.88    1.44
   1 -25  -9    9.46    1.85
  -1  25   9   10.88    1.82
   1 -26  -9   42.34    2.78
  -1  26   9   39.75    2.72
   1 -27  -9   -2.72    3.56
  -1  27   9    2.48    2.19
   1  17  -8    0.85    0.45
  -1 -17   8    1.23    0.32
   1  16  -8   21.51    1.63
  -1 -16   8   20.70    0.96
   1  15  -8   -0.13    0.44
  -1 -15   8    0.06    0.42
  -1 -14   8  223.04    8.95
   1  13  -8    1.21    0.70
  -1 -13   8    0.83    0.70
   1  12  -8   73.62    4.45
  -1 -12   8   75.81    2.48
   1  11  -8   20.75    1.21
  -1 -11   8   20.77    1.02
   1  10  -8    1.44    0.45
  -1 -10   8    1.36    0.55
   1   9  -8    2.65    0.61
  -1  -9   8    3.58    0.57
   1   8  -8   67.79    2.57
  -1  -8   8   63.49    2.27
   1   7  -8    0.04    0.53
  -1  -7   8    0.00    0.45
   1   6  -8  163.09    5.32
  -1  -6   8  167.10    5.73
   1   5  -8   25.62    1.46
  -1  -5   8   24.35    1.29
   1   4  -8   38.56    1.85
  -1  -4   8   38.94    1.57
   1   3  -8   13.60    1.29
  -1  -3   8   12.90    1.02
   1   2  -8   32.47    1.97
  -1  -2   8   35.32    1.87
   1   1  -8   11.67    1.15
  -1  -1   8   12.79    1.00
   1   0  -8    0.04    0.64
  -1   0   8    0.04    0.61
   1  -1  -8   13.28    1.12
  -1   1   8   14.61    1.12
   1  -2  -8   44.20    1.89
  -1   2   8   43.40    1.65
   1  -3  -8   17.67    1.25
  -1   3   8   17.18    1.27
   1  -4  -8   52.01    2.35
  -1   4   8   52.67    2.46
   1  -5  -8   41.02    2.02
  -1   5   8   39.16    1.85
   1  -6  -8  251.01    8.63
  -1   6   8  259.92    8.31
   1  -7  -8    0.23    0.72
  -1   7   8    0.36    0.70
   1  -8  -8  100.84    3.58
  -1   8   8  107.71    3.54
   1  -9  -8    5.05    1.08
  -1   9   8    4.47    0.95
   1 -10  -8    2.97    1.23
  -1  10   8    1.65    1.10
   1 -11  -8   28.17    1.78
  -1  11   8   28.91    1.82
   1 -12  -8  134.14    6.55
  -1  12   8  125.78    4.60
   1 -13  -8    1.02    0.89
  -1  13   8    1.57    1.21
   1 -14  -8  397.65   11.33
  -1  14   8  404.26   15.29
   1 -15  -8    0.17    1.23
  -1  15   8    0.23    0.81
   1 -16  -8   46.18    2.42
  -1  16   8   44.25    2.21
   1 -17  -8    4.16    1.51
  -1  17   8    4.37    1.32
   1 -18  -8   35.76    2.08
  -1  18   8   38.99    2.31
   1 -19  -8    1.14    1.27
  -1  19   8    1.61    1.04
   1 -20  -8  202.18    7.68
  -1  20   8  197.07    7.21
   1 -21  -8   76.15    3.39
  -1  21   8   70.70    3.08
   1 -22  -8  178.96    6.07
  -1  22   8  173.23    6.07
   1 -23  -8   56.65    2.95
  -1  23   8   63.57    3.05
   1 -24  -8  206.09    6.96
  -1  24   8  208.12    7.45
   1 -25  -8    4.54    1.72
  -1  25   8    4.31    1.29
   1 -26  -8    7.47    1.63
  -1  26   8    8.10    1.68
   1 -27  -8   11.64    1.68
  -1  27   8   11.47    1.57
   1 -28  -8    1.17    1.84
  -1  28   8    1.65    1.76
   1 -29  -8    2.38    2.52
  -1  29   8    4.16    1.89
   1 -30  -8   12.20    2.10
  -1  30   8   11.77    1.91
   1  17  -7   32.14    1.93
  -1 -17   7   34.83    1.78
   1  16  -7    3.84    0.42
  -1 -16   7    3.90    0.38
   1  15  -7   42.72    1.78
  -1 -15   7   40.60    2.06
   1  14  -7   91.19    3.29
  -1 -14   7   85.27    2.61
   1  13  -7  175.01    8.02
  -1 -13   7  158.09    7.02
   1  12  -7   44.93    2.36
  -1 -12   7   44.84    1.72
   1  11  -7   22.74    1.15
  -1 -11   7   21.44    0.96
   1  10  -7  213.64    8.76
  -1 -10   7  199.37    5.45
   1   9  -7   65.50    2.59
  -1  -9   7   67.83    2.67
   1   8  -7   53.90    2.01
  -1  -8   7   59.63    2.95
   1   7  -7   29.27    1.25
  -1  -7   7   27.26    1.14
   1   6  -7  194.06    5.75
  -1  -6   7  185.70    5.51
   1   5  -7    3.39    0.55
  -1  -5   7    2.67    0.53
   1   4  -7  628.59   22.38
  -1  -4   7  650.65   23.16
   1   3  -7   12.17    0.96
  -1  -3   7   11.39    0.76
   1   2  -7   49.38    3.27
  -1  -2   7   44.08    1.68
   1   1  -7   23.57    1.19
  -1  -1   7   22.51    1.51
   1   0  -7  139.40    4.52
  -1   0   7  138.25    4.69
   1  -1  -7   21.30    1.12
  -1   1   7   23.25    1.14
   1  -2  -7   44.71    2.69
  -1   2   7   48.79    2.19
   1  -3  -7   12.96    1.17
  -1   3   7   14.21    0.95
  -1   4   7  720.04   26.79
   1  -5  -7    2.93    0.85
  -1   5   7    3.05    0.76
   1  -6  -7  235.45    7.27
  -1   6   7  233.90    7.49
   1  -7  -7   39.67    1.89
  -1   7   7   35.95    1.65
   1  -8  -7   74.07    3.06
  -1   8   7   75.75    2.89
   1  -9  -7  102.17    3.99
  -1   9   7  100.67    3.92
   1 -10  -7  294.46    8.29
  -1  10   7  299.16    8.14
   1 -11  -7   34.15    1.87
  -1  11   7   33.94    2.08
   1 -12  -7   71.36    3.22
  -1  12   7   68.34    5.07
   1 -13  -7  261.13   12.35
  -1  13   7  252.43    8.08
   1 -14  -7  140.16    4.94
  -1  14   7  142.33    5.24
   1 -15  -7   75.17    3.78
  -1  15   7   70.27    3.12
   1 -16  -7    9.08    1.14
  -1  16   7    7.72    1.02
   1 -17  -7   73.24    3.39
  -1  17   7   80.96    3.06
   1 -18  -7    4.45    1.08
  -1  18   7    7.21    1.59
   1 -19  -7  170.58    5.62
  -1  19   7  164.43    5.30
   1 -20  -7   12.35    1.36
  -1  20   7   14.81    1.32
   1 -21  -7    2.06    1.12
  -1  21   7    2.31    1.23
   1 -22  -7  184.16    7.13
  -1  22   7  176.24    6.68
   1 -23  -7  110.09    4.75
  -1  23   7  110.93    4.43
   1 -24  -7    3.20    1.27
  -1  24   7    3.97    1.10
   1 -25  -7    6.22    1.31
  -1  25   7    5.64    1.15
   1 -26  -7   67.52    3.10
  -1  26   7   69.74    3.12
   1 -27  -7   -0.40    1.44
  -1  27   7   -1.02    1.23
   1 -28  -7   34.45    2.23
  -1  28   7   33.45    2.27
   1 -29  -7    1.55    1.40
  -1  29   7    0.74    1.17
   1 -30  -7   26.51    2.27
  -1  30   7   27.02    2.19
   1 -31  -7    2.04    2.19
  -1  31   7    1.72    1.84
   1 -32  -7   14.10    1.85
  -1  32   7   13.53    1.78
   1 -33  -7    0.17    1.97
  -1  33   7    0.89    2.16
   1  16  -6   26.83    1.70
  -1 -16   6   28.13    1.49
   1  15  -6    0.09    0.38
  -1 -15   6   -0.02    0.26
   1  14  -6  183.35    5.58
  -1 -14   6  169.71    4.92
   1  13  -6    6.58    0.74
  -1 -13   6    6.72    0.53
   1  12  -6  142.96    4.35
  -1 -12   6  142.11    5.69
   1  11  -6  161.72    4.82
  -1 -11   6  166.36    4.94
   1  10  -6  164.56    4.94
  -1 -10   6  164.54    4.67
   1   9  -6   28.91    1.25
  -1  -9   6   27.28    1.46
   1   8  -6  370.11    9.99
  -1  -8   6  370.35   10.39
   1   7  -6  242.89    7.36
  -1  -7   6  240.92    6.85
   1   6  -6  224.03    6.34
  -1  -6   6  223.50    6.57
   1   5  -6  167.42    5.30
  -1  -5   6  168.88    5.37
   1   4  -6   26.13    1.29
  -1  -4   6   30.18    1.49
   1   3  -6  123.02    4.07
  -1  -3   6  120.88    3.94
   1   2  -6    9.16    0.95
  -1  -2   6   10.71    0.79
   1   1  -6   51.31    2.12
  -1  -1   6   52.90    2.25
   1   0  -6   -0.26    0.45
  -1   0   6   -0.15    0.42
   1  -1  -6   53.54    1.99
  -1   1   6   59.69    2.06
   1  -2  -6   10.44    0.85
  -1   2   6   10.46    0.83
   1  -3  -6  130.75    3.99
  -1   3   6  130.36    4.11
   1  -4  -6   31.24    1.44
  -1   4   6   29.02    1.29
   1  -5  -6  183.69    6.28
  -1   5   6  186.89    5.51
   1  -6  -6  246.37    7.02
  -1   6   6  254.13    7.64
   1  -7  -6  274.03    7.51
  -1   7   6  262.96    7.97
   1  -8  -6  449.23   13.89
  -1   8   6  437.55   13.83
   1  -9  -6   36.27    2.21
  -1   9   6   35.21    2.40
   1 -10  -6  218.20    7.40
  -1  10   6  213.81   10.25
   1 -11  -6  223.55   10.27
  -1  11   6  222.82    8.38
   1 -12  -6  210.23    6.57
  -1  12   6  205.75    6.45
   1 -13  -6    8.23    0.95
  -1  13   6    7.74    0.91
   1 -14  -6  246.07    7.47
  -1  14   6  257.84    8.19
   1 -15  -6   -0.21    0.74
  -1  15   6    0.23    0.68
   1 -16  -6   42.29    2.06
  -1  16   6   42.40    2.16
   1 -17  -6  195.10    6.53
  -1  17   6  187.25    6.30
   1 -18  -6  331.15   10.37
  -1  18   6  338.72   10.25
   1 -19  -6    5.34    0.96
  -1  19   6    5.98    1.04
   1 -20  -6   12.66    1.23
  -1  20   6   11.90    1.06
   1 -21  -6    1.46    1.00
  -1  21   6    1.57    0.85
   1 -22  -6  187.36    5.81
  -1  22   6  181.44    6.85
   1 -23  -6   -0.13    1.00
  -1  23   6    0.51    0.87
   1 -24  -6  116.51    4.86
  -1  24   6  111.23    4.50
   1 -25  -6   11.64    1.40
  -1  25   6    9.89    1.19
   1 -26  -6    5.96    1.80
  -1  26   6    6.75    1.34
   1 -27  -6  225.54    7.87
  -1  27   6  226.34    7.55
   1 -28  -6   39.58    2.65
  -1  28   6   45.44    2.55
   1 -29  -6   -0.26    1.14
  -1  29   6    0.61    1.10
   1 -30  -6   11.48    1.65
  -1  30   6   12.22    1.48
   1 -31  -6    0.49    1.63
  -1  31   6    0.15    1.32
   1 -32  -6    4.05    1.53
  -1  32   6    4.43    1.32
   1 -33  -6   -0.23    1.40
  -1  33   6    0.00    1.32
   1 -34  -6    6.05    1.76
  -1  34   6    3.48    1.65
   1 -35  -6    8.19    1.74
  -1  35   6    5.58    1.42
   1 -36  -6   27.30    2.33
  -1  36   6   25.48    2.50
   1  17  -5    3.59    0.26
   1  16  -5   37.57    2.01
  -1 -16   5   37.25    1.89
   1  15  -5   27.36    1.57
  -1 -15   5   25.94    1.49
   1  14  -5  338.28   13.49
  -1 -14   5  322.52    8.59
   1  13  -5  284.82    8.17
  -1 -13   5  287.45    8.06
   1  12  -5   47.36    1.74
  -1 -12   5   45.01    2.35
   1  11  -5    0.23    0.21
  -1 -11   5    0.06    0.26
   1  10  -5   75.41    2.76
  -1 -10   5   77.82    3.63
   1   9  -5  121.88    4.09
   1   8  -5  107.33    3.92
  -1  -8   5  110.62    3.37
   1   7  -5   29.08    1.68
  -1  -7   5   28.95    1.29
   1   6  -5  136.49    4.29
  -1  -6   5  139.38    4.11
   1   5  -5  121.33    4.14
  -1  -5   5  118.99    3.54
   1   4  -5    1.40    0.40
  -1  -4   5    1.14    0.42
   1   3  -5   54.37    2.29
  -1  -3   5   53.96    2.99
   1   2  -5    5.09    0.55
  -1  -2   5    4.69    0.57
   1   1  -5   81.15    2.95
  -1  -1   5   80.96    2.84
   1   0  -5 1383.29   34.87
  -1   0   5 1350.75   33.90
   1  -1  -5   78.93    2.95
  -1   1   5   83.45    2.99
   1  -2  -5    4.86    0.59
  -1   2   5    5.54    0.59
   1  -3  -5   52.97    2.19
  -1   3   5   59.05    2.21
   1  -4  -5    2.23    0.53
  -1   4   5    1.25    0.45
   1  -5  -5  124.17    4.16
  -1   5   5  128.28    3.99
   1  -6  -5  151.21    4.79
  -1   6   5  153.61    4.79
   1  -7  -5   33.92    1.55
  -1   7   5   35.15    1.57
   1  -8  -5  127.52    5.77
  -1   8   5  131.98    6.13
   1  -9  -5  142.16    6.38
  -1   9   5  144.32    4.39
   1 -10  -5   87.47    3.39
  -1  10   5   91.82    3.14
   1 -11  -5    0.42    0.66
  -1  11   5    0.55    0.53
   1 -12  -5   56.82    2.10
  -1  12   5   57.21    2.23
   1 -14  -5  436.84   12.81
  -1  14   5  433.49   12.18
   1 -15  -5   30.91    1.42
  -1  15   5   34.91    1.66
   1 -16  -5   55.32    2.29
  -1  16   5   55.30    2.23
   1 -17  -5    7.72    0.91
  -1  17   5    8.82    0.91
   1 -18  -5  122.54    4.18
  -1  18   5  127.59    4.71
   1 -19  -5   29.46    1.65
  -1  19   5   28.63    1.59
   1 -20  -5    8.12    1.27
  -1  20   5    6.87    1.55
   1 -21  -5    0.40    0.74
  -1  21   5    0.00    0.61
   1 -22  -5  146.66    5.20
  -1  22   5  150.03    5.15
   1 -23  -5  174.34    5.81
  -1  23   5  162.44    5.77
   1 -24  -5   53.90    2.36
  -1  24   5   55.62    2.54
   1 -25  -5    2.18    1.14
  -1  25   5    0.00    0.93
   1 -26  -5   55.09    2.57
  -1  26   5   58.73    2.57
   1 -27  -5    2.27    1.04
  -1  27   5    1.80    0.96
   1 -28  -5   16.02    2.50
  -1  28   5   13.85    1.55
   1 -29  -5   26.00    1.74
  -1  29   5   28.76    1.82
   1 -30  -5   37.90    2.31
  -1  30   5   37.39    2.27
   1 -31  -5    4.05    1.85
  -1  31   5    6.13    1.32
   1 -32  -5   22.33    2.19
  -1  32   5   22.00    2.12
   1 -33  -5    3.37    1.34
  -1  33   5    2.02    1.17
   1 -34  -5    7.40    2.01
  -1  34   5    4.62    2.55
   1 -35  -5   15.95    1.76
  -1  35   5   13.98    1.63
   1 -36  -5    1.23    1.36
  -1  36   5    0.66    1.49
   1 -37  -5   -1.15    3.12
  -1  37   5    0.78    1.55
   1 -38  -5    1.25    1.48
  -1  38   5    1.10    1.34
   1  17  -4   48.98    2.46
  -1 -17   4   47.22    2.44
   1  15  -4  202.80    5.73
  -1 -15   4  202.18    5.96
   1  14  -4  277.63   10.88
  -1 -14   4  285.42    7.66
   1  13  -4   24.69    1.44
  -1 -13   4   23.54    1.36
   1  12  -4  387.25   14.51
  -1 -12   4  388.42   10.12
   1  11  -4  100.69    4.96
  -1 -11   4  102.88    4.65
   1  10  -4  104.85    4.94
  -1 -10   4  109.81    3.56
   1   9  -4   46.20    1.80
  -1  -9   4   44.35    1.55
   1   8  -4   89.47    3.39
  -1  -8   4   93.18    3.78
   1   7  -4  317.57    9.27
  -1  -7   4  326.70    8.67
   1   6  -4   47.26    1.97
  -1  -6   4   47.34    1.70
   1   5  -4  136.47    4.58
  -1  -5   4  134.75    4.05
   1   4  -4  816.76   21.61
  -1  -4   4  839.12   21.36
   1   3  -4  453.52   13.68
  -1  -3   4  445.18   12.35
   1   2  -4   74.79    2.65
  -1  -2   4   76.55    2.59
   1   1  -4   15.85    0.95
  -1  -1   4   14.85    0.70
   1   0  -4    0.19    0.42
  -1   0   4   -0.02    0.32
   1  -1  -4   18.39    1.27
  -1   1   4   16.48    0.83
   1  -2  -4   79.95    2.93
  -1   2   4   78.78    2.72
   1  -3  -4  459.35   12.58
  -1   3   4  471.87   13.26
   1  -4  -4  876.85   22.53
  -1   4   4  858.69   22.99
   1  -5  -4  147.27    4.62
  -1   5   4  141.59    4.98
   1  -6  -4   50.53    2.48
  -1   6   4   49.25    3.08
   1  -7  -4  321.01   13.04
  -1   7   4  352.81   10.52
   1  -8  -4   99.63    3.48
  -1   8   4   99.42    3.41
   1  -9  -4   51.76    1.95
  -1   9   4   51.78    1.85
   1 -10  -4  123.02    4.05
  -1  10   4  123.00    4.01
   1 -11  -4  115.98    4.05
  -1  11   4  113.73    3.75
   1 -12  -4  440.47   12.51
  -1  12   4  424.73   12.13
   1 -13  -4   26.92    1.27
  -1  13   4   25.83    1.27
   1 -14  -4  347.93    9.99
  -1  14   4  351.22    9.82
   1 -15  -4  229.89    6.83
  -1  15   4  244.78    7.40
   1 -16  -4   41.40    1.65
  -1  16   4   42.25    1.89
   1 -17  -4   57.99    2.80
  -1  17   4   60.37    3.29
  -1  18   4  900.90   35.42
   1 -19  -4   31.63    1.46
  -1  19   4   33.30    1.51
   1 -20  -4  170.90    5.30
  -1  20   4  175.10    7.61
   1 -21  -4   12.58    1.14
  -1  21   4   14.13    1.06
   1 -22  -4  196.46    5.96
  -1  22   4  194.00    8.51
   1 -23  -4   75.64    2.71
  -1  23   4   74.20    3.10
   1 -24  -4    3.10    0.83
  -1  24   4    3.65    0.79
   1 -25  -4   18.30    1.42
  -1  25   4   16.01    1.38
   1 -26  -4    2.08    0.91
  -1  26   4    2.93    0.85
   1 -27  -4    0.78    0.87
  -1  27   4    1.99    0.81
   1 -28  -4   86.78    3.29
  -1  28   4   87.05    3.50
   1 -29  -4    1.76    1.31
  -1  29   4    2.42    1.04
   1 -30  -4   32.71    1.91
  -1  30   4   33.37    1.72
   1 -31  -4    0.19    1.36
  -1  31   4    0.08    1.25
   1 -32  -4    7.36    1.29
  -1  32   4    9.23    1.21
   1 -33  -4    0.85    2.12
  -1  33   4    3.37    1.23
   1 -34  -4    6.24    1.48
  -1  34   4    6.81    1.14
   1 -35  -4    8.67    1.44
  -1  35   4    8.36    1.34
   1 -36  -4   15.55    2.18
  -1  36   4   15.53    1.82
   1 -37  -4    4.47    1.27
  -1  37   4    3.31    1.32
   1 -38  -4    7.00    1.91
  -1  38   4    8.61    1.91
   1  25  -3    0.09    0.19
   1  24  -3    0.08    0.21
   1  23  -3    0.36    0.21
  -1 -23   3    0.25    0.38
   1  21  -3    3.18    0.34
   1  20  -3    3.37    0.40
  -1 -20   3    2.19    0.42
   1  19  -3   29.59    1.19
  -1 -19   3   29.89    1.61
   1  18  -3  181.31    7.02
  -1 -18   3  173.63    6.81
   1  17  -3   62.51    1.85
  -1 -17   3   62.40    2.14
   1  16  -3    3.39    0.26
   1  15  -3    0.36    0.26
  -1 -15   3    0.28    0.23
   1  14  -3  999.77   34.87
   1  13  -3   95.45    3.22
  -1 -13   3   97.27    4.31
   1  12  -3  514.20   13.34
  -1 -12   3  529.28   13.15
   1  11  -3  254.41    7.36
  -1 -11   3  256.55    9.52
   1  10  -3  317.68    8.99
  -1 -10   3  309.71    8.74
   1   9  -3  116.70    3.71
  -1  -9   3  114.09    3.46
   1   8  -3   15.44    0.76
  -1  -8   3   14.32    0.64
   1   7  -3  154.14    4.67
  -1  -7   3  150.77    4.22
   1   6  -3  370.62   10.44
  -1  -6   3  385.70   10.20
   1   5  -3   86.58    3.12
  -1  -5   3   85.48    2.80
   1   4  -3  643.36   18.30
  -1  -4   3  652.05   17.18
   1   3  -3    1.42    0.28
  -1  -3   3    1.61    0.30
   1   2  -3  181.38    5.79
  -1  -2   3  181.72    5.24
   1   1  -3  250.91    7.83
  -1  -1   3  244.27    6.85
   1   0  -3 2185.99   74.81
  -1   0   3 2089.46   51.37
   1  -1  -3  249.61    8.00
  -1   1   3  250.34    7.28
   1  -2  -3  187.15    6.24
  -1   2   3  181.78    5.43
   1  -3  -3    1.70    0.36
  -1   3   3    1.31    0.32
   1  -4  -3  693.23   24.80
  -1   4   3  673.99   25.58
   1  -5  -3   87.33    3.94
  -1   5   3   92.78    4.33
   1  -6  -3  391.33   10.52
  -1   6   3  399.34   11.26
   1  -7  -3  158.40    4.50
  -1   7   3  165.04    5.39
   1  -8  -3   15.68    0.81
  -1   8   3   15.82    0.83
   1  -9  -3  119.40    3.71
  -1   9   3  121.29    4.18
   1 -10  -3  338.53    9.84
  -1  10   3  331.98    9.40
   1 -11  -3  277.49    8.27
  -1  11   3  284.65    8.74
   1 -12  -3  562.35   22.63
  -1  12   3  579.68   16.14
   1 -13  -3  105.97    3.94
  -1  13   3  111.29    3.59
   1 -14  -3 1138.34   41.83
  -1  14   3 1132.41   28.27
   1 -15  -3    0.13    0.55
  -1  15   3    0.15    0.47
   1 -16  -3    4.96    0.76
  -1  16   3    5.20    0.61
   1 -17  -3   75.38    2.57
  -1  17   3   70.87    2.52
   1 -18  -3  215.74    6.60
  -1  18   3  214.64    8.17
   1 -19  -3   37.73    1.44
  -1  19   3   35.44    1.63
   1 -20  -3    3.50    0.91
  -1  20   3    2.46    0.66
   1 -21  -3    2.95    0.93
  -1  21   3    3.75    0.78
  -1  22   3  286.92    9.84
   1 -23  -3   -0.23    0.72
  -1  23   3   -0.04    0.85
   1 -24  -3    0.32    0.83
  -1  24   3    0.61    0.74
   1 -25  -3   -0.74    0.70
  -1  25   3    0.53    0.66
   1 -26  -3  121.79    4.33
  -1  26   3  131.85    4.18
   1 -27  -3   13.87    1.25
  -1  27   3   12.60    1.14
   1 -28  -3   18.37    1.34
  -1  28   3   17.52    1.29
   1 -29  -3    0.81    0.81
  -1  29   3    0.57    0.74
   1 -30  -3   16.02    1.59
  -1  30   3   13.00    1.42
   1 -31  -3    4.37    1.21
  -1  31   3    4.05    0.96
   1 -32  -3   49.61    3.10
  -1  32   3   47.20    2.35
   1 -33  -3    7.13    1.46
  -1  33   3    6.96    1.42
   1 -34  -3   -0.09    1.34
  -1  34   3    0.74    0.93
   1 -35  -3    0.68    1.10
  -1  35   3    1.34    0.98
   1 -36  -3   11.94    2.19
  -1  36   3   11.30    1.74
   1 -37  -3    6.68    1.72
  -1  37   3    5.43    1.15
   1 -38  -3    1.46    1.65
  -1  38   3    2.63    1.89
   1  34  -2   -0.08    0.25
   1  33  -2    2.65    0.42
  -1 -33   2    2.69    0.72
   1  32  -2    0.70    0.36
  -1 -32   2    0.51    0.55
   1  31  -2   -0.13    0.38
  -1 -31   2    0.13    0.42
   1  30  -2   32.94    1.57
  -1 -30   2   31.14    1.44
   1  29  -2    0.55    0.34
   1  28  -2   24.01    1.23
  -1 -28   2   24.14    1.80
   1  27  -2    0.89    0.44
  -1 -27   2    0.85    0.66
   1  26  -2   15.14    0.79
  -1 -26   2   15.95    0.87
   1  25  -2    1.12    0.40
  -1 -25   2    1.31    0.62
   1  23  -2   31.44    1.23
  -1 -23   2   33.09    1.38
   1  21  -2    2.38    0.55
  -1 -21   2    0.64    0.53
   1  20  -2    2.69    0.38
  -1 -20   2    2.12    0.55
   1  19  -2    5.60    0.49
   1  18  -2  430.14   11.67
   1  17  -2    3.35    0.32
  -1 -17   2    4.16    0.42
   1  16  -2  151.04    4.39
  -1 -16   2  149.11    6.77
   1  15  -2  434.87   15.82
  -1 -15   2  420.75   11.43
   1  14  -2 2703.18   88.94
  -1 -14   2 2708.25   90.55
   1  13  -2    5.92    0.42
   1  12  -2  217.97    5.83
  -1 -12   2  215.78    5.88
   1  11  -2    0.57    0.17
  -1 -11   2    0.68    0.21
   1  10  -2    4.65    0.30
  -1 -10   2    4.79    0.36
   1   9  -2    4.71    0.49
  -1  -9   2    4.71    0.34
   1   8  -2  658.08   23.35
  -1  -8   2  649.51   17.65
   1   7  -2  433.49   16.44
  -1  -7   2  428.13   16.72
   1   6  -2 1588.13   38.75
  -1  -6   2 1589.19   38.77
   1   5  -2    8.93    0.47
  -1  -5   2    8.95    0.45
   1   4  -2 7071.91  186.93
  -1  -4   2 7152.47  178.68
   1   3  -2  748.90   20.05
  -1  -3   2  742.07   24.84
   1   2  -2    2.69    0.28
  -1  -2   2    3.18    0.26
   1   1  -2  767.49   20.04
  -1  -1   2  760.81   19.18
   1   0  -2   -0.06    0.26
  -1   0   2   -0.09    0.25
   1  -1  -2  760.08   20.15
  -1   1   2  762.33   18.98
   1  -2  -2    3.61    0.49
  -1   2   2    2.72    0.53
   1  -3  -2  757.90   29.19
  -1   3   2  750.88   27.47
   1  -4  -2 7897.67  288.20
  -1   4   2 7716.78  198.20
   1  -5  -2    8.38    0.64
  -1   5   2    8.17    0.79
   1  -6  -2 1618.08   40.07
  -1   6   2 1649.02   61.19
   1  -7  -2  437.40   11.60
  -1   7   2  461.54   18.26
   1  -8  -2  660.99   16.78
  -1   8   2  688.37   18.98
   1  -9  -2    4.16    0.51
  -1   9   2    4.88    0.51
   1 -10  -2    4.98    0.49
  -1  10   2    5.17    0.51
   1 -11  -2    0.81    0.36
  -1  11   2    1.14    0.32
   1 -12  -2  233.28    7.00
  -1  12   2  237.90    7.27
   1 -13  -2    6.38    0.59
  -1  13   2    6.89    0.72
  -1  14   2 2925.35   97.53
   1 -15  -2  459.35   12.11
  -1  15   2  439.09   12.34
   1 -16  -2  168.29    4.94
  -1  16   2  167.89    5.05
   1 -17  -2    3.65    0.61
  -1  17   2    3.90    0.53
  -1  18   2  496.58   13.38
   1 -19  -2    6.09    0.70
  -1  19   2    4.98    0.57
   1 -20  -2    2.59    0.66
  -1  20   2    2.69    0.59
   1 -21  -2    1.06    0.53
  -1  21   2    1.72    0.45
  -1  22   2  482.22   20.45
   1 -23  -2   25.33    1.49
  -1  23   2   27.96    2.31
  -1  24   2  299.06    9.40
   1 -25  -2    1.55    0.72
  -1  25   2    0.25    0.57
   1 -26  -2   18.62    1.99
  -1  26   2   20.23    1.29
   1 -27  -2    0.44    0.66
  -1  27   2    0.11    0.61
   1 -28  -2   32.33    1.70
  -1  28   2   36.89    2.95
   1 -29  -2    1.85    1.12
  -1  29   2    0.61    0.72
   1 -30  -2   52.79    3.05
  -1  30   2   53.01    2.25
   1 -31  -2   -0.66    1.08
  -1  31   2   -0.23    0.72
   1 -32  -2    2.18    1.15
  -1  32   2    1.55    1.00
   1 -33  -2    8.63    1.15
  -1  33   2    8.12    0.95
   1 -34  -2    0.25    0.96
  -1  34   2    0.09    0.85
   1 -35  -2    3.12    1.15
  -1  35   2    4.33    1.10
  -1  36   2    1.76    1.25
   1 -37  -2    1.14    0.85
  -1  37   2    1.06    0.81
   1  36  -1    2.67    0.93
  -1 -36   1    2.86    0.70
   1  35  -1    5.68    0.79
  -1 -35   1    7.64    0.83
   1  34  -1    0.96    0.70
  -1 -34   1    1.27    0.70
   1  33  -1    7.61    0.81
  -1 -33   1    7.13    0.89
   1  32  -1   40.60    2.50
  -1 -32   1   36.34    2.72
   1  31  -1   -0.21    0.53
  -1 -31   1   -0.11    0.70
   1  30  -1   27.13    1.40
  -1 -30   1   28.25    1.38
   1  29  -1    0.13    0.47
  -1 -29   1   -0.38    0.53
   1  28  -1   74.79    2.59
  -1 -28   1   76.06    2.59
   1  27  -1   15.63    0.98
  -1 -27   1   16.12    0.98
   1  26  -1  109.24    3.59
  -1 -26   1  106.10    3.29
   1  25  -1   22.91    1.23
  -1 -25   1   22.46    1.19
   1  24  -1   12.45    0.76
  -1 -24   1   13.26    1.06
   1  23  -1  106.18    3.42
  -1 -23   1   99.48    3.03
   1  22  -1  280.12    7.97
   1  21  -1   59.28    2.14
  -1 -21   1   56.70    3.12
   1  20  -1   15.27    0.93
  -1 -20   1   16.27    0.96
   1  19  -1   11.60    0.62
  -1 -19   1   14.08    0.79
   1  18  -1   62.93    2.02
  -1 -18   1   59.98    2.29
   1  17  -1   72.41    2.48
  -1 -17   1   68.70    2.36
   1  16  -1  173.61    5.22
  -1 -16   1  164.37    4.86
   1  15  -1    5.13    0.44
  -1 -15   1    4.39    0.42
   1  14  -1  180.04    5.05
  -1 -14   1  192.54    5.92
   1  13  -1    8.85    0.49
  -1 -13   1    8.99    0.61
   1  12  -1  114.96    3.54
  -1 -12   1  113.33    3.58
   1  11  -1  210.25    6.38
  -1 -11   1  224.61    9.46
   1  10  -1 1866.87   45.56
  -1 -10   1 1902.33   66.52
   1   9  -1  448.81   17.39
  -1  -9   1  436.78   12.47
   1   8  -1   55.30    2.67
  -1  -8   1   51.88    1.87
   1   7  -1  423.02   11.35
  -1  -7   1  421.59   11.67
   1   6  -1  219.15    6.74
  -1  -6   1  222.42    6.17
   1   5  -1 1450.62   34.83
  -1  -5   1 1474.92   36.23
   1   4  -1 4454.45  117.68
  -1  -4   1 4524.12  117.04
   1   3  -1  583.65   14.66
  -1  -3   1  598.18   15.32
   1   2  -1  606.45   15.61
  -1  -2   1  632.84   16.33
   1   1  -1   -0.15    0.23
  -1  -1   1   -0.23    0.23
   1   0  -1 1763.48   58.93
  -1   0   1 1751.84   41.55
   1  -1  -1   -0.23    0.28
  -1   1   1    0.34    0.26
   1  -2  -1  621.93   15.87
  -1   2   1  616.65   15.89
   1  -3  -1  608.02   16.12
  -1   3   1  595.42   15.74
   1  -4  -1 4423.39  108.16
  -1   4   1 4397.18  113.86
   1  -5  -1 1450.13   35.78
  -1   5   1 1473.10   36.50
   1  -6  -1  217.31    6.13
  -1   6   1  227.39    6.87
   1  -7  -1  417.42   11.30
  -1   7   1  414.57   11.58
   1  -8  -1   54.43    2.08
  -1   8   1   54.94    2.02
   1  -9  -1  431.44   11.58
  -1   9   1  450.50   13.02
  -1  10   1 1926.23   46.54
   1 -11  -1  223.02    6.39
  -1  11   1  229.31    6.75
   1 -12  -1  118.27    3.73
  -1  12   1  119.36    3.97
   1 -13  -1    9.71    0.62
  -1  13   1    9.25    0.79
   1 -14  -1  189.46    5.60
  -1  14   1  197.24    5.83
   1 -15  -1    5.22    0.49
  -1  15   1    4.92    0.42
   1 -16  -1  175.61    5.22
  -1  16   1  175.74    7.55
   1 -17  -1   71.38    2.27
  -1  17   1   71.65    2.48
   1 -18  -1   63.38    2.25
  -1  18   1   67.79    2.38
   1 -19  -1   13.02    0.78
  -1  19   1   14.38    0.78
   1 -20  -1   16.01    0.96
  -1  20   1   17.08    0.85
   1 -21  -1   58.40    2.21
  -1  21   1   60.68    2.40
  -1  22   1  271.31    7.55
   1 -23  -1   85.57    3.06
  -1  23   1   99.99    4.24
   1 -24  -1   11.48    0.85
  -1  24   1   11.60    1.25
  -1  25   1   26.00    1.44
   1 -26  -1  102.92    3.59
  -1  26   1  111.49    3.90
   1 -27  -1   15.36    0.95
  -1  27   1   16.37    1.02
   1 -28  -1   76.59    2.71
  -1  28   1   76.72    3.61
   1 -29  -1    0.25    0.59
  -1  29   1   -0.13    0.59
   1 -30  -1   32.43    1.55
  -1  30   1   28.08    1.44
   1 -31  -1    0.19    0.74
  -1  31   1   -0.02    0.76
   1 -32  -1   45.92    2.08
  -1  32   1   44.63    3.33
  -1  33   1   10.46    1.04
   1 -34  -1    2.31    0.78
  -1  34   1    1.80    0.68
   1 -35  -1    8.29    1.14
  -1  35   1    8.04    1.00
   1 -36  -1    3.42    1.44
  -1  36   1    3.56    1.42
   1 -37  -1    0.26    0.74
  -1  37   1   -0.13    0.70
   1  37   0    1.95    0.76
  -1 -37   0    3.12    1.51
   1  36   0    6.70    0.98
  -1 -36   0    5.62    1.10
   1  35   0   -0.04    0.95
  -1 -35   0    0.72    1.48
   1  34   0    3.29    0.83
  -1 -34   0    2.04    1.04
   1  33   0    4.11    0.78
  -1 -33   0    3.10    0.72
   1  32   0    0.95    0.89
  -1 -32   0    1.61    1.04
   1  31   0    0.06    0.74
  -1 -31   0    0.96    0.87
   1  30   0    7.93    0.85
  -1 -30   0    6.51    1.34
   1  29   0    3.48    0.59
  -1 -29   0    4.11    0.78
   1  28   0    8.87    0.93
   1  27   0    4.73    0.61
  -1 -27   0    3.58    0.83
   1  26   0    4.28    0.74
  -1 -26   0    3.80    0.98
   1  25   0    4.65    0.66
  -1 -25   0    3.94    0.89
   1  24   0  120.31    3.90
  -1 -24   0  117.91    3.77
   1  23   0    2.99    0.49
  -1 -23   0    2.72    0.55
   1  22   0  297.49   13.00
   1  21   0   28.46    1.31
  -1 -21   0   27.40    2.16
   1  20   0  240.17    6.83
  -1 -20   0  233.30    9.93
   1  19   0    5.49    0.61
  -1 -19   0    6.04    1.00
   1  18   0  854.52   30.86
   1  17   0   59.98    2.16
  -1 -17   0   59.80    2.16
   1  16   0  137.51    4.39
  -1 -16   0  134.54    4.31
   1  15   0   52.31    1.91
  -1 -15   0   54.30    2.01
   1  14   0  521.08   14.28
  -1 -14   0  508.99   19.70
   1  13   0    5.15    0.47
  -1 -13   0    4.73    0.45
   1  12   0   63.93    2.42
  -1 -12   0   60.73    3.05
   1  11   0  149.99    4.82
  -1 -11   0  145.25    6.64
   1  10   0 1287.61   31.86
   1   9   0  190.48    5.85
  -1  -9   0  175.99    5.22
   1   8   0 2189.23   53.41
   1   7   0  803.88   21.42
  -1  -7   0  802.48   20.00
   1   6   0  278.42    7.85
  -1  -6   0  282.02    7.76
   1   5   0  197.16    5.75
  -1  -5   0  196.63    5.58
   1   4   0  688.14   17.60
  -1  -4   0  695.33   17.82
   1   3   0   28.38    1.48
  -1  -3   0   30.69    1.15
   1   2   0 1309.33   44.80
  -1  -2   0 1316.90   32.67
   1   1   0  606.47   22.10
  -1  -1   0  643.08   22.53
   1   0   0    0.11    0.15
  -1   0   0    0.32    0.26
   1  -1   0  613.60   22.63
  -1   1   0  616.27   15.72
   1  -2   0 1291.83   31.03
  -1   2   0 1269.13   42.44
   1  -3   0   30.57    1.84
  -1   3   0   30.38    1.14
   1  -4   0  703.79   24.24
  -1   4   0  685.36   17.18
   1  -5   0  197.45    5.51
  -1   5   0  196.03    5.60
   1  -6   0  288.26   11.98
  -1   6   0  277.85    7.91
   1  -7   0  807.04   20.41
  -1   7   0  782.84   20.74
  -1   8   0 2151.01   74.79
   1  -9   0  177.11    5.28
  -1   9   0  184.20    8.14
   1 -10   0 1215.53   41.34
  -1  10   0 1219.31   31.12
   1 -11   0  144.58    4.31
  -1  11   0  145.19    4.33
   1 -12   0   58.35    2.01
  -1  12   0   57.84    2.06
   1 -13   0    5.03    0.40
  -1  13   0    5.30    0.42
   1 -14   0  489.30   18.33
  -1  14   0  500.44   12.83
   1 -15   0   49.61    1.76
  -1  15   0   51.08    1.82
   1 -16   0  128.75    3.80
  -1  16   0  132.13    3.94
   1 -17   0   57.18    2.06
  -1  17   0   57.72    1.93
  -1  18   0  753.93   27.55
   1 -19   0    5.15    0.66
  -1  19   0    4.98    0.49
  -1  20   0  237.74    6.91
   1 -21   0   27.41    1.10
  -1  21   0   27.94    1.25
  -1  22   0  300.90   11.67
   1 -23   0    4.11    0.55
  -1  23   0    3.31    0.51
   1 -24   0  123.87    5.98
  -1  24   0  124.30    3.95
   1 -25   0    5.45    0.72
  -1  25   0    4.11    0.51
   1 -26   0    4.14    0.64
  -1  26   0    4.01    0.51
   1 -27   0    4.75    0.96
  -1  27   0    4.45    0.64
   1 -28   0    7.97    0.78
  -1  28   0    8.67    0.74
  -1  29   0    3.73    0.68
   1 -30   0    6.22    0.72
  -1  30   0    6.83    0.72
   1 -31   0    0.72    0.64
  -1  31   0    0.87    0.47
   1 -32   0    0.17    0.85
  -1  32   0    0.76    0.49
   1 -33   0    3.37    0.70
  -1  33   0    2.95    0.55
   1 -34   0    2.55    0.68
  -1  34   0    1.93    0.61
   1 -35   0    0.30    0.62
  -1  35   0    0.06    0.49
   1 -36   0    4.35    0.98
  -1  36   0    3.22    0.62
   1  37   1    0.44    0.89
  -1 -37  -1    0.34    0.96
   1  36   1    4.58    0.95
  -1 -36  -1    4.39    0.95
   1  35   1   -0.09    1.14
  -1 -35  -1    0.02    1.27
   1  34   1   16.76    1.34
  -1 -34  -1   15.14    1.31
   1  33   1    1.66    0.87
  -1 -33  -1    1.25    1.40
   1  32   1   78.82    3.86
  -1 -32  -1   79.67    3.37
   1  31   1    1.65    0.70
  -1 -31  -1    0.91    0.72
   1  30   1   63.40    2.42
  -1 -30  -1   60.90    2.42
   1  29   1    8.42    0.93
  -1 -29  -1    8.89    1.08
   1  28   1   31.52    1.42
  -1 -28  -1   29.36    1.59
   1  27   1   39.20    1.84
  -1 -27  -1   38.07    1.72
   1  26   1   49.83    2.16
  -1 -26  -1   48.42    2.19
   1  25   1    1.17    0.76
   1  24   1    2.04    0.55
  -1 -24  -1    2.01    0.61
   1  23   1   35.66    1.80
  -1 -23  -1   35.57    1.84
   1  22   1  294.26    8.91
   1  21   1    0.68    0.45
  -1 -21  -1    0.76    0.51
   1  20   1    0.36    0.51
  -1 -20  -1    0.74    1.08
   1  19   1  345.57    9.86
   1  18   1   28.51    1.31
  -1 -18  -1   28.91    1.38
   1  17   1   69.93    2.50
  -1 -17  -1   65.22    3.22
   1  16   1   83.25    2.84
  -1 -16  -1   82.19    2.78
   1  15   1    8.49    0.61
  -1 -15  -1    7.53    0.62
   1  14   1  192.51    5.92
  -1 -14  -1  184.50    5.90
   1  13   1  256.89    7.76
  -1 -13  -1  242.08    7.00
   1  12   1   31.07    1.42
  -1 -12  -1   31.67    1.36
   1  11   1   53.26    2.76
  -1 -11  -1   54.26    2.08
   1  10   1  924.39   23.80
  -1 -10  -1  931.79   23.93
   1   9   1  180.11    5.71
  -1  -9  -1  185.22    7.98
   1   8   1  692.19   26.18
  -1  -8  -1  698.46   18.39
   1   7   1  640.09   17.84
  -1  -7  -1  639.71   17.14
   1   6   1  212.09    6.58
  -1  -6  -1  218.88    6.34
   1   5   1  180.72    5.81
  -1  -5  -1  178.64    5.35
   1   4   1  720.48   27.09
  -1  -4  -1  740.63   19.07
   1   3   1   11.14    0.78
  -1  -3  -1   11.48    0.91
   1   2   1   15.42    0.68
  -1  -2  -1   14.62    0.96
   1   1   1  140.91    4.09
  -1  -1  -1  138.81    3.80
   1   0   1   44.46    1.61
  -1   0  -1   42.23    1.49
   1  -1   1  140.55    3.88
  -1   1  -1  138.62    4.01
   1  -2   1   14.74    0.57
  -1   2  -1   14.28    0.62
   1  -3   1   10.58    0.47
  -1   3  -1   11.14    0.45
   1  -4   1  726.68   17.54
  -1   4  -1  703.30   17.35
   1  -5   1  175.33    4.60
  -1   5  -1  174.48    4.73
   1  -6   1  212.86    8.14
  -1   6  -1  206.72    8.17
   1  -7   1  608.78   14.98
  -1   7  -1  594.44   20.49
   1  -8   1  663.78   16.06
  -1   8  -1  651.19   15.85
   1  -9   1  174.55    4.69
  -1   9  -1  171.11    4.50
   1 -10   1  866.06   21.32
  -1  10  -1  832.63   28.42
   1 -11   1   50.84    1.63
  -1  11  -1   49.66    1.49
  -1  12  -1   28.95    1.06
  -1  13  -1  223.76    8.78
   1 -14   1  173.30    7.81
  -1  14  -1  171.90    5.15
   1 -15   1    6.91    0.61
  -1  15  -1    7.13    0.40
   1 -16   1   74.90    3.42
  -1  16  -1   76.36    2.31
   1 -17   1   62.32    3.05
  -1  17  -1   59.98    2.08
   1 -18   1   24.10    1.40
  -1  18  -1   25.54    1.15
  -1  19  -1  299.21   11.52
   1 -20   1    0.04    0.32
  -1  20  -1    0.25    0.25
   1 -21   1    0.89    0.30
  -1  21  -1    0.36    0.28
  -1  22  -1  282.21   11.16
   1 -23   1   40.34    1.78
  -1  23  -1   39.69    1.49
   1 -24   1    1.89    0.57
  -1  24  -1    2.02    0.38
   1 -25   1    1.59    0.59
  -1  25  -1    1.49    0.36
   1 -26   1   41.36    2.33
  -1  26  -1   42.68    1.78
   1 -27   1   30.20    2.18
  -1  27  -1   31.60    1.34
  -1  28  -1   23.04    1.17
  -1  29  -1    5.05    0.51
  -1  30  -1   41.64    2.27
   1 -31   1    0.44    0.55
  -1  31  -1    0.79    0.28
  -1  32  -1   29.25    1.29
   1  38   2    2.31    1.02
  -1 -38  -2    0.25    1.10
   1  37   2   10.16    1.65
  -1 -37  -2   12.28    1.55
   1  36   2    2.33    1.21
  -1 -36  -2    2.88    1.17
   1  35   2    1.68    1.21
  -1 -35  -2    1.10    1.15
   1  34   2    4.77    1.17
  -1 -34  -2    4.16    1.55
   1  33   2    2.84    1.10
  -1 -33  -2    3.12    1.38
   1  32   2    1.25    0.85
  -1 -32  -2    1.10    0.96
   1  31   2    7.83    1.08
  -1 -31  -2    7.40    1.99
   1  30   2   85.35    3.24
  -1 -30  -2   81.18    3.06
   1  29   2    0.26    0.83
  -1 -29  -2    0.06    1.66
   1  28   2   43.19    2.04
  -1 -28  -2   42.08    1.87
   1  27   2   62.68    3.63
  -1 -27  -2   57.67    2.36
   1  26   2    0.38    0.70
  -1 -26  -2    1.04    0.74
   1  25   2    7.78    1.23
  -1 -25  -2    7.61    1.17
   1  24   2   33.26    1.74
  -1 -24  -2   33.37    1.65
   1  23   2    6.62    0.85
  -1 -23  -2    6.96    0.85
   1  22   2   53.69    2.44
  -1 -22  -2   54.03    3.86
   1  21   2    8.23    0.81
  -1 -21  -2    8.84    0.81
   1  20   2  216.01    6.53
  -1 -20  -2  219.49    6.43
   1  19   2   17.03    1.02
  -1 -19  -2   17.35    1.02
   1  18   2 1117.37   38.22
   1  17   2   69.32    3.31
  -1 -17  -2   70.82    2.48
   1  16   2    6.41    0.62
  -1 -16  -2    4.37    0.72
   1  15   2  141.65    4.58
  -1 -15  -2  138.95    4.62
   1  14   2  962.02   24.94
   1  13   2    0.06    0.40
  -1 -13  -2    0.83    0.62
   1  12   2  357.85   10.24
  -1 -12  -2  354.84   10.20
   1  11   2 1022.09   26.18
  -1 -11  -2 1010.29   25.96
   1  10   2    7.21    0.62
  -1 -10  -2    7.04    0.55
   1   9   2    3.48    0.49
  -1  -9  -2    2.52    0.51
   1   8   2   76.26    2.72
   1   7   2 3185.86  106.61
  -1  -7  -2 3121.19  109.05
   1   6   2  844.29   22.14
  -1  -6  -2  834.92   21.78
   1   5   2    9.54    0.74
  -1  -5  -2    8.59    0.79
   1   4   2 5072.77  121.88
  -1  -4  -2 4829.93  113.84
   1   3   2    5.20    0.44
  -1  -3  -2    5.09    0.51
   1   2   2  287.81    8.36
  -1  -2  -2  290.53    8.44
   1   1   2 2059.51   49.72
  -1  -1  -2 2023.83   49.46
   1   0   2   -0.26    0.36
  -1   0  -2    0.08    0.28
   1  -1   2 2023.98   47.75
  -1   1  -2 2077.37   51.08
   1  -2   2  289.00    7.85
  -1   2  -2  290.32    8.17
   1  -3   2    4.35    0.28
  -1   3  -2    5.07    0.34
   1  -4   2 4646.85  163.65
  -1   4  -2 4693.11  121.75
   1  -5   2    8.23    0.42
   1  -6   2  778.90   19.09
   1  -7   2 2850.64   93.71
   1  -8   2   70.15    2.52
   1  38   3   -0.51    1.46
  -1 -38  -3   -0.30    1.74
   1  37   3    0.40    1.21
  -1 -37  -3    1.31    1.15
   1  36   3   19.43    2.10
  -1 -36  -3   22.27    2.12
   1  35   3   16.84    1.59
  -1 -35  -3   16.18    1.84
   1  34   3    8.06    1.53
  -1 -34  -3    8.49    1.51
   1  33   3    5.96    1.23
  -1 -33  -3    4.39    1.32
   1  32   3   73.88    3.94
  -1 -32  -3   70.15    3.01
   1  31   3   20.94    1.66
  -1 -31  -3   19.09    1.44
   1  30   3    3.29    1.14
  -1 -30  -3    1.17    1.12
   1  29   3   21.63    1.70
  -1 -29  -3   19.85    1.44
   1  28   3   14.89    1.61
  -1 -28  -3   18.07    2.21
   1  27   3    5.34    0.93
  -1 -27  -3    5.45    0.89
   1  26   3  137.87    4.48
  -1 -26  -3  139.70    4.29
   1  25   3   51.71    2.33
  -1 -25  -3   54.07    3.97
   1  24   3   13.62    1.10
  -1 -24  -3   13.96    1.27
   1  23   3   79.18    3.22
  -1 -23  -3   79.27    3.20
   1  21   3    2.84    0.76
  -1 -21  -3    4.14    0.83
   1  20   3    0.21    0.68
  -1 -20  -3    0.09    0.78
   1  19   3   -0.04    0.57
  -1 -19  -3    0.17    0.78
   1  18   3    5.47    0.76
  -1 -18  -3    4.05    0.79
   1  17   3  155.63    5.20
  -1 -17  -3  157.66    5.17
   1  16   3    0.44    0.49
  -1 -16  -3   -0.38    0.64
   1  15   3  262.55    7.17
  -1 -15  -3  269.57    7.83
   1  14   3  717.58   25.81
   1  13   3  198.41    5.69
  -1 -13  -3  198.41    6.26
   1  12   3  223.89    6.87
  -1 -12  -3  226.52   10.07
   1  11   3   34.93    1.49
  -1 -11  -3   34.13    1.53
   1  10   3 1127.72   41.34
  -1 -10  -3 1206.07   31.26
   1   9   3  563.50   15.63
  -1  -9  -3  573.49   15.67
   1   8   3   20.66    1.08
  -1  -8  -3   20.51    1.53
   1   7   3 1077.76   42.04
  -1  -7  -3 1062.11   40.73
   1   6   3  167.02    7.47
  -1  -6  -3  180.02    5.51
   1   5   3  225.86    7.13
  -1  -5  -3  222.99    6.85
   1   4   3  883.41   23.52
  -1  -4  -3  914.80   23.48
   1   3   3  152.64    5.05
  -1  -3  -3  153.29    4.82
   1   2   3  323.88    9.29
  -1  -2  -3  318.08    9.31
   1   1   3  172.04    5.32
  -1  -1  -3  175.91    5.54
   1   0   3 2167.02   74.22
  -1   0  -3 2228.03   78.50
   1  -1   3  165.83    4.88
  -1   1  -3  173.25    5.60
   1  -2   3  313.20   13.02
  -1   2  -3  311.91    9.33
   1  -3   3  147.44    4.37
  -1   3  -3  143.83    4.60
   1  -4   3  864.04   22.04
  -1   4  -3  852.97   30.84
   1  -5   3  207.87    6.05
  -1   5  -3  203.80    6.49
   1  -6   3  162.80    6.43
  -1   6  -3  162.56    5.13
   1  -7   3  892.89   31.58
   1  -8   3   18.60    1.12
  -1   8  -3   17.60    1.04
   1  -9   3  458.88   16.78
   1  38   4   -0.28    1.95
  -1 -38  -4    0.32    2.14
   1  37   4    1.15    1.19
  -1 -37  -4    0.30    1.44
   1  36   4    0.81    1.49
  -1 -36  -4   -0.79    1.61
   1  35   4    3.59    1.40
  -1 -35  -4    3.42    1.36
   1  34   4    6.81    1.61
  -1 -34  -4    8.06    1.65
   1  33   4    7.27    1.44
  -1 -33  -4    8.55    1.48
   1  32   4   -0.13    1.42
  -1 -32  -4   -0.11    1.40
   1  31   4    6.09    1.25
  -1 -31  -4    6.19    1.21
   1  30   4   21.95    2.04
  -1 -30  -4   22.61    2.10
   1  29   4    2.50    1.04
  -1 -29  -4    2.67    1.14
   1  28   4   31.61    1.93
  -1 -28  -4   33.07    1.87
   1  27   4   20.45    1.76
  -1 -27  -4   19.83    2.02
   1  26   4   11.60    1.29
  -1 -26  -4   10.10    1.29
   1  25   4   52.01    2.21
  -1 -25  -4   51.18    2.80
   1  24   4   74.03    2.91
  -1 -24  -4   72.18    2.86
   1  23   4   64.61    2.72
  -1 -23  -4   65.65    2.74
   1  22   4  127.05    4.37
  -1 -22  -4  128.26    4.37
   1  21   4    5.60    0.85
  -1 -21  -4    5.94    0.98
   1  20   4    7.23    0.81
  -1 -20  -4    6.57    0.91
   1  19   4    0.91    0.85
  -1 -19  -4    1.06    1.06
   1  18   4  355.39   10.65
  -1 -18  -4  349.01   14.45
   1  17   4   48.47    1.84
  -1 -17  -4   47.68    2.19
   1  16   4    1.10    0.68
  -1 -16  -4    0.91    0.76
   1  15   4   99.74    4.52
  -1 -15  -4  105.59    5.98
   1  14   4 1110.17   29.36
   1  13   4   78.16    2.84
  -1 -13  -4   75.22    2.89
   1  12   4  106.54    3.46
  -1 -12  -4  108.05    3.67
   1  11   4   59.77    2.29
  -1 -11  -4   59.98    2.44
   1  10   4  134.31    4.60
  -1 -10  -4  125.55    4.33
   1   9   4  109.85    3.90
  -1  -9  -4  107.03    4.98
   1   8   4  126.33    5.83
  -1  -8  -4  125.25    4.05
   1   7   4   12.05    0.93
  -1  -7  -4   12.15    0.85
   1   6   4  172.74    5.64
  -1  -6  -4  175.29    5.52
   1   5   4  289.66    8.61
  -1  -5  -4  294.98    8.76
   1   4   4  773.17   20.19
  -1  -4  -4  762.84   19.90
   1   3   4  250.33    7.42
  -1  -3  -4  243.14    7.36
   1   2   4  156.24    5.11
  -1  -2  -4  149.24    4.71
   1   1   4    6.57    0.59
  -1  -1  -4    7.09    0.64
   1   0   4    0.83    0.47
  -1   0  -4    0.04    0.49
   1  -1   4    6.45    0.47
  -1   1  -4    5.75    0.49
   1  -2   4  149.29    4.64
  -1   2  -4  143.49    4.86
   1  -3   4  228.27    6.81
  -1   3  -4  210.06    9.54
   1  -4   4  734.78   19.03
  -1   4  -4  695.20   18.92
   1  -5   4  265.54    7.83
  -1   5  -4  280.24   11.84
   1  -6   4  157.11    4.88
  -1   6  -4  154.50    4.81
   1  -7   4   11.65    0.61
  -1   7  -4   11.20    0.89
   1  -8   4   99.86    4.22
  -1   8  -4  103.85    3.46
   1  -9   4   90.42    3.01
  -1   9  -4   91.46    4.58
   1 -10   4  100.90    2.93
  -1  10  -4  102.90    3.29
   1 -11   4   46.22    1.59
   1  37   5    1.02    1.85
   1  36   5    3.59    1.68
  -1 -36  -5    4.94    3.27
   1  35   5    9.06    1.48
  -1 -35  -5    6.96    1.63
   1  34   5   -0.64    1.48
  -1 -34  -5    0.78    1.65
   1  33   5    1.68    1.57
  -1 -33  -5    3.59    1.57
   1  32   5   10.78    1.72
  -1 -32  -5   11.71    1.84
   1  31   5    1.49    1.46
  -1 -31  -5    2.04    1.53
   1  30   5    1.89    1.14
  -1 -30  -5    0.44    1.19
   1  29   5   28.25    2.01
  -1 -29  -5   26.98    2.31
   1  28   5   70.82    3.35
  -1 -28  -5   67.83    2.97
   1  27   5   61.66    3.12
  -1 -27  -5   59.43    2.80
   1  26   5  228.97    7.66
  -1 -26  -5  233.52    7.79
   1  25   5   34.79    2.16
  -1 -25  -5   39.41    2.31
   1  24   5    0.11    0.79
  -1 -24  -5    0.64    0.98
   1  23   5   19.05    1.68
  -1 -23  -5   14.98    1.66
   1  22   5  104.30    3.97
  -1 -22  -5   95.15    3.69
   1  21   5    8.25    1.04
  -1 -21  -5    6.38    1.10
   1  20   5    8.40    1.08
  -1 -20  -5    6.57    1.34
   1  19   5  113.18    4.29
  -1 -19  -5  113.23    4.99
   1  18   5    0.72    0.72
  -1 -18  -5    1.57    0.78
   1  17   5   75.89    3.14
  -1 -17  -5   72.25    2.88
   1  16   5   12.18    1.04
  -1 -16  -5   11.35    1.14
   1  15   5   32.88    1.72
  -1 -15  -5   32.28    1.63
   1  14   5   68.87    2.67
  -1 -14  -5   67.90    2.74
   1  13   5  301.22    8.42
  -1 -13  -5  305.48    8.76
   1  12   5   48.85    2.16
  -1 -12  -5   47.47    2.33
   1  11   5  281.56   10.39
  -1 -11  -5  311.89   17.44
   1  10   5  689.09   27.28
  -1 -10  -5  698.06   19.30
   1   9   5  178.58    5.98
  -1  -9  -5  182.10    5.26
   1   8   5   27.89    1.40
  -1  -8  -5   27.17    1.46
   1   7   5  323.34    8.85
  -1  -7  -5  322.05    9.42
   1   6   5   22.08    1.14
  -1  -6  -5   21.80    1.21
   1   5   5    0.57    0.51
  -1  -5  -5    0.32    0.59
   1   4   5  388.91   11.03
  -1  -4  -5  383.94   10.46
   1   3   5   80.54    2.93
  -1  -3  -5   80.79    2.72
   1   2   5    0.79    0.44
  -1  -2  -5    0.91    0.45
   1   1   5    0.59    0.38
  -1  -1  -5    0.32    0.42
   1   0   5  249.46   10.75
  -1   0  -5  256.04    7.97
   1  -1   5    0.21    0.45
  -1   1  -5    0.34    0.42
   1  -2   5    0.61    0.34
  -1   2  -5    0.09    0.38
   1  -3   5   73.33    2.55
  -1   3  -5   64.06    3.67
   1  -4   5  347.17    9.65
  -1   4  -5  351.60   10.33
   1  -5   5    1.04    0.32
  -1   5  -5    1.34    0.34
   1  -6   5   20.58    0.98
  -1   6  -5   20.83    1.65
   1  -7   5  280.99    7.97
  -1   7  -5  288.37    8.74
   1  -8   5   22.82    0.96
  -1   8  -5   21.76    1.04
   1  -9   5  145.51    4.75
  -1   9  -5  138.38    6.39
   1 -12   5   33.43    1.15
  -1  12  -5   33.64    1.85
   1  34   6   30.65    2.46
  -1 -34  -6   30.69    2.71
   1  33   6    7.32    2.01
  -1 -33  -6    5.92    1.89
   1  32   6    0.30    1.57
  -1 -32  -6    0.93    1.74
   1  31   6    2.31    1.34
  -1 -31  -6    2.82    1.44
   1  30   6    4.12    1.57
  -1 -30  -6    3.86    1.61
   1  29   6   -0.74    1.17
  -1 -29  -6    0.85    1.42
   1  28   6   36.55    2.33
  -1 -28  -6   39.84    2.71
   1  27   6   51.18    3.03
  -1 -27  -6   47.05    2.71
   1  26   6    2.12    1.15
  -1 -26  -6    3.35    1.36
   1  25   6   36.72    2.31
  -1 -25  -6   38.44    2.12
   1  24   6    7.06    1.46
  -1 -24  -6    8.34    1.80
   1  23   6   21.45    1.68
  -1 -23  -6   21.63    1.82
   1  22   6   18.37    1.61
  -1 -22  -6   15.50    1.46
   1  21   6   -0.93    1.27
  -1 -21  -6    0.19    1.15
   1  20   6   19.53    1.42
  -1 -20  -6   18.64    1.61
   1  19   6   30.31    1.74
  -1 -19  -6   29.55    1.74
   1  18   6  226.54    7.57
  -1 -18  -6  235.93    7.74
   1  17   6   50.59    2.71
  -1 -17  -6   53.15    2.59
   1  16   6   45.41    2.21
  -1 -16  -6   42.97    2.21
   1  15   6   54.89    2.50
  -1 -15  -6   51.90    2.50
   1  14   6  122.52    4.41
  -1 -14  -6  120.92    5.58
   1  13   6   28.53    1.49
  -1 -13  -6   26.49    2.55
   1  12   6   73.71    4.31
  -1 -12  -6   71.82    2.80
   1  11   6    0.74    0.59
  -1 -11  -6    0.13    0.66
   1  10   6    8.68    0.85
  -1 -10  -6    7.98    0.93
   1   9   6   36.53    1.80
  -1  -9  -6   36.31    1.78
   1   8   6  442.04   12.64
  -1  -8  -6  451.99   18.94
   1   7   6   65.08    3.01
  -1  -7  -6   64.76    2.65
   1   6   6   31.65    1.82
  -1  -6  -6   27.89    1.85
   1   5   6   25.60    1.31
  -1  -5  -6   25.43    1.36
   1   4   6  102.79    5.18
  -1  -4  -6   96.77    3.39
   1   3   6  201.65    8.42
  -1  -3  -6  203.52    6.17
   1   2   6  462.34   12.47
  -1  -2  -6  451.33   12.18
   1   1   6  678.08   17.39
  -1  -1  -6  640.90   17.10
   1   0   6    0.34    0.49
  -1   0  -6   -0.26    0.55
   1  -1   6  652.58   23.46
   1  -2   6  454.51   11.96
  -1   2  -6  443.97   16.80
   1  -3   6  187.40    5.92
  -1   3  -6  185.54    5.71
   1  -4   6   89.91    3.08
  -1   4  -6   89.11    3.10
   1  -5   6   22.02    0.96
  -1   5  -6   23.78    1.27
   1  -6   6   24.65    1.04
  -1   6  -6   26.11    1.25
   1  -7   6   50.21    1.82
  -1   7  -6   51.18    1.87
   1  -8   6  339.66   13.30
   1  -9   6   26.51    1.23
  -1   9  -6   25.43    1.06
   1 -10   6    5.11    0.44
  -1  10  -6    5.94    0.51
   1 -11   6    0.11    0.28
  -1  11  -6    0.89    0.34
   1 -12   6   44.31    1.55
  -1  12  -6   44.14    1.95
   1 -13   6   17.73    0.76
  -1  13  -6   17.65    0.91
   1 -14   6   49.82    2.57
   1  31   7   10.37    1.76
  -1 -31  -7    9.21    1.95
   1  30   7    0.30    1.72
  -1 -30  -7    0.51    1.95
   1  29   7   13.57    1.82
  -1 -29  -7   15.91    2.25
   1  28   7    9.65    1.74
  -1 -28  -7   10.29    1.89
   1  27   7   38.58    2.72
  -1 -27  -7   41.60    2.95
   1  26   7   86.78    4.37
  -1 -26  -7   91.15    3.95
   1  25   7    5.03    1.38
  -1 -25  -7    3.97    1.55
   1  24   7    3.24    1.36
  -1 -24  -7    4.33    1.66
   1  23   7    4.26    1.15
  -1 -23  -7    2.01    1.34
   1  22   7  169.43    6.94
  -1 -22  -7  169.60    5.90
   1  21   7   10.73    2.06
  -1 -21  -7    9.16    1.91
   1  20   7   20.66    1.65
  -1 -20  -7   22.34    2.01
   1  19   7  424.33   13.81
  -1 -19  -7  419.79   13.74
   1  18   7   14.28    1.23
  -1 -18  -7   13.22    1.38
   1  17   7  188.57    6.21
  -1 -17  -7  193.96    6.87
   1  16   7   17.50    1.34
  -1 -16  -7   17.24    1.48
   1  15   7    4.47    1.06
  -1 -15  -7    2.44    1.57
   1  14   7   92.40    4.65
  -1 -14  -7   90.62    3.77
   1  13   7  159.28    5.13
  -1 -13  -7  147.59    5.56
   1  12   7   11.84    1.27
  -1 -12  -7   10.65    1.29
   1  11   7   13.43    1.36
  -1 -11  -7   13.02    1.32
   1  10   7  339.59   10.82
  -1 -10  -7  343.22   14.11
   1   9   7  164.26    5.32
  -1  -9  -7  163.86    5.20
   1   8   7   13.51    1.04
  -1  -8  -7   12.09    1.12
   1   7   7   89.91    3.27
  -1  -7  -7   86.63    3.22
   1   6   7  151.02    5.03
  -1  -6  -7  151.04    5.34
   1   5   7   49.30    2.23
  -1  -5  -7   49.13    2.08
   1   4   7   94.92    3.35
  -1  -4  -7   94.79    3.48
   1   3   7   24.71    1.32
  -1  -3  -7   25.60    1.32
   1   2   7   60.26    2.36
  -1  -2  -7   56.13    3.10
   1   1   7   30.31    1.46
  -1  -1  -7   30.10    1.65
   1   0   7  520.97   14.25
   1  -1   7   30.18    1.29
  -1   1  -7   27.83    1.34
   1  -2   7   51.99    2.04
  -1   2  -7   52.69    2.02
   1  -3   7   21.10    1.21
  -1   3  -7   24.25    1.21
   1  -4   7   73.29    2.50
  -1   4  -7   73.31    2.72
   1  -5   7   36.29    1.63
  -1   5  -7   35.02    1.53
   1  -6   7   99.82    3.33
   1  -7   7   54.73    2.35
  -1   7  -7   59.98    2.21
   1  -8   7    7.93    0.68
  -1   8  -7    7.42    0.64
   1  -9   7  105.25    3.63
  -1   9  -7  110.07    3.77
  -1  10  -7  226.41    9.25
   1 -11   7    9.06    0.70
  -1  11  -7    8.08    0.93
   1 -12   7    5.90    0.47
  -1  12  -7    6.28    0.53
   1 -13   7   86.69    2.89
  -1  13  -7   83.93    5.39
   1 -14   7   48.62    1.80
  -1  14  -7   42.08    2.99
   1  28   8   23.90    2.29
  -1 -28  -8   23.84    2.36
   1  27   8   29.46    2.63
  -1 -27  -8   31.77    2.88
   1  26   8    4.84    1.78
  -1 -26  -8    3.92    1.80
   1  25   8   17.73    1.85
  -1 -25  -8   17.29    1.99
   1  24   8    2.86    1.68
  -1 -24  -8    0.85    1.72
   1  23   8   13.00    1.68
  -1 -23  -8   12.07    1.89
   1  22   8   18.45    1.72
  -1 -22  -8   14.40    1.95
   1  21   8    0.57    1.32
  -1 -21  -8    1.10    1.89
   1  20   8   12.13    1.74
  -1 -20  -8   12.09    1.93
   1  19   8   15.46    1.57
  -1 -19  -8   15.93    1.65
   1  18   8  325.27   10.01
  -1 -18  -8  327.78    9.74
   1  17   8   81.09    3.71
  -1 -17  -8   77.14    5.20
   1  16   8   61.03    4.45
  -1 -16  -8   65.14    3.50
   1  15   8    5.05    2.04
  -1 -15  -8    3.39    1.42
   1  14   8   75.47    3.14
  -1 -14  -8   82.17    3.84
   1  13   8    2.72    1.10
  -1 -13  -8    1.65    1.21
   1  12   8   50.23    2.74
  -1 -12  -8   61.22    3.99
   1  11   8   60.62    2.78
  -1 -11  -8   67.71    2.84
   1  10   8   42.63    2.19
  -1 -10  -8   42.78    2.31
   1   9   8   64.08    3.27
  -1  -9  -8   62.02    2.80
   1   8   8   29.42    1.61
  -1  -8  -8   28.25    1.84
   1   7   8    0.17    0.93
  -1  -7  -8    0.79    1.02
   1   6   8  251.14    7.81
  -1  -6  -8  259.65    7.81
   1   5   8    1.85    0.74
  -1  -5  -8    2.36    0.87
   1   4   8   26.24    1.49
  -1  -4  -8   24.50    1.38
   1   3   8    0.32    0.64
  -1  -3  -8    0.21    0.76
   1   2   8    3.20    0.76
  -1  -2  -8    4.64    0.83
   1   1   8  255.41   10.22
  -1  -1  -8  258.06    8.19
   1   0   8    0.42    0.79
  -1   0  -8   -0.23    0.81
   1  -1   8  227.47    7.42
  -1   1  -8  216.35    7.64
   1  -2   8    2.78    0.76
  -1   2  -8    2.89    0.78
   1  -3   8    0.06    0.59
  -1   3  -8   -0.06    0.59
   1  -4   8   15.00    1.63
  -1   4  -8   16.78    1.51
   1  -5   8    1.59    0.64
  -1   5  -8    1.84    0.59
   1  -6   8  155.48    4.92
  -1   6  -8  161.67    5.13
   1  -7   8    0.11    0.64
  -1   7  -8    0.36    0.70
   1  -8   8   16.74    1.02
  -1   8  -8   18.31    1.00
   1  -9   8   41.02    1.53
  -1   9  -8   43.00    1.65
   1 -10   8   23.57    1.27
   1 -11   8   35.74    1.48
  -1  11  -8   35.80    2.31
   1 -12   8   28.63    1.25
   1 -13   8    1.31    0.42
  -1  13  -8    1.36    0.62
   1 -14   8   35.11    1.87
  -1  14  -8   38.99    1.80
   1 -15   8    1.10    0.30
  -1  15  -8    1.12    0.42
   1  25   9    3.67    1.66
  -1 -25  -9    4.88    1.95
   1  24   9   -0.26    1.42
  -1 -24  -9   -0.28    1.68
   1  23   9   86.78    4.65
  -1 -23  -9   95.51    4.77
   1  22   9   91.82    4.69
  -1 -22  -9   95.70    4.98
   1  21   9    5.51    1.44
  -1 -21  -9    5.94    1.48
   1  20   9    1.42    1.32
  -1 -20  -9    1.99    1.55
   1  19   9    8.63    1.66
  -1 -19  -9    8.12    3.41
   1  18   9   10.07    1.49
  -1 -18  -9   12.77    1.76
   1  17   9  125.34    7.98
  -1 -17  -9  116.02    5.03
   1  16   9    7.49    1.21
  -1 -16  -9    7.49    1.57
   1  15   9  178.37    6.15
  -1 -15  -9  179.24    6.34
   1  14   9   71.31    3.16
  -1 -14  -9   76.32    3.16
   1  13   9    2.55    1.44
  -1 -13  -9    3.69    1.66
   1  12   9    7.76    1.31
  -1 -12  -9    8.44    1.63
   1  11   9    0.15    1.00
  -1 -11  -9   -0.06    1.25
   1  10   9  246.75    7.93
  -1 -10  -9  238.16    8.76
   1   9   9   99.27    3.86
  -1  -9  -9   99.06    4.11
   1   8   9   35.66    2.19
  -1  -8  -9   35.19    2.21
   1   7   9   21.23    1.51
  -1  -7  -9   20.87    1.61
   1   6   9    4.39    0.96
  -1  -6  -9    5.07    1.08
   1   5   9    7.21    0.96
  -1  -5  -9    9.18    1.14
   1   4   9   19.18    1.31
  -1  -4  -9   16.20    1.48
   1   3   9   71.46    2.78
  -1  -3  -9   71.25    3.05
   1   2   9   11.50    1.27
  -1  -2  -9    8.48    1.17
   1   1   9   17.44    1.31
  -1  -1  -9   16.69    1.32
   1   0   9  398.22   12.81
   1  -1   9   15.99    1.19
  -1   1  -9   13.92    1.38
   1  -2   9    7.47    1.08
  -1   2  -9    6.21    1.00
   1  -3   9   53.28    2.27
  -1   3  -9   56.68    2.46
   1  -4   9   11.50    1.02
  -1   4  -9   14.06    1.17
   1  -5   9    4.11    1.06
  -1   5  -9    6.51    1.12
   1  -6   9    2.89    0.74
  -1   6  -9    2.72    0.70
   1  -7   9   11.92    0.98
  -1   7  -9   12.96    0.95
   1  -8   9   21.13    1.14
  -1   8  -9   17.46    1.65
   1  -9   9   58.31    3.86
  -1   9  -9   59.10    2.31
   1 -10   9  136.03    4.50
  -1  10  -9  131.09    4.20
   1 -11   9    0.19    0.45
  -1  11  -9    0.15    0.49
   1 -12   9    5.37    0.59
  -1  12  -9    5.07    0.64
   1 -13   9    1.82    0.81
  -1  13  -9    2.06    0.44
   1 -14   9   27.11    1.23
  -1  14  -9   28.00    1.80
   1 -15   9   63.08    2.65
   1 -16   9    1.55    0.26
   1  21  10    0.55    1.78
  -1 -21 -10    2.12    3.48
   1  20  10   10.46    1.72
  -1 -20 -10   10.37    2.19
   1  19  10    1.46    2.02
  -1 -19 -10    3.97    1.59
   1  18  10   63.31    3.37
  -1 -18 -10   61.39    3.75
   1  17  10   17.80    2.06
  -1 -17 -10   17.82    2.18
   1  16  10    2.01    1.48
  -1 -16 -10    1.84    1.66
   1  15  10    0.40    1.25
  -1 -15 -10    4.03    1.55
   1  14  10    5.52    1.53
  -1 -14 -10    5.43    1.68
   1  13  10    3.12    1.49
  -1 -13 -10    3.39    1.48
   1  12  10   23.78    2.10
  -1 -12 -10   24.44    2.16
   1  11  10   13.92    1.59
  -1 -11 -10   16.54    1.84
   1  10  10   61.47    2.93
  -1 -10 -10   58.71    2.74
   1   9  10   41.66    2.25
  -1  -9 -10   41.21    2.54
   1   8  10   30.57    2.21
  -1  -8 -10   31.31    2.18
   1   7  10   30.40    2.02
  -1  -7 -10   31.35    1.99
   1   6  10   27.77    1.91
  -1  -6 -10   28.76    1.95
   1   5  10  156.88    5.09
  -1  -5 -10  157.17    5.47
   1   4  10    4.56    1.19
  -1  -4 -10    3.33    1.25
   1   3  10   71.08    3.25
  -1  -3 -10   69.62    3.12
   1   2  10   -0.06    0.96
  -1  -2 -10    0.00    0.98
   1   1  10    7.23    1.02
  -1  -1 -10    6.41    1.17
   1   0  10    0.83    0.79
  -1   0 -10    0.26    0.93
   1  -1  10    7.36    1.21
  -1   1 -10    7.32    1.10
   1  -2  10   -0.78    0.79
  -1   2 -10    0.11    0.87
   1  -3  10   61.02    2.65
  -1   3 -10   56.29    2.54
   1  -4  10    3.25    0.91
  -1   4 -10    3.12    0.85
   1  -5  10  124.06    4.67
  -1   5 -10  129.15    4.14
   1  -6  10   18.05    1.31
  -1   6 -10   20.62    1.36
   1  -7  10   17.37    1.17
  -1   7 -10   19.03    1.31
   1  -8  10   19.73    1.42
  -1   8 -10   18.11    2.08
   1  -9  10   21.40    1.31
  -1   9 -10   23.04    1.40
   1 -10  10   27.28    1.51
  -1  10 -10   28.11    2.42
   1 -11  10    6.64    0.93
  -1  11 -10    7.78    1.31
   1 -12  10    8.21    0.85
  -1  12 -10    8.51    0.89
   1 -13  10    0.38    0.62
  -1  13 -10    0.76    0.91
   1 -14  10    1.72    0.45
  -1  14 -10    1.57    0.55
   1 -15  10    0.25    0.44
   1 -16  10    0.38    0.34
   1  17  11   17.39    2.14
  -1 -17 -11   17.44    2.10
   1  16  11    2.44    1.59
  -1 -16 -11    1.91    1.70
   1  15  11    7.72    1.63
  -1 -15 -11    7.57    1.61
   1  14  11    7.51    1.59
  -1 -14 -11    4.33    1.59
   1  13  11    0.00    1.31
  -1 -13 -11   -0.06    1.42
   1  12  11   21.97    2.16
  -1 -12 -11   19.71    2.27
   1  11  11    2.40    1.61
  -1 -11 -11    2.78    1.72
   1  10  11  131.17    4.69
  -1 -10 -11  120.04    5.75
   1   9  11  156.16    5.85
  -1  -9 -11  144.91    6.09
   1   8  11    0.59    1.12
  -1  -8 -11    0.98    1.31
   1   7  11    0.91    1.08
  -1  -7 -11    0.66    1.21
   1   6  11    0.59    1.15
  -1  -6 -11    0.04    1.25
   1   5  11    0.66    1.14
  -1  -5 -11    0.61    1.19
   1   4  11    4.77    1.49
  -1  -4 -11    5.56    1.59
   1   3  11    5.17    1.59
  -1  -3 -11    2.76    1.42
   1   2  11    9.14    1.49
  -1  -2 -11    5.35    1.38
   1   1  11   18.43    1.72
  -1  -1 -11   18.37    1.78
   1   0  11   37.20    2.25
  -1   0 -11   33.45    2.23
   1  -1  11   16.78    1.51
  -1   1 -11   18.43    1.65
   1  -2  11    5.35    1.06
  -1   2 -11    6.34    1.31
   1  -3  11    3.46    0.87
  -1   3 -11    2.84    1.21
   1  -4  11    3.01    1.08
  -1   4 -11    3.16    1.32
   1  -5  11   -0.06    0.81
  -1   5 -11    0.36    0.89
   1  -6  11    0.68    1.12
  -1   6 -11    1.68    1.29
   1  -7  11    0.49    0.93
  -1   7 -11   -0.17    0.79
   1  -8  11    0.40    0.70
  -1   8 -11    0.55    0.89
   1  -9  11   80.58    3.25
  -1   9 -11   73.20    3.18
   1 -10  11   63.19    2.63
  -1  10 -11   58.61    2.52
   1 -11  11    1.08    0.76
  -1  11 -11    0.72    1.32
   1 -12  11    8.32    0.78
  -1  12 -11    6.98    0.96
   1 -13  11    0.51    0.95
  -1  13 -11    0.68    0.78
   1 -14  11    0.76    0.49
  -1  14 -11    1.44    0.87
   1 -15  11    1.63    0.53
  -1  15 -11    1.84    0.53
   1 -16  11    0.34    0.40
  -1  16 -11    0.11    0.49
   1  12  12   16.20    2.78
  -1 -12 -12   15.38    2.99
   1  11  12   -0.64    1.65
  -1 -11 -12   -3.05    2.10
   1  10  12   11.48    1.66
  -1 -10 -12   12.94    1.89
   1   9  12   83.15    3.82
  -1  -9 -12   86.58    4.47
   1   8  12   25.96    2.23
  -1  -8 -12   28.55    2.36
   1   7  12   24.65    2.04
  -1  -7 -12   25.13    2.36
   1   6  12    7.36    1.53
  -1  -6 -12   10.08    1.76
   1   5  12    9.44    1.68
  -1  -5 -12    9.31    2.06
   1   4  12    9.12    1.48
  -1  -4 -12   13.34    1.74
   1   3  12    0.19    1.08
  -1  -3 -12   -0.28    1.48
   1   2  12   48.59    2.69
  -1  -2 -12   45.71    3.12
   1   1  12   33.19    2.40
  -1  -1 -12   32.11    2.57
   1   0  12    0.11    1.25
  -1   0 -12    0.00    1.46
   1  -1  12   31.65    2.10
  -1   1 -12   32.03    2.33
   1  -2  12   38.96    2.29
  -1   2 -12   39.11    2.59
   1  -3  12    0.06    1.00
  -1   3 -12    0.19    1.14
   1  -4  12    4.64    1.48
  -1   4 -12    7.19    1.65
   1  -5  12    9.31    1.23
  -1   5 -12    5.09    1.21
   1  -6  12    4.20    1.14
  -1   6 -12    5.43    1.34
   1  -7  12   14.45    1.46
  -1   7 -12   11.56    2.65
   1  -8  12   14.13    1.31
  -1   8 -12   13.19    1.34
   1  -9  12   44.67    2.10
  -1   9 -12   36.70    3.18
   1 -10  12    6.38    1.23
  -1  10 -12    7.08    1.82
   1 -11  12   -0.08    0.81
  -1  11 -12   -0.04    1.57
   1 -12  12    3.67    0.70
  -1  12 -12    4.45    0.83
   1   5  13    6.96    1.82
  -1  -5 -13    8.70    1.87
   1   4  13    1.97    1.55
  -1  -4 -13    0.89    1.70
   1   3  13    8.68    1.63
  -1  -3 -13    7.02    1.80
   1   2  13   28.38    2.25
  -1  -2 -13   25.83    2.52
   1   1  13    8.25    2.21
  -1  -1 -13    5.75    1.87
   1   0  13    2.82    1.57
  -1   0 -13    6.68    1.87
   1  -1  13   10.10    2.12
  -1   1 -13    7.91    1.85
   1  -2  13   21.27    1.89
  -1   2 -13   18.65    1.89
   1  -3  13    4.86    1.25
  -1   3 -13    6.21    1.53
   1  -4  13    1.97    1.63
  -1   4 -13    2.31    1.49
   1  -5  13    5.18    1.21
  -1   5 -13    6.17    1.51
   1  -6  13   10.86    1.36
  -1   6 -13    8.97    1.65
   1  -7  13    2.10    1.40
  -1   7 -13    2.86    2.42
   1  -8  13    5.17    1.72
  -1   8 -13    9.16    1.36
   2   7 -14   -0.45    1.40
  -2  -7  14    1.04    1.29
   2   6 -14    1.68    1.49
  -2  -6  14    2.50    1.15
   2   5 -14    7.40    1.74
  -2  -5  14    9.16    1.57
   2   4 -14    3.29    2.33
  -2  -4  14    5.51    1.40
   2   3 -14   25.71    2.84
  -2  -3  14   30.06    2.40
   2   2 -14    0.15    1.95
  -2  -2  14   -0.08    1.48
   2   1 -14   -0.55    2.14
  -2  -1  14   -1.38    1.78
   2   0 -14   51.48    3.86
  -2   0  14   52.31    2.89
   2  -1 -14   -0.32    1.65
  -2   1  14   -0.45    1.55
   2  12 -13    0.09    1.14
  -2 -12  13    0.42    0.89
   2  11 -13    2.04    1.12
  -2 -11  13    4.86    0.87
   2  10 -13    0.96    2.14
  -2 -10  13    0.91    1.02
   2   9 -13    0.78    1.53
  -2  -9  13    1.42    1.17
   2   8 -13   13.40    1.49
  -2  -8  13   12.03    1.42
   2   7 -13   -0.45    1.10
  -2  -7  13    0.85    1.19
   2   6 -13   -0.36    1.72
  -2  -6  13    1.12    2.23
   2   5 -13   29.57    2.21
  -2  -5  13   32.43    2.35
   2   4 -13    0.42    1.23
  -2  -4  13   -0.02    1.14
   2   3 -13    4.33    1.42
  -2  -3  13    3.84    1.27
   2   2 -13    2.33    1.32
  -2  -2  13    1.34    1.27
   2   1 -13   52.52    3.18
  -2  -1  13   48.40    2.59
   2   0 -13   -1.02    1.72
  -2   0  13   -0.40    1.57
   2  -1 -13   52.20    3.14
  -2   1  13   57.18    3.31
   2  -2 -13    3.44    1.51
  -2   2  13    2.84    1.42
   2  -3 -13    5.62    1.85
  -2   3  13    5.13    1.72
   2  -4 -13    0.38    1.40
  -2   4  13   -0.47    1.38
   2  -5 -13   43.99    2.65
  -2   5  13   48.09    3.01
   2  -6 -13    1.82    1.63
  -2   6  13   -0.28    1.57
   2  -7 -13    3.05    1.91
  -2   7  13    1.29    1.72
   2  -8 -13   25.66    2.44
  -2   8  13   21.51    2.23
   2  -9 -13    3.78    1.89
  -2   9  13    3.08    1.49
   2  16 -12    0.06    0.96
  -2 -16  12    0.21    0.72
   2  15 -12    0.13    1.04
  -2 -15  12    0.17    0.93
   2  14 -12    0.47    0.89
  -2 -14  12    0.45    0.85
   2  13 -12    0.15    0.95
  -2 -13  12    0.02    0.74
   2  12 -12    1.59    1.29
  -2 -12  12    0.32    1.14
   2  11 -12   -0.64    1.78
  -2 -11  12   -2.01    1.70
   2  10 -12    2.91    1.00
  -2 -10  12    3.65    1.02
   2   9 -12   49.93    3.58
  -2  -9  12   48.60    2.69
   2   8 -12    0.91    1.19
  -2  -8  12    0.13    1.15
   2   7 -12    2.76    1.23
  -2  -7  12    4.37    1.14
   2   6 -12    1.42    1.06
  -2  -6  12    0.21    0.85
   2   5 -12    4.05    1.17
  -2  -5  12    3.44    1.17
   2   4 -12   26.75    2.06
  -2  -4  12   27.24    2.16
   2   3 -12   14.62    1.78
  -2  -3  12   14.49    1.63
   2   2 -12    0.30    1.53
  -2  -2  12    2.06    1.49
   2   1 -12    4.45    1.51
  -2  -1  12    4.28    1.21
   2   0 -12    1.21    1.46
  -2   0  12   -0.06    1.27
   2  -1 -12    4.98    1.44
  -2   1  12    4.86    1.32
   2  -2 -12    2.84    1.38
  -2   2  12    0.83    1.34
   2  -3 -12   19.01    1.95
  -2   3  12   16.82    2.10
   2  -4 -12   30.90    2.57
  -2   4  12   34.09    2.59
   2  -5 -12    2.02    1.32
  -2   5  12    4.92    1.25
   2  -6 -12    0.62    1.78
  -2   6  12    1.78    1.29
   2  -7 -12    6.60    1.65
  -2   7  12    5.39    1.27
   2  -8 -12    1.76    1.65
  -2   8  12    1.00    1.51
   2  -9 -12   90.80    4.07
  -2   9  12   84.72    3.75
   2 -10 -12    6.64    1.57
  -2  10  12    9.12    1.48
   2 -11 -12    2.65    1.78
  -2  11  12    3.52    1.51
   2 -12 -12    3.54    1.66
  -2  12  12    1.82    1.68
   2 -13 -12    0.17    1.66
  -2  13  12    0.32    1.29
   2 -14 -12    0.85    1.46
  -2  14  12    0.55    1.36
   2 -15 -12    0.11    1.82
  -2  15  12   -0.53    1.49
   2  18 -11    5.88    0.95
  -2 -18  11    5.15    0.55
   2  17 -11    5.17    1.06
  -2 -17  11    5.09    0.78
   2  16 -11   12.52    1.04
  -2 -16  11   12.96    1.06
   2  15 -11    4.14    1.36
  -2 -15  11    4.37    0.91
   2  14 -11   12.43    1.04
  -2 -14  11   13.00    1.04
   2  13 -11    2.04    1.46
  -2 -13  11    2.16    1.40
   2  12 -11    4.92    0.87
  -2 -12  11    4.01    0.93
   2  11 -11    6.68    1.21
  -2 -11  11    6.15    1.17
   2  10 -11   24.69    1.66
  -2 -10  11   22.19    1.46
   2   9 -11    0.78    0.93
  -2  -9  11   -0.02    0.85
   2   8 -11   90.00    5.88
  -2  -8  11   93.12    3.29
   2   7 -11   19.32    1.53
  -2  -7  11   20.09    1.51
   2   6 -11    7.62    1.15
  -2  -6  11    6.92    1.40
   2   5 -11   69.40    3.08
  -2  -5  11   71.59    3.10
   2   4 -11    0.04    0.95
  -2  -4  11   -0.13    0.83
   2   3 -11   68.56    3.25
  -2  -3  11   65.95    2.84
   2   2 -11    0.72    1.00
  -2  -2  11    0.53    0.91
   2   1 -11   78.02    3.61
  -2  -1  11   83.47    3.16
   2   0 -11   -0.91    0.95
  -2   0  11   -0.34    0.91
   2  -1 -11   81.79    3.24
  -2   1  11   87.01    3.41
   2  -2 -11   -0.36    1.14
  -2   2  11    0.23    1.00
   2  -3 -11   76.53    3.18
  -2   3  11   74.88    3.46
   2  -4 -11   -0.04    1.34
  -2   4  11   -0.36    1.29
   2  -5 -11   95.41    4.03
  -2   5  11  100.18    3.88
   2  -6 -11    7.27    1.46
  -2   6  11    7.83    1.55
   2  -7 -11   25.05    2.10
  -2   7  11   27.72    1.85
   2  -8 -11  153.21    5.79
  -2   8  11  140.53    5.35
   2  -9 -11    1.40    1.82
  -2   9  11    1.34    1.19
   2 -10 -11   42.93    3.18
  -2  10  11   41.87    2.52
   2 -11 -11   10.92    3.16
  -2  11  11   10.61    1.51
   2 -12 -11    8.68    1.66
  -2  12  11    9.84    1.57
   2 -13 -11    3.06    1.63
  -2  13  11    3.94    1.48
   2 -14 -11   36.89    2.40
  -2  14  11   36.91    2.38
   2 -15 -11    9.08    1.89
  -2  15  11   11.03    1.53
   2 -16 -11   45.48    3.44
  -2  16  11   46.71    3.27
   2 -17 -11   20.19    2.25
  -2  17  11   20.38    3.01
   2 -18 -11   23.01    2.38
  -2  18  11   24.25    3.14
   2 -19 -11    1.29    1.61
  -2  19  11   -0.13    2.06
   2 -20 -11   18.07    3.50
  -2  20  11   12.22    3.05
   2  19 -10   12.90    0.72
  -2 -19  10   13.83    0.76
   2  18 -10    1.78    0.53
  -2 -18  10    1.42    0.55
   2  17 -10    0.02    0.61
  -2 -17  10    0.06    0.57
   2  16 -10   53.81    2.40
  -2 -16  10   44.97    2.72
   2  15 -10    2.97    1.15
  -2 -15  10    3.73    0.76
   2  14 -10    0.04    0.59
  -2 -14  10   -0.11    0.51
   2  13 -10   13.19    1.61
  -2 -13  10   13.43    1.14
   2  12 -10    0.34    0.74
  -2 -12  10    0.06    0.66
   2  11 -10    4.62    1.36
  -2 -11  10    5.83    0.85
   2  10 -10  119.23    3.99
  -2 -10  10  112.55    4.81
   2   9 -10   94.20    3.27
  -2  -9  10   91.93    2.99
   2   8 -10    6.28    1.00
  -2  -8  10    6.28    1.02
   2   7 -10   10.92    1.53
  -2  -7  10    9.82    1.06
   2   6 -10   -0.66    0.78
  -2  -6  10    0.08    0.81
   2   5 -10    0.26    0.78
  -2  -5  10    0.28    0.78
   2   4 -10    5.79    1.32
  -2  -4  10    6.17    1.23
   2   3 -10    0.68    0.95
  -2  -3  10    1.32    0.93
   2   2 -10    2.36    1.27
  -2  -2  10    2.63    1.15
   2   1 -10   13.62    1.17
  -2  -1  10   13.62    1.27
   2   0 -10  317.00    9.78
  -2   0  10  314.61    9.33
   2  -1 -10   16.74    1.38
  -2   1  10   16.86    1.19
   2  -2 -10    3.29    0.96
  -2   2  10    2.18    0.98
   2  -3 -10    1.14    1.02
  -2   3  10    0.74    0.89
   2  -4 -10    8.84    1.15
  -2   4  10    8.82    1.04
   2  -5 -10    0.70    1.00
  -2   5  10    1.17    0.93
   2  -6 -10   -0.11    1.31
  -2   6  10    0.79    1.23
   2  -7 -10   13.77    1.31
  -2   7  10   14.27    1.44
   2  -8 -10   12.01    1.40
  -2   8  10    8.74    1.10
   2  -9 -10  146.12    6.34
  -2   9  10  151.79    5.34
   2 -10 -10  200.09    7.53
  -2  10  10  196.78    6.81
   2 -11 -10   12.32    1.68
  -2  11  10   10.20    1.61
   2 -12 -10   -0.17    1.15
  -2  12  10    0.21    1.00
   2 -13 -10   31.37    2.31
  -2  13  10   29.87    2.14
   2 -14 -10    0.57    1.34
  -2  14  10   -0.26    1.17
   2 -15 -10   10.31    2.02
  -2  15  10    7.34    1.68
   2 -16 -10  140.84    7.32
  -2  16  10  132.36    7.19
   2 -17 -10    0.44    1.65
  -2  17  10   -0.06    1.36
   2 -18 -10    6.34    2.29
  -2  18  10    4.07    1.61
   2 -19 -10   70.89    3.75
  -2  19  10   58.31    4.33
   2 -20 -10   28.13    2.42
  -2  20  10   30.82    2.08
   2 -21 -10   31.97    2.54
  -2  21  10   28.91    2.25
   2 -22 -10    1.42    1.80
  -2  22  10    2.63    1.72
   2 -23 -10   47.26    2.99
  -2  23  10   50.87    3.05
   2 -24 -10    4.16    1.82
  -2  24  10    5.87    2.35
   2  20  -9    8.70    0.66
   2  19  -9    1.06    0.44
  -2 -19   9    0.95    0.38
   2  18  -9  144.55    6.75
   2  17  -9   38.67    1.87
  -2 -17   9   37.97    1.61
   2  16  -9    1.57    0.47
  -2 -16   9    1.82    0.44
   2  15  -9   34.04    1.66
  -2 -15   9   33.37    2.16
   2  14  -9   16.50    1.36
  -2 -14   9   15.48    1.04
   2  13  -9   29.55    1.38
  -2 -13   9   29.67    1.87
   2  12  -9    7.36    0.74
  -2 -12   9    8.49    0.81
   2  11  -9    7.21    1.42
  -2 -11   9    7.02    0.95
   2  10  -9   20.70    1.29
  -2 -10   9   18.54    1.25
   2   9  -9   49.74    2.10
  -2  -9   9   47.13    2.25
   2   8  -9  180.23    5.75
  -2  -8   9  165.02    5.43
   2   7  -9   -0.26    0.78
  -2  -7   9    0.44    0.76
   2   6  -9    1.89    1.06
  -2  -6   9    3.20    0.83
   2   5  -9  140.53    5.05
  -2  -5   9  125.68    4.28
   2   4  -9   97.87    3.95
  -2  -4   9   98.44    3.48
   2   3  -9    2.16    0.98
  -2  -3   9    2.02    0.79
   2   2  -9    4.82    0.87
  -2  -2   9    6.36    0.98
   2   1  -9  202.72    6.09
  -2  -1   9  201.78    7.21
   2   0  -9    0.36    0.74
  -2   0   9    0.23    0.72
   2  -1  -9  241.87   10.69
  -2   1   9  215.87    9.02
   2  -2  -9    8.76    1.17
  -2   2   9    7.76    1.08
   2  -3  -9    3.16    0.95
  -2   3   9    2.46    0.79
   2  -4  -9  139.99    5.35
  -2   4   9  136.79    5.83
   2  -5  -9  199.66    7.25
  -2   5   9  201.66    6.39
   2  -6  -9    5.34    1.00
  -2   6   9    3.73    0.83
   2  -7  -9    0.40    1.04
  -2   7   9    1.84    0.95
   2  -8  -9  276.74    8.87
  -2   8   9  281.83    8.59
   2  -9  -9   80.52    3.29
  -2   9   9   87.33    3.22
   2 -10  -9   35.63    1.97
  -2  10   9   34.21    1.99
   2 -11  -9   11.73    1.38
  -2  11   9   11.67    1.38
   2 -12  -9   15.06    1.51
  -2  12   9   14.00    1.31
   2 -13  -9   52.96    2.71
  -2  13   9   55.42    2.40
   2 -14  -9   31.48    2.12
  -2  14   9   31.67    2.93
   2 -15  -9   71.44    3.52
  -2  15   9   68.91    3.12
   2 -16  -9    3.44    1.85
  -2  16   9    5.13    1.19
   2 -17  -9   89.41    3.75
  -2  17   9   93.94    3.77
   2 -18  -9  404.60   17.71
  -2  18   9  403.31   12.01
   2 -19  -9    3.97    1.25
  -2  19   9    5.45    1.25
   2 -20  -9   49.83    2.82
  -2  20   9   50.12    2.76
   2 -21  -9   18.30    2.12
  -2  21   9   16.76    1.74
   2 -22  -9    0.53    1.25
  -2  22   9    0.59    1.23
   2 -23  -9    4.18    1.89
  -2  23   9    4.22    1.44
   2 -24  -9    1.06    1.70
  -2  24   9    1.82    1.53
   2 -25  -9    3.35    1.53
  -2  25   9    0.47    1.27
   2 -26  -9   18.18    2.42
  -2  26   9   17.50    2.18
   2 -27  -9   31.48    2.69
  -2  27   9   28.36    2.19
  -2 -20   8    3.10    0.53
   2  19  -8    0.34    0.42
  -2 -19   8    0.91    0.34
   2  18  -8    0.91    0.42
  -2 -18   8    0.45    0.61
   2  17  -8    9.06    0.74
  -2 -17   8    8.15    0.98
   2  16  -8    4.50    0.62
  -2 -16   8    4.05    0.85
   2  15  -8    4.94    0.59
  -2 -15   8    5.73    0.64
   2  14  -8   35.49    2.12
  -2 -14   8   33.03    2.21
   2  13  -8  117.96    3.90
  -2 -13   8  117.24    3.69
   2  12  -8   16.52    1.02
  -2 -12   8   16.52    1.00
   2  11  -8    0.09    0.53
  -2 -11   8    0.19    0.66
   2  10  -8   34.09    1.46
  -2 -10   8   33.47    1.53
   2   9  -8   62.47    2.76
  -2  -9   8   53.96    2.21
   2   8  -8   50.29    2.71
  -2  -8   8   51.23    2.31
   2   7  -8    8.06    1.08
  -2  -7   8    7.72    0.87
   2   6  -8  117.04    4.26
  -2  -6   8  111.49    3.88
   2   5  -8   13.26    0.87
  -2  -5   8   15.48    1.00
   2   4  -8   51.95    2.44
  -2  -4   8   52.39    2.14
   2   3  -8   72.54    3.25
  -2  -3   8   76.26    3.25
   2   2  -8   16.02    1.17
  -2  -2   8   17.24    1.57
   2   1  -8   66.05    2.48
  -2  -1   8   67.96    2.44
   2   0  -8  511.62   13.74
  -2   0   8  504.59   13.30
   2  -1  -8   72.46    2.69
  -2   1   8   72.92    2.80
   2  -2  -8   19.94    1.23
  -2   2   8   19.96    1.27
   2  -3  -8  105.21    3.86
  -2   3   8  111.99    4.41
   2  -4  -8   74.32    3.14
  -2   4   8   72.97    2.89
   2  -5  -8   21.17    1.38
  -2   5   8   21.17    1.32
   2  -6  -8  178.34    5.69
  -2   6   8  181.67    5.34
   2  -7  -8   11.71    1.08
  -2   7   8   14.62    1.19
   2  -8  -8   92.44    3.42
  -2   8   8   94.77    3.29
   2  -9  -8   94.31    4.01
  -2   9   8   94.14    3.71
   2 -10  -8   50.29    2.55
  -2  10   8   51.12    2.63
   2 -11  -8   -0.26    1.06
  -2  11   8    0.70    0.89
   2 -12  -8   26.47    1.80
  -2  12   8   27.40    2.36
   2 -13  -8  192.83    6.55
  -2  13   8  194.08    6.64
   2 -14  -8   62.79    4.29
  -2  14   8   57.63    2.65
   2 -15  -8   11.88    1.51
  -2  15   8   10.69    1.31
   2 -16  -8    7.74    1.31
  -2  16   8    7.93    1.25
   2 -17  -8   16.59    1.89
  -2  17   8   15.67    1.63
   2 -18  -8    0.81    1.12
  -2  18   8    1.55    1.34
   2 -19  -8    1.65    1.12
  -2  19   8    1.44    0.95
   2 -20  -8   10.29    1.48
  -2  20   8    8.87    1.74
   2 -21  -8  108.30    4.41
  -2  21   8  109.79    4.16
   2 -22  -8  101.64    4.20
  -2  22   8  100.50    3.99
   2 -23  -8    6.96    1.49
  -2  23   8    5.96    1.17
   2 -24  -8    0.74    1.34
  -2  24   8    1.36    1.21
   2 -25  -8    8.76    3.03
  -2  25   8    6.43    2.35
   2 -26  -8   38.09    2.93
  -2  26   8   41.42    2.54
   2 -27  -8   36.02    2.65
  -2  27   8   33.79    2.33
   2 -28  -8    0.59    1.63
  -2  28   8    1.48    1.25
   2 -29  -8    2.76    1.70
  -2  29   8    5.54    1.53
   2 -30  -8   -0.26    2.21
  -2  30   8    1.29    1.82
  -2  31   8   44.14    6.60
   2  20  -7   37.93    2.31
  -2 -20   7   44.93    1.72
   2  19  -7    0.28    0.45
  -2 -19   7    1.23    0.47
   2  18  -7  130.13    4.26
  -2 -18   7  120.67    5.13
   2  17  -7   46.45    2.61
  -2 -17   7   45.56    1.66
   2  16  -7    7.09    0.59
  -2 -16   7    7.38    0.53
   2  15  -7  101.50    3.46
  -2 -15   7   97.47    3.24
   2  14  -7  151.15    4.82
  -2 -14   7  145.44    5.79
   2  13  -7   30.38    1.31
  -2 -13   7   26.73    1.10
   2  12  -7    3.90    0.66
  -2 -12   7    3.50    0.62
   2  11  -7   27.66    1.23
  -2 -11   7   25.37    1.27
   2  10  -7    2.86    0.59
  -2 -10   7    3.52    0.61
   2   9  -7   59.12    2.23
  -2  -9   7   59.94    2.04
   2   8  -7  159.27    4.65
  -2  -8   7  167.48    4.56
   2   7  -7   18.52    1.04
  -2  -7   7   19.39    1.10
   2   6  -7   48.64    1.95
  -2  -6   7   51.18    1.93
   2   5  -7   39.37    1.57
  -2  -5   7   42.83    1.72
   2   4  -7  257.19    7.61
  -2  -4   7  261.64    7.25
   2   3  -7   18.03    1.53
  -2  -3   7   15.08    0.95
   2   2  -7    1.80    0.68
  -2  -2   7    1.15    0.64
   2   1  -7  507.88   13.17
  -2  -1   7  507.99   13.41
   2   0  -7    0.47    0.55
  -2   0   7   -0.06    0.49
   2  -1  -7  513.38   13.81
  -2   1   7  522.86   14.23
   2  -2  -7    0.76    0.68
  -2   2   7    2.80    0.70
   2  -3  -7   18.03    1.49
  -2   3   7   18.28    1.19
   2  -4  -7  287.94    8.57
  -2   4   7  293.06    8.42
   2  -5  -7   50.63    2.33
  -2   5   7   47.68    3.48
   2  -6  -7   62.13    2.42
  -2   6   7   64.23    2.67
   2  -7  -7   23.95    1.36
  -2   7   7   25.75    1.44
   2  -8  -7  217.33    6.41
  -2   8   7  219.37    9.69
   2  -9  -7   91.68    3.31
  -2   9   7   89.81    3.35
   2 -10  -7    3.75    0.96
  -2  10   7    3.82    1.15
   2 -11  -7   40.41    3.33
  -2  11   7   41.72    3.90
   2 -12  -7    6.39    1.36
  -2  12   7    5.03    0.85
   2 -13  -7   41.53    2.35
  -2  13   7   42.21    1.93
   2 -14  -7  218.98    7.66
  -2  14   7  222.87    7.45
   2 -15  -7  149.54    6.11
  -2  15   7  157.01    5.85
   2 -16  -7   10.97    1.29
  -2  16   7   12.20    1.14
   2 -17  -7   81.37    3.41
  -2  17   7   76.98    2.89
   2 -18  -7  233.43    6.96
  -2  18   7  224.41    7.98
   2 -19  -7    0.68    1.10
  -2  19   7    2.10    1.34
   2 -20  -7  105.21    4.11
  -2  20   7  105.21    4.50
   2 -21  -7    1.23    1.42
  -2  21   7    1.40    1.31
   2 -22  -7   11.31    1.38
  -2  22   7    9.91    1.25
   2 -23  -7   10.48    1.48
  -2  23   7   11.09    1.17
   2 -24  -7    0.30    1.06
  -2  24   7    1.29    1.00
   2 -25  -7    2.19    1.36
  -2  25   7    3.58    1.15
   2 -26  -7    0.68    1.19
  -2  26   7   -0.06    0.96
   2 -27  -7    7.74    1.65
  -2  27   7   11.79    1.51
   2 -28  -7    1.46    1.53
  -2  28   7    0.17    1.12
   2 -29  -7    7.45    1.57
  -2  29   7    8.38    1.42
   2 -30  -7   -0.19    1.63
  -2  30   7    0.26    1.76
   2 -31  -7    7.42    1.78
  -2  31   7    2.99    1.72
   2 -32  -7    3.88    1.87
  -2  32   7    2.42    2.10
   2 -33  -7   12.87    1.87
  -2  33   7   11.33    1.70
   2  21  -6    9.42    0.79
  -2 -21   6   10.75    0.87
   2  20  -6    2.72    0.45
  -2 -20   6    2.23    0.32
   2  19  -6   58.42    2.14
  -2 -19   6   56.93    2.01
   2  18  -6    2.31    0.55
  -2 -18   6    2.54    0.40
   2  17  -6   18.11    0.95
  -2 -17   6   16.40    1.29
   2  16  -6   94.83    4.41
  -2 -16   6   94.73    3.20
   2  15  -6   25.13    1.15
  -2 -15   6   25.58    1.23
   2  14  -6    4.58    0.55
  -2 -14   6    3.59    0.47
   2  13  -6  127.31    4.43
  -2 -13   6  125.02    3.63
   2  12  -6   -0.19    0.62
  -2 -12   6    0.15    0.62
   2  11  -6   26.18    1.19
  -2 -11   6   26.28    1.10
   2  10  -6  295.13    8.25
  -2 -10   6  288.37    8.06
   2   9  -6  294.81   11.43
  -2  -9   6  284.74    8.14
   2   8  -6   47.30    2.01
  -2  -8   6   49.70    1.78
   2   7  -6  116.09    3.69
  -2  -7   6  114.94    3.84
   2   6  -6  217.54    6.19
  -2  -6   6  227.11    6.26
   2   5  -6   16.57    0.95
  -2  -5   6   17.08    0.91
   2   4  -6  697.43   17.97
  -2  -4   6  715.14   17.84
   2   3  -6    1.44    0.44
  -2  -3   6    1.48    0.44
   2   2  -6   96.28    3.10
  -2  -2   6   92.06    2.95
   2   1  -6   30.29    1.59
  -2  -1   6   31.10    1.46
   2   0  -6  573.49   14.83
  -2   0   6  587.93   16.18
   2  -1  -6   29.27    1.40
  -2   1   6   26.94    1.65
   2  -2  -6  103.04    3.63
  -2   2   6  102.28    3.33
   2  -3  -6    1.21    0.55
  -2   3   6    1.23    0.53
   2  -4  -6  738.72   20.43
  -2   4   6  738.02   18.60
   2  -5  -6   17.65    1.19
  -2   5   6   18.01    1.10
   2  -6  -6  244.76    6.94
  -2   6   6  247.60    7.27
   2  -7  -6  129.13    3.82
  -2   7   6  133.52    4.60
   2  -8  -6   51.82    2.80
  -2   8   6   54.62    2.93
   2  -9  -6  374.19   17.48
  -2   9   6  362.63   16.31
   2 -10  -6  370.79   14.00
  -2  10   6  390.58   12.17
   2 -11  -6   34.59    1.78
  -2  11   6   35.42    1.91
   2 -12  -6   -0.87    0.72
  -2  12   6   -0.15    0.55
   2 -13  -6  171.71    5.62
  -2  13   6  178.05    6.07
   2 -14  -6    4.64    0.85
  -2  14   6    5.79    0.85
   2 -15  -6   35.11    1.78
  -2  15   6   34.21    1.61
   2 -16  -6  141.84    5.07
  -2  16   6  145.53    4.71
   2 -17  -6   25.14    1.51
  -2  17   6   25.90    1.51
   2 -18  -6    3.16    0.98
  -2  18   6    3.56    1.25
   2 -19  -6   99.03    3.56
  -2  19   6   88.98    3.69
   2 -20  -6    4.09    1.04
  -2  20   6    3.80    0.98
   2 -21  -6   21.32    2.31
  -2  21   6   24.25    1.74
   2 -22  -6   78.95    3.65
  -2  22   6   86.03    3.27
   2 -23  -6   29.50    1.95
  -2  23   6   28.98    1.82
   2 -24  -6   32.24    1.95
  -2  24   6   31.99    2.01
   2 -25  -6   55.45    2.69
  -2  25   6   55.57    2.65
   2 -26  -6  172.38    6.15
  -2  26   6  169.12    5.90
   2 -27  -6    7.30    1.48
  -2  27   6    8.10    1.31
   2 -28  -6   16.80    1.78
  -2  28   6   15.89    1.72
   2 -29  -6   17.18    1.72
  -2  29   6   14.32    1.46
   2 -30  -6   -0.47    1.57
  -2  30   6   -0.34    1.10
   2 -31  -6    3.14    1.53
  -2  31   6    2.52    1.36
   2 -32  -6   61.98    3.78
  -2  32   6   70.15    5.22
   2 -33  -6    7.97    1.65
  -2  33   6    5.47    1.32
   2 -34  -6   33.96    2.61
  -2  34   6   32.01    2.57
   2 -35  -6    6.77    1.65
  -2  35   6    6.68    1.61
   2 -36  -6   28.91    2.46
  -2  36   6   30.29    2.25
   2  23  -5    0.04    0.28
   2  22  -5   25.48    1.49
  -2 -22   5   28.76    1.63
   2  21  -5    0.06    0.26
  -2 -21   5   -0.06    0.40
   2  20  -5    0.57    0.30
  -2 -20   5    0.59    0.44
   2  19  -5   21.95    1.23
  -2 -19   5   22.68    0.98
   2  18  -5  187.55    5.56
  -2 -18   5  187.66    5.68
   2  17  -5   60.68    2.06
  -2 -17   5   59.56    2.21
   2  16  -5   27.30    1.59
  -2 -16   5   22.36    1.00
   2  15  -5   60.35    2.76
  -2 -15   5   53.73    1.93
   2  14  -5  441.87   12.09
  -2 -14   5  455.32   12.32
   2  13  -5    4.47    0.44
  -2 -13   5    4.99    0.53
   2  12  -5   16.33    0.79
  -2 -12   5   14.21    0.81
   2  11  -5   65.01    2.55
   2  10  -5    5.17    0.70
  -2 -10   5    4.22    0.49
   2   9  -5   10.29    0.68
  -2  -9   5   10.31    0.57
   2   8  -5 1239.52   44.29
  -2  -8   5 1300.52   31.97
   2   7  -5  102.43    3.46
  -2  -7   5  101.66    3.14
   2   6  -5    4.48    0.53
  -2  -6   5    3.42    0.47
   2   5  -5   31.31    1.63
  -2  -5   5   31.10    1.34
   2   4  -5  452.80   12.88
  -2  -4   5  449.72   12.34
   2   3  -5  136.75    4.62
  -2  -3   5  140.86    4.31
   2   2  -5  183.52    5.88
  -2  -2   5  183.12    5.62
   2   1  -5   87.56    3.41
  -2  -1   5   82.87    2.93
   2   0  -5    0.36    0.45
  -2   0   5    0.30    0.47
   2  -1  -5   83.83    2.88
  -2   1   5   89.55    2.99
   2  -2  -5  183.39    5.54
  -2   2   5  187.25    5.94
   2  -3  -5  140.53    4.35
  -2   3   5  141.52    4.45
   2  -4  -5  488.94   13.57
  -2   4   5  491.08   13.58
   2  -5  -5   32.30    1.40
  -2   5   5   33.13    1.36
   2  -6  -5    4.71    0.64
  -2   6   5    3.63    0.57
   2  -7  -5  108.69    5.60
  -2   7   5  108.83    5.30
  -2   8   5 1377.18   34.06
   2  -9  -5   11.09    0.85
  -2   9   5   11.86    0.83
   2 -10  -5    4.20    0.64
  -2  10   5    5.49    0.66
   2 -11  -5   71.25    2.65
  -2  11   5   67.66    2.61
   2 -12  -5   18.75    1.04
  -2  12   5   16.10    0.95
   2 -13  -5    6.15    1.02
  -2  13   5    7.15    0.79
   2 -14  -5  548.01   14.44
  -2  14   5  532.81   15.04
   2 -15  -5   70.66    2.71
  -2  15   5   73.31    2.59
   2 -16  -5   30.03    1.57
  -2  16   5   33.07    1.59
   2 -17  -5   74.85    3.12
  -2  17   5   75.41    2.95
   2 -18  -5  257.95    7.87
  -2  18   5  250.17    7.51
   2 -19  -5   34.55    1.91
  -2  19   5   31.29    2.44
   2 -20  -5    0.98    0.78
  -2  20   5    1.19    0.70
   2 -21  -5   -0.64    1.10
  -2  21   5    0.40    0.83
   2 -22  -5   47.62    2.25
  -2  22   5   48.53    2.35
   2 -23  -5   -0.28    0.85
  -2  23   5   -0.02    0.78
   2 -24  -5   51.39    2.38
  -2  24   5   51.57    2.23
   2 -25  -5   14.21    1.25
  -2  25   5   16.37    1.36
   2 -26  -5    8.74    1.31
  -2  26   5    6.91    1.29
   2 -27  -5    5.58    1.25
  -2  27   5    4.96    1.17
   2 -28  -5   10.86    1.57
  -2  28   5    9.61    1.36
   2 -29  -5   19.90    1.84
  -2  29   5   18.64    1.36
   2 -30  -5    7.00    2.29
  -2  30   5    6.53    1.31
   2 -31  -5    0.34    1.21
  -2  31   5    1.12    1.10
   2 -32  -5   -0.59    1.14
  -2  32   5    0.40    1.06
   2 -33  -5   15.84    2.95
  -2  33   5   13.66    1.97
   2 -34  -5   29.00    2.12
  -2  34   5   27.62    1.91
   2 -35  -5   12.52    1.95
  -2  35   5   10.50    2.12
   2 -36  -5    0.42    1.57
  -2  36   5    0.13    1.42
   2 -37  -5    6.62    1.46
  -2  37   5    8.59    1.57
   2  28  -4   21.00    1.15
   2  27  -4   11.77    0.72
  -2 -27   4   12.75    1.02
  -2 -26   4  120.69    6.02
   2  25  -4    0.93    0.45
  -2 -25   4    0.85    0.47
   2  24  -4   44.59    1.85
  -2 -24   4   44.71    1.89
   2  23  -4   39.58    2.23
  -2 -23   4   40.81    2.25
   2  22  -4   76.51    2.71
  -2 -22   4   81.87    2.59
   2  21  -4  116.26    3.67
  -2 -21   4  118.02    3.58
   2  20  -4   50.69    1.91
  -2 -20   4   48.93    1.91
   2  19  -4   17.22    0.89
  -2 -19   4   16.80    0.78
   2  18  -4    4.84    0.45
  -2 -18   4    5.28    0.45
   2  17  -4    2.95    0.38
  -2 -17   4    2.48    0.38
   2  16  -4  327.61    8.36
  -2 -16   4  332.85    9.44
   2  15  -4    6.85    0.51
  -2 -15   4    7.42    0.66
   2  14  -4   10.05    0.61
  -2 -14   4    9.42    0.66
   2  13  -4    4.67    0.40
  -2 -13   4    4.73    0.38
   2  12  -4   15.36    0.81
  -2 -12   4   14.36    0.70
   2  11  -4  461.35   12.54
  -2 -11   4  490.47   13.19
   2  10  -4 1838.04   45.71
  -2 -10   4 1834.24   45.14
   2   9  -4  461.13   13.13
  -2  -9   4  458.91   12.13
   2   8  -4   34.47    1.48
  -2  -8   4   33.05    1.25
   2   7  -4    8.08    0.81
  -2  -7   4    6.81    0.51
   2   6  -4  301.67    9.67
  -2  -6   4  299.50    8.42
   2   5  -4   -1.02    0.44
  -2  -5   4    0.44    0.44
   2   4  -4 1107.57   29.12
  -2  -4   4 1090.62   26.98
   2   3  -4  698.47   19.45
  -2  -3   4  697.09   18.33
   2   2  -4   38.94    2.63
  -2  -2   4   39.50    1.59
   2   1  -4    1.49    0.59
  -2  -1   4    2.10    0.45
   2   0  -4 4528.15  105.99
  -2   0   4 4524.02  104.49
   2  -1  -4    2.40    0.49
  -2   1   4    2.25    0.42
   2  -2  -4   39.43    1.55
  -2   2   4   40.66    1.61
   2  -3  -4  715.98   18.62
  -2   3   4  731.64   19.79
   2  -4  -4 1141.69   28.63
  -2   4   4 1135.61   29.82
   2  -5  -4    0.04    0.64
  -2   5   4   -0.53    0.55
   2  -6  -4  301.86   12.43
  -2   6   4  317.64    9.72
   2  -7  -4    5.22    0.70
  -2   7   4    6.38    0.68
   2  -8  -4   33.71    1.44
  -2   8   4   36.69    1.85
   2  -9  -4  494.58   13.77
  -2   9   4  462.00   12.45
   2 -10  -4 2002.17   67.94
  -2  10   4 1998.55   48.77
   2 -11  -4  522.35   13.66
  -2  11   4  517.19   14.08
   2 -12  -4   15.57    0.98
  -2  12   4   17.05    0.96
   2 -13  -4    4.39    0.64
  -2  13   4    4.29    0.83
   2 -14  -4   11.84    0.91
  -2  14   4   13.17    0.91
   2 -15  -4    7.78    0.72
  -2  15   4    7.44    0.76
   2 -16  -4  389.84   13.77
  -2  16   4  374.23   10.56
   2 -17  -4    2.88    0.66
  -2  17   4    3.14    0.66
   2 -18  -4    6.00    0.83
  -2  18   4    6.30    0.76
   2 -19  -4   21.51    1.61
  -2  19   4   20.38    1.32
   2 -20  -4   59.73    2.48
  -2  20   4   55.78    2.10
   2 -21  -4  138.08    5.09
  -2  21   4  137.87    4.39
   2 -22  -4   99.20    3.52
  -2  22   4  100.48    3.46
   2 -23  -4   54.36    2.50
  -2  23   4   52.24    2.42
   2 -24  -4   68.05    2.97
  -2  24   4   68.38    3.18
   2 -25  -4    0.34    0.93
  -2  25   4    1.21    0.83
   2 -26  -4  219.35    7.32
  -2  26   4  231.31   10.88
   2 -27  -4   29.95    1.72
  -2  27   4   26.43    1.57
   2 -28  -4   91.00    3.58
  -2  28   4   95.20    3.69
   2 -29  -4    0.51    1.31
  -2  29   4    0.53    1.08
   2 -30  -4   30.73    1.84
  -2  30   4   31.92    2.10
   2 -31  -4    2.42    1.17
  -2  31   4    1.57    0.95
   2 -32  -4   80.99    3.56
  -2  32   4   78.71    3.39
   2 -33  -4   -0.08    1.08
  -2  33   4    0.17    0.96
   2 -34  -4    4.79    1.44
  -2  34   4    5.39    2.02
   2 -35  -4    4.20    1.34
  -2  35   4    3.29    1.21
   2 -36  -4   34.55    2.27
  -2  36   4   31.56    2.16
   2 -37  -4   10.18    1.84
  -2  37   4   12.09    2.01
   2  33  -3    0.93    0.28
   2  32  -3    0.04    0.34
  -2 -32   3    0.00    0.51
   2  31  -3    2.63    0.70
  -2 -31   3    2.74    0.70
   2  30  -3   25.90    1.17
   2  29  -3   26.30    1.15
  -2 -29   3   27.74    1.32
   2  28  -3   26.30    1.29
  -2 -28   3   25.50    2.10
   2  27  -3   27.55    1.23
  -2 -27   3   27.60    2.01
   2  26  -3   10.61    0.72
  -2 -26   3   11.75    1.19
   2  25  -3   36.63    1.49
  -2 -25   3   35.46    1.59
   2  24  -3   13.36    0.79
  -2 -24   3   11.82    0.74
   2  23  -3   30.88    1.76
  -2 -23   3   28.72    1.31
   2  22  -3    5.22    0.55
   2  21  -3    1.57    0.38
  -2 -21   3    1.65    0.47
   2  20  -3   12.87    0.78
  -2 -20   3   13.51    0.96
   2  19  -3  157.26    4.86
  -2 -19   3  153.93    4.75
   2  18  -3  405.64   11.16
  -2 -18   3  406.56   17.71
   2  17  -3  220.30    6.05
  -2 -17   3  228.51    6.58
   2  16  -3  121.82    3.77
  -2 -16   3  117.04    3.67
   2  15  -3   78.69    2.67
  -2 -15   3   74.83    2.84
   2  14  -3  322.41   12.28
  -2 -14   3  311.30    8.65
   2  13  -3  177.31    5.56
  -2 -13   3  175.67    6.87
   2  12  -3  433.28   11.52
  -2 -12   3  444.82   12.17
   2  11  -3   10.78    0.64
  -2 -11   3   10.71    0.70
   2  10  -3  107.03    3.67
  -2 -10   3  111.49    3.52
   2   9  -3   92.67    2.99
  -2  -9   3   93.54    3.05
   2   8  -3  592.35   15.93
  -2  -8   3  626.35   16.55
   2   7  -3  134.75    4.35
  -2  -7   3  130.43    5.34
   2   6  -3   47.47    1.76
  -2  -6   3   48.11    1.84
   2   5  -3  718.81   19.58
  -2  -5   3  712.83   18.54
   2   4  -3 1228.94   31.73
  -2  -4   3 1246.97   31.14
   2   3  -3  208.32    6.45
  -2  -3   3  211.92    8.85
   2   2  -3   11.05    0.74
  -2  -2   3   11.39    0.85
   2   1  -3    8.27    0.62
  -2  -1   3    8.65    0.57
   2   0  -3   -0.08    0.32
  -2   0   3   -0.09    0.28
   2  -1  -3    8.95    0.64
  -2   1   3    7.85    0.55
   2  -2  -3   10.22    0.66
  -2   2   3   10.44    0.68
   2  -3  -3  221.11    8.76
  -2   3   3  216.84    9.06
   2  -4  -3 1287.01   43.55
  -2   4   3 1277.19   44.04
   2  -5  -3  752.72   19.90
  -2   5   3  711.68   18.33
   2  -6  -3   50.31    1.95
  -2   6   3   51.29    1.97
   2  -7  -3  136.01    4.60
  -2   7   3  135.67    4.64
   2  -8  -3  623.04   16.76
  -2   8   3  641.05   17.92
   2  -9  -3  100.35    3.48
  -2   9   3   97.63    4.71
   2 -10  -3  119.87    5.68
  -2  10   3  117.76    3.99
   2 -11  -3   11.11    0.68
  -2  11   3   10.37    0.70
   2 -12  -3  456.17   12.32
  -2  12   3  460.62   12.45
   2 -13  -3  192.00    5.51
  -2  13   3  182.88    5.51
   2 -14  -3  347.50   10.18
  -2  14   3  345.53    9.97
   2 -15  -3   84.00    2.82
  -2  15   3   84.17    2.82
   2 -16  -3  139.27    4.31
  -2  16   3  128.69    4.01
   2 -17  -3  247.26    6.94
  -2  17   3  249.61    7.15
  -2  18   3  446.56   11.73
   2 -19  -3  170.65    4.75
  -2  19   3  169.86    5.26
   2 -20  -3   12.47    0.91
  -2  20   3   12.47    0.85
   2 -21  -3    1.91    0.72
  -2  21   3    1.44    0.66
   2 -22  -3    4.98    1.08
  -2  22   3    4.48    0.81
   2 -23  -3   28.34    1.70
  -2  23   3   28.47    1.55
   2 -24  -3   12.85    1.14
  -2  24   3   12.94    1.38
   2 -25  -3   44.57    2.06
  -2  25   3   45.86    1.87
   2 -26  -3   14.40    1.21
  -2  26   3   13.36    1.12
   2 -27  -3   38.90    1.93
  -2  27   3   36.31    2.52
   2 -28  -3   34.93    2.40
  -2  28   3   42.25    2.21
   2 -29  -3   46.22    2.25
  -2  29   3   47.79    1.99
   2 -30  -3   45.09    2.31
  -2  30   3   49.78    2.38
   2 -31  -3    4.75    1.04
  -2  31   3    5.64    0.96
   2 -32  -3   -0.74    1.19
  -2  32   3    1.61    0.96
   2 -33  -3    4.92    1.19
  -2  33   3    4.75    0.96
   2 -34  -3    1.17    1.19
  -2  34   3    0.38    0.95
   2 -35  -3    1.99    2.14
  -2  35   3    1.51    1.68
   2 -36  -3    4.52    1.06
  -2  36   3    4.52    1.00
   2 -37  -3    3.25    1.51
  -2  37   3    3.61    1.00
   2  36  -2    9.61    0.79
  -2 -36   2    9.63    0.91
   2  35  -2    2.55    0.61
   2  34  -2    0.98    0.49
  -2 -34   2    1.19    0.62
   2  33  -2   -0.66    0.89
  -2 -33   2   -0.36    0.66
   2  32  -2   47.90    1.99
  -2 -32   2   51.05    2.04
   2  31  -2   10.50    1.38
  -2 -31   2    8.97    0.87
   2  30  -2   23.54    1.42
  -2 -30   2   22.57    1.48
   2  29  -2    0.06    0.62
  -2 -29   2    1.53    0.96
   2  28  -2    1.19    0.62
   2  27  -2   13.34    0.83
  -2 -27   2   15.95    1.38
   2  26  -2   17.92    1.06
  -2 -26   2   16.97    1.51
   2  25  -2    8.61    0.66
   2  24  -2   13.38    0.87
  -2 -24   2   12.26    0.79
   2  23  -2   28.64    1.21
  -2 -23   2   29.08    1.36
   2  22  -2  406.11   15.72
   2  21  -2   48.77    1.72
  -2 -21   2   46.16    1.57
   2  20  -2   14.64    0.79
  -2 -20   2   14.49    0.81
   2  19  -2   60.96    2.93
  -2 -19   2   57.65    2.14
   2  18  -2   27.74    1.19
  -2 -18   2   26.79    1.25
   2  17  -2  217.78    6.30
  -2 -17   2  217.03    6.77
   2  16  -2   50.33    1.80
  -2 -16   2   50.36    1.85
   2  15  -2  153.70    6.49
  -2 -15   2  151.91    4.84
   2  14  -2   76.59    2.76
  -2 -14   2   77.84    3.86
   2  13  -2   49.78    2.46
  -2 -13   2   52.80    1.95
   2  12  -2   97.44    3.14
  -2 -12   2   97.13    3.37
   2  11  -2  248.83    6.87
  -2 -11   2  251.03    7.61
   2  10  -2   32.01    1.32
  -2 -10   2   35.93    2.04
   2   9  -2   62.70    2.14
  -2  -9   2   62.93    2.25
   2   8  -2   14.40    0.76
  -2  -8   2   13.51    1.00
   2   7  -2    6.45    0.51
  -2  -7   2    6.30    0.53
   2   6  -2 2108.08   51.03
  -2  -6   2 2105.03   51.37
   2   5  -2  149.43    4.88
  -2  -5   2  147.10    4.84
   2   4  -2 3673.24   90.76
  -2  -4   2 3725.88   88.34
   2   3  -2  246.09    6.96
  -2  -3   2  258.57    7.55
   2   2  -2  824.88   21.13
  -2  -2   2  827.62   20.83
   2   1  -2  498.85   14.70
  -2  -1   2  499.36   13.55
   2   0  -2 1847.77   45.96
  -2   0   2 1822.49   44.56
   2  -1  -2  505.57   20.45
  -2   1   2  512.89   20.77
   2  -2  -2  828.91   32.98
  -2   2   2  838.99   31.50
   2  -3  -2  256.74    7.42
  -2   3   2  262.40    7.64
   2  -4  -2 3705.07   86.58
  -2   4   2 3697.67   89.49
   2  -5  -2  147.14    4.90
  -2   5   2  150.32    4.90
   2  -6  -2 2137.88   51.63
  -2   6   2 2137.77   51.33
   2  -7  -2    7.00    0.61
  -2   7   2    6.24    0.68
   2  -8  -2   13.64    0.70
  -2   8   2   15.34    0.79
   2  -9  -2   66.16    2.36
  -2   9   2   64.80    2.38
   2 -10  -2   34.93    1.42
  -2  10   2   35.13    1.49
   2 -11  -2  245.10    7.00
  -2  11   2  258.18    7.61
   2 -12  -2   99.46    3.25
  -2  12   2  102.43    3.39
   2 -13  -2   56.30    2.01
  -2  13   2   55.59    1.91
   2 -14  -2   80.82    2.42
  -2  14   2   80.62    2.97
   2 -15  -2  166.06    4.79
  -2  15   2  160.23    4.73
   2 -16  -2   49.32    1.80
  -2  16   2   52.54    1.89
   2 -17  -2  231.99    7.02
  -2  17   2  230.29    9.25
   2 -18  -2   27.77    1.23
  -2  18   2   28.15    1.34
   2 -19  -2   62.06    2.08
  -2  19   2   59.98    2.18
   2 -20  -2   16.46    0.91
  -2  20   2   16.82    0.95
   2 -21  -2   46.20    1.85
  -2  21   2   45.97    1.95
   2 -22  -2  377.79   17.10
  -2  22   2  318.98   13.26
   2 -23  -2   24.63    1.42
  -2  23   2   27.68    1.93
   2 -24  -2   11.37    0.87
  -2  24   2   12.35    0.98
   2 -25  -2    8.02    0.78
  -2  25   2    9.46    0.81
   2 -26  -2   18.62    1.36
  -2  26   2   18.20    1.23
   2 -27  -2   13.68    1.14
  -2  27   2   15.74    1.08
   2 -28  -2    1.12    0.93
  -2  28   2    1.48    0.74
   2 -29  -2    0.30    0.76
  -2  29   2   -0.19    0.61
   2 -30  -2   32.41    1.66
  -2  30   2   27.51    1.32
   2 -31  -2   11.43    1.17
  -2  31   2   12.77    1.70
   2 -32  -2   75.96    3.12
  -2  32   2   79.33    4.56
   2 -33  -2   -0.34    0.74
  -2  33   2    0.38    0.78
   2 -34  -2    1.29    0.93
  -2  34   2    2.19    0.91
   2 -35  -2    4.33    0.91
  -2  35   2    4.01    0.93
   2 -36  -2   24.78    1.84
  -2  36   2   25.22    1.66
   2 -37  -2    9.48    1.87
  -2  37   2    6.62    1.06
   2  36  -1    8.63    1.10
  -2 -36   1    6.81    0.98
   2  35  -1    4.22    0.83
  -2 -35   1    5.43    0.83
   2  34  -1    0.55    0.74
  -2 -34   1    0.66    0.78
   2  33  -1   -0.25    0.85
  -2 -33   1    0.53    0.89
   2  32  -1   10.03    0.98
  -2 -32   1   10.90    1.65
   2  31  -1    1.51    0.87
  -2 -31   1    2.36    0.78
   2  30  -1    2.48    0.70
  -2 -30   1    1.82    0.89
   2  29  -1   50.21    1.91
  -2 -29   1   49.89    2.89
   2  28  -1   54.20    2.27
  -2 -28   1   55.40    2.27
   2  27  -1    0.44    0.59
  -2 -27   1    0.62    0.62
   2  26  -1   10.14    0.89
  -2 -26   1    9.18    1.15
   2  25  -1   14.95    0.95
  -2 -25   1   15.53    1.00
   2  24  -1    1.87    0.66
  -2 -24   1    1.49    0.70
   2  23  -1   70.12    2.76
  -2 -23   1   65.22    3.27
   2  22  -1    9.14    0.66
  -2 -22   1   11.05    0.83
   2  21  -1   11.81    0.74
  -2 -21   1   11.50    0.81
   2  20  -1    9.76    0.66
  -2 -20   1    9.55    0.72
   2  19  -1    3.50    0.45
  -2 -19   1    3.54    0.55
   2  18  -1  321.46    9.31
   2  17  -1   17.39    0.91
  -2 -17   1   17.46    0.96
   2  16  -1    0.38    0.36
  -2 -16   1    0.44    0.42
   2  15  -1  115.05    3.75
  -2 -15   1  113.18    3.63
   2  14  -1  515.05   13.47
  -2 -14   1  515.05   13.51
   2  13  -1   45.90    1.87
  -2 -13   1   44.40    1.74
   2  12  -1  227.30    6.60
  -2 -12   1  221.19    9.31
   2  11  -1  184.54    7.47
  -2 -11   1  182.03    5.75
   2  10  -1    0.55    0.30
  -2 -10   1    1.34    0.34
   2   9  -1   52.88    1.97
  -2  -9   1   52.62    2.14
   2   8  -1  759.07   20.70
  -2  -8   1  782.29   21.59
   2   7  -1  261.49    8.23
  -2  -7   1  265.88    7.70
   2   6  -1   53.03    2.08
  -2  -6   1   51.25    1.87
   2   5  -1 1980.90   49.51
  -2  -5   1 2128.63   52.63
   2   4  -1  953.08   25.62
  -2  -4   1  972.70   24.54
   2   3  -1 1453.01   52.77
  -2  -3   1 1511.43   37.93
   2   2  -1   22.82    1.36
  -2  -2   1   20.45    1.02
   2   1  -1  684.34   25.96
  -2  -1   1  690.96   19.18
   2   0  -1    0.38    0.40
  -2   0   1    0.59    0.38
   2  -1  -1  654.88   17.10
  -2   1   1  671.02   17.73
   2  -2  -1   20.19    0.93
  -2   2   1   22.53    1.06
   2  -3  -1 1484.30   36.04
  -2   3   1 1532.28   38.18
   2  -4  -1  938.15   24.08
  -2   4   1  923.26   24.16
   2  -5  -1 2069.41   50.74
  -2   5   1 2139.45   52.62
   2  -6  -1   54.24    1.89
  -2   6   1   51.88    2.04
   2  -7  -1  252.79    7.30
  -2   7   1  260.88   11.77
   2  -8  -1  773.85   19.39
  -2   8   1  752.26   20.68
   2  -9  -1   51.48    1.97
  -2   9   1   49.63    1.87
   2 -10  -1    1.04    0.36
  -2  10   1    1.00    0.38
   2 -11  -1  184.03    5.60
  -2  11   1  182.40    5.58
   2 -12  -1  220.45    6.53
  -2  12   1  224.63    6.98
   2 -13  -1   43.04    2.27
  -2  13   1   41.09    1.72
   2 -14  -1  504.59   13.40
  -2  14   1  496.90   13.38
   2 -15  -1  113.82    3.52
  -2  15   1  120.16    5.56
   2 -16  -1   -0.08    0.32
  -2  16   1    0.32    0.30
   2 -17  -1   16.06    0.85
  -2  17   1   16.48    0.74
  -2  18   1  310.07    8.46
   2 -19  -1    2.88    0.44
  -2  19   1    4.05    0.47
   2 -20  -1    9.86    0.70
  -2  20   1    9.88    0.62
   2 -21  -1   11.28    0.74
  -2  21   1   11.73    0.76
   2 -22  -1   10.92    0.78
  -2  22   1   11.07    1.15
   2 -23  -1   67.69    2.55
  -2  23   1   71.76    3.82
   2 -24  -1    2.21    0.68
  -2  24   1    1.61    0.85
   2 -25  -1   13.87    1.36
  -2  25   1   14.57    1.02
   2 -26  -1    9.95    0.78
  -2  26   1   11.54    0.91
   2 -27  -1    0.15    0.61
  -2  27   1    0.30    0.55
   2 -28  -1   54.45    2.04
  -2  28   1   55.08    2.06
   2 -29  -1   48.23    2.54
  -2  29   1   51.59    2.02
   2 -30  -1    2.78    0.81
  -2  30   1    2.36    0.59
   2 -31  -1    1.89    1.06
  -2  31   1    1.40    1.10
   2 -32  -1   10.03    1.08
  -2  32   1   10.56    0.98
   2 -33  -1    0.04    1.14
  -2  33   1    0.02    0.72
   2 -34  -1    1.27    0.93
  -2  34   1    0.62    0.57
   2 -35  -1    4.14    0.89
  -2  35   1    4.35    0.89
   2 -36  -1    7.28    1.36
  -2  36   1    6.60    1.02
   2  37   0    1.21    0.93
  -2 -37   0    0.13    1.55
   2  36   0   40.60    2.25
  -2 -36   0   40.45    2.33
   2  35   0    2.61    0.85
  -2 -35   0    4.48    0.85
   2  34   0    4.37    1.10
  -2 -34   0    3.84    1.74
   2  33   0    0.78    0.87
  -2 -33   0   -0.04    0.87
   2  32   0   17.52    1.48
  -2 -32   0   17.05    1.36
   2  31   0   14.04    1.15
  -2 -31   0   15.53    1.19
   2  30   0    0.96    1.36
  -2 -30   0    0.95    1.36
   2  29   0   28.25    1.42
  -2 -29   0   30.12    1.63
   2  28   0   37.29    1.82
  -2 -28   0   40.20    1.68
   2  27   0    6.45    0.95
  -2 -27   0    6.85    0.89
   2  26   0  112.34    3.82
  -2 -26   0  107.24    4.31
   2  25   0   13.41    0.98
  -2 -25   0   14.45    1.15
   2  24   0    2.59    0.66
  -2 -24   0    2.71    0.70
   2  23   0  173.51    5.62
  -2 -23   0  167.14    5.56
   2  22   0  225.43    7.11
  -2 -22   0  232.35    9.42
   2  21   0    0.47    0.45
  -2 -21   0    0.47    0.57
   2  20   0   18.84    1.08
  -2 -20   0   18.22    1.12
   2  19   0  156.07    4.67
  -2 -19   0  155.31    4.71
   2  18   0   31.31    1.36
  -2 -18   0   34.04    1.38
   2  17   0   61.68    2.16
  -2 -17   0   59.41    2.10
   2  16   0   19.62    0.98
  -2 -16   0   17.24    0.93
   2  15   0  167.50    5.37
  -2 -15   0  167.51    5.09
   2  14   0  219.69    9.08
  -2 -14   0  212.41    6.36
   2  13   0  135.92    4.26
  -2 -13   0  138.49    4.29
   2  12   0   97.06    3.42
  -2 -12   0   93.20    3.08
   2  11   0  230.90    6.98
  -2 -11   0  226.20    6.75
   2  10   0 1875.58   47.83
  -2 -10   0 1905.53   67.07
   2   9   0   32.96    1.32
  -2  -9   0   33.75    1.40
   2   8   0 1212.14   31.03
  -2  -8   0 1231.18   30.29
   2   7   0 1151.66   29.27
  -2  -7   0 1160.32   28.98
   2   6   0   32.77    1.32
  -2  -6   0   33.92    1.40
   2   5   0  244.63   11.03
  -2  -5   0  240.17    7.19
   2   4   0 5279.82  186.47
  -2  -4   0 5425.62  127.61
   2   3   0  879.55   32.94
  -2  -3   0  870.40   23.12
   2   2   0  510.96   20.34
  -2  -2   0  506.10   19.88
   2   1   0  425.56   11.60
  -2  -1   0  431.06   16.67
   2   0   0 9207.88  264.06
  -2   0   0 9999.00  273.69
   2  -1   0  422.48   11.31
  -2   1   0  416.57   11.58
   2  -2   0  499.42   13.00
  -2   2   0  488.86   14.02
   2  -3   0  850.61   21.68
  -2   3   0  853.27   30.48
   2  -4   0 5280.96  128.69
  -2   4   0 5524.79  143.52
   2  -5   0  229.82    6.53
  -2   5   0  228.72    7.08
   2  -6   0   31.08    1.59
  -2   6   0   32.18    1.42
   2  -7   0 1117.39   28.23
  -2   7   0 1105.19   29.36
   2  -8   0 1154.40   28.53
  -2   8   0 1194.43   30.35
   2  -9   0   33.77    1.27
  -2   9   0   34.74    2.02
   2 -10   0 1814.15   44.23
  -2  10   0 1788.13   44.50
   2 -11   0  222.44    6.28
  -2  11   0  217.65    6.51
   2 -12   0   93.90    2.97
  -2  12   0   93.95    2.89
   2 -13   0  130.45    4.18
  -2  13   0  125.47    5.18
   2 -14   0  197.09    7.57
  -2  14   0  196.73    6.00
   2 -15   0  160.65    4.75
  -2  15   0  164.17    5.22
   2 -16   0   18.60    0.83
  -2  16   0   18.71    0.93
   2 -17   0   57.02    3.29
  -2  17   0   52.80    3.01
   2 -18   0   29.84    1.12
  -2  18   0   29.80    1.25
   2 -19   0  137.21    3.88
  -2  19   0  140.31    4.43
   2 -20   0   16.21    0.78
  -2  20   0   17.10    0.79
   2 -21   0    0.76    0.59
  -2  21   0    0.40    0.40
   2 -24   0    3.33    0.55
  -2  24   0    3.58    0.40
   2 -25   0   15.76    0.89
  -2  25   0   15.23    0.87
   2 -26   0  102.75    5.28
  -2  26   0  108.03    3.48
   2 -27   0    7.25    0.70
  -2  27   0    6.38    0.61
   2 -28   0   31.08    2.14
  -2  28   0   31.84    1.57
   2 -29   0   24.46    1.36
  -2  29   0   24.18    2.35
  -2  30   0    0.51    0.53
   2 -31   0   11.05    1.10
  -2  31   0   11.05    0.93
   2 -32   0   13.55    1.27
  -2  32   0   12.83    0.89
   2 -33   0    0.15    0.53
  -2  33   0    0.02    0.49
   2 -34   0    2.69    0.72
  -2  34   0    2.10    0.47
   2 -35   0    1.21    0.49
  -2  35   0    1.51    0.40
  -2  36   0    9.46    1.00
   2  37   1    0.38    0.95
  -2 -37  -1    1.48    1.17
   2  36   1   17.88    1.55
  -2 -36  -1   15.19    1.85
   2  35   1    0.74    0.96
  -2 -35  -1    1.31    1.31
   2  34   1    3.37    0.96
  -2 -34  -1    2.59    0.98
   2  33   1    1.84    0.98
  -2 -33  -1    0.79    1.84
   2  32   1    7.78    1.08
  -2 -32  -1    9.10    1.21
   2  31   1   42.87    2.18
  -2 -31  -1   41.53    2.01
   2  30   1   11.05    1.34
  -2 -30  -1   12.79    2.02
   2  29   1  121.94    3.97
  -2 -29  -1  121.69    3.99
   2  28   1  177.01    5.22
  -2 -28  -1  176.52    7.76
   2  27   1    6.53    1.21
  -2 -27  -1    5.47    0.95
   2  26   1   51.52    2.12
  -2 -26  -1   53.03    2.18
   2  25   1   46.79    2.16
  -2 -25  -1   50.53    2.91
   2  24   1   35.30    1.82
  -2 -24  -1   33.96    1.74
   2  23   1    9.44    0.89
  -2 -23  -1    9.52    0.95
   2  22   1  127.61    6.26
  -2 -22  -1  137.17    4.88
   2  21   1   13.66    0.85
  -2 -21  -1   13.28    0.91
   2  20   1  113.69    3.63
  -2 -20  -1  121.80    6.04
   2  19   1   95.26    3.33
  -2 -19  -1   87.24    2.91
   2  18   1  197.50    5.87
  -2 -18  -1  198.33    5.64
   2  17   1    7.13    1.15
  -2 -17  -1    5.81    1.12
   2  16   1   90.28    2.99
  -2 -16  -1   91.31    2.91
   2  15   1   50.84    2.01
  -2 -15  -1   49.78    3.06
   2  14   1 1022.26   26.70
  -2 -14  -1  988.89   35.40
   2  13   1   66.77    2.48
  -2 -13  -1   62.83    2.33
   2  12   1  350.01   10.27
  -2 -12  -1  351.81   10.33
   2  11   1   13.05    0.78
  -2 -11  -1   12.66    0.78
   2  10   1    0.49    0.36
  -2 -10  -1    0.23    0.40
   2   9   1  673.92   18.52
  -2  -9  -1  680.82   17.88
   2   8   1 2076.11   51.86
  -2  -8  -1 2102.75   51.14
   2   7   1 1954.26   48.74
  -2  -7  -1 2016.53   67.81
   2   6   1   72.39    2.61
  -2  -6  -1   74.94    2.67
   2   5   1   31.16    1.32
  -2  -5  -1   32.45    1.34
   2   4   1 1279.87   48.15
  -2  -4  -1 1260.84   44.67
   2   3   1  209.31    6.43
  -2  -3  -1  203.99    6.22
   2   2   1 1380.41   35.17
  -2  -2  -1 1420.26   36.36
   2   1   1  233.05    6.89
  -2  -1  -1  238.88    7.19
   2   0   1    0.04    0.26
  -2   0  -1    0.13    0.26
   2  -1   1  227.21    7.13
  -2   1  -1  226.03    9.14
   2  -2   1 1364.90   35.15
  -2   2  -1 1340.68   34.40
   2  -3   1  204.92    6.15
  -2   3  -1  202.99    6.21
   2  -4   1 1199.69   29.82
  -2   4  -1 1184.86   30.52
   2  -5   1   31.56    1.14
  -2   5  -1   31.78    1.27
   2  -6   1   70.87    3.18
  -2   6  -1   69.93    3.48
   2  -7   1 1869.39   44.93
  -2   7  -1 1886.00   64.38
   2  -8   1 1959.24   46.96
  -2   8  -1 1972.99   47.96
   2  -9   1  639.60   16.57
  -2   9  -1  600.81   15.68
   2 -10   1    0.66    0.30
  -2  10  -1    0.47    0.19
   2 -11   1   11.79    0.57
  -2  11  -1   11.56    0.53
   2 -12   1  334.33    8.84
  -2  12  -1  310.15   11.69
   2 -13   1   56.48    1.87
  -2  13  -1   57.82    1.97
  -2  14  -1  893.01   31.97
   2 -15   1   43.25    2.18
  -2  15  -1   46.22    1.53
   2 -16   1   78.76    2.48
  -2  16  -1   78.40    2.63
   2 -17   1    6.75    0.61
  -2  17  -1    6.98    0.44
  -2  18  -1  169.86    4.88
   2 -19   1   77.23    2.40
  -2  19  -1   74.39    3.31
   2 -20   1  100.31    4.37
  -2  20  -1   99.38    4.54
   2 -21   1   11.94    0.62
  -2  21  -1   11.24    0.76
   2 -23   1    8.21    0.55
  -2  23  -1    9.35    0.53
  -2  24  -1   36.42    1.53
   2 -25   1   35.61    1.80
  -2  25  -1   38.27    1.78
  -2  26  -1   36.97    1.57
   2 -27   1    4.03    0.55
  -2  27  -1    3.75    0.38
  -2  28  -1   77.04    5.22
   2  38   2   -0.21    1.68
  -2 -38  -2   -0.89    2.33
   2  37   2   12.01    1.51
  -2 -37  -2   15.84    1.65
   2  36   2   13.17    1.66
  -2 -36  -2   11.60    1.95
   2  35   2    0.59    1.25
  -2 -35  -2   -0.21    1.23
   2  34   2    0.98    1.23
  -2 -34  -2    0.76    1.53
   2  33   2    2.23    1.08
  -2 -33  -2    2.19    1.59
   2  32   2   21.53    1.76
  -2 -32  -2   19.54    1.68
   2  31   2   15.29    1.29
  -2 -31  -2   16.04    1.38
   2  30   2   20.49    1.57
  -2 -30  -2   20.62    1.80
   2  29   2   11.30    1.19
  -2 -29  -2   12.15    1.12
   2  28   2   46.98    2.25
  -2 -28  -2   50.27    2.33
   2  27   2    2.23    0.93
  -2 -27  -2    3.14    1.06
   2  26   2   64.82    2.67
  -2 -26  -2   69.72    3.29
   2  25   2    2.97    0.85
  -2 -25  -2    3.94    0.85
   2  24   2    5.73    1.04
  -2 -24  -2    6.07    1.10
   2  23   2    9.27    0.96
  -2 -23  -2    9.59    1.02
   2  22   2   42.99    1.95
  -2 -22  -2   43.69    2.06
   2  21   2  198.52    6.17
  -2 -21  -2  201.83    6.87
   2  20   2   58.65    2.44
  -2 -20  -2   58.29    2.38
   2  19   2  143.85    5.81
  -2 -19  -2  143.01    4.92
   2  18   2  140.82    4.71
  -2 -18  -2  137.72    4.67
   2  17   2   51.22    2.76
  -2 -17  -2   50.59    2.04
   2  16   2    8.82    0.89
  -2 -16  -2    7.81    1.31
   2  15   2    2.84    0.51
  -2 -15  -2    3.05    0.62
   2  14   2  124.13    4.16
  -2 -14  -2  120.54    4.35
   2  13   2  128.92    4.01
  -2 -13  -2  127.18    3.95
   2  12   2  496.47   13.89
  -2 -12  -2  497.89   13.85
   2  11   2  619.73   16.82
  -2 -11  -2  591.01   16.59
   2  10   2  548.74   15.21
  -2 -10  -2  526.04   14.62
   2   9   2    0.64    0.40
  -2  -9  -2    0.70    0.42
   2   8   2   19.66    1.06
  -2  -8  -2   19.96    1.06
   2   7   2   15.48    0.87
  -2  -7  -2   17.07    0.93
   2   6   2  429.27   16.69
  -2  -6  -2  456.49   17.07
   2   5   2  162.82    5.37
  -2  -5  -2  163.86    5.11
   2   4   2  925.24   24.48
  -2  -4  -2  919.34   24.29
   2   3   2  324.40    9.72
  -2  -3  -2  333.34    9.99
   2   2   2    2.88    0.44
  -2  -2  -2    3.33    0.51
   2   1   2    3.99    0.57
  -2  -1  -2    3.97    0.53
   2   0   2 3886.34   91.53
   2  -1   2    3.75    0.38
  -2   1  -2    2.99    0.42
   2  -2   2    2.27    0.30
  -2   2  -2    2.54    0.32
   2  -3   2  320.65    8.93
  -2   3  -2  315.73    9.59
   2  -4   2  870.78   21.93
  -2   4  -2  858.38   23.03
   2  -5   2  154.35    4.62
   2  -6   2  422.25   15.38
  -2   6  -2  430.52   12.07
   2  -7   2   13.26    0.62
  -2   7  -2   14.28    0.96
   2  -8   2   18.03    0.78
  -2   8  -2   18.39    0.83
   2  -9   2    0.19    0.25
  -2   9  -2    0.26    0.28
   2 -10   2  494.24   17.24
  -2  10  -2  488.73   13.51
   2 -11   2  559.64   19.64
  -2  11  -2  529.33   13.98
   2 -12   2  459.56   15.63
  -2  12  -2  443.63   11.54
  -2  13  -2  106.42    4.12
   2  38   3    0.38    1.38
  -2 -38  -3    0.38    1.31
   2  37   3   -0.40    1.34
  -2 -37  -3   -0.72    1.55
   2  36   3    7.64    1.42
  -2 -36  -3    7.97    1.49
   2  35   3    5.15    1.46
  -2 -35  -3    8.87    2.04
   2  34   3   15.04    1.46
  -2 -34  -3   18.45    1.80
   2  33   3   39.11    2.93
  -2 -33  -3   40.32    3.05
   2  32   3    3.10    1.08
  -2 -32  -3    2.65    1.23
   2  31   3   50.61    2.67
  -2 -31  -3   51.52    2.93
   2  30   3   63.93    3.42
  -2 -30  -3   62.83    3.78
   2  29   3   26.66    2.40
  -2 -29  -3   26.75    1.85
   2  28   3  127.48    7.15
  -2 -28  -3  126.93    4.86
   2  27   3   10.25    1.25
  -2 -27  -3   10.18    1.36
   2  26   3    7.61    1.02
  -2 -26  -3    8.34    1.17
   2  25   3   30.95    1.82
  -2 -25  -3   33.22    1.99
   2  24   3   30.61    1.65
  -2 -24  -3   32.69    1.76
   2  23   3   15.19    1.19
  -2 -23  -3   13.28    1.17
   2  22   3   62.55    2.82
  -2 -22  -3   63.78    2.50
   2  21   3   27.38    1.57
  -2 -21  -3   25.20    1.42
   2  20   3   16.20    1.17
  -2 -20  -3   13.68    1.17
   2  19   3  161.29    5.09
  -2 -19  -3  161.80    5.51
   2  18   3  113.03    3.95
  -2 -18  -3  110.26    4.09
   2  17   3    0.53    0.61
  -2 -17  -3    0.93    1.14
   2  16   3   72.05    3.39
  -2 -16  -3   72.27    3.44
   2  15   3  180.17    8.08
  -2 -15  -3  186.28    5.92
   2  14   3  196.73    6.26
  -2 -14  -3  191.22    6.07
   2  13   3  142.24    4.73
  -2 -13  -3  139.61    4.62
   2  12   3  802.84   21.38
  -2 -12  -3  803.67   29.02
   2  11   3   27.55    1.29
  -2 -11  -3   27.70    1.44
   2  10   3  181.14    5.85
  -2 -10  -3  181.21    5.62
   2   9   3  285.25    8.46
  -2  -9  -3  278.82    7.93
   2   8   3   67.66    3.48
  -2  -8  -3   68.77    3.59
   2   7   3 1412.99   49.66
  -2  -7  -3 1415.47   35.83
   2   6   3   -0.44    0.53
  -2  -6  -3   -0.21    0.61
   2   5   3   39.16    1.85
  -2  -5  -3   39.69    1.61
   2   4   3 1103.20   28.21
  -2  -4  -3 1075.50   37.50
   2   3   3   80.33    2.71
  -2  -3  -3   79.86    2.93
   2   2   3   11.88    0.81
  -2  -2  -3   11.94    0.76
   2   1   3  503.45   13.32
  -2  -1  -3  507.33   14.11
   2   0   3   -0.15    0.32
  -2   0  -3    0.11    0.38
   2  -1   3  509.51   13.94
  -2   1  -3  501.31   13.68
   2  -2   3   12.70    0.76
  -2   2  -3   12.92    0.74
   2  -3   3   75.15    2.86
  -2   3  -3   71.89    2.71
   2  -4   3 1024.46   25.90
  -2   4  -3 1035.62   38.96
   2  -5   3   38.82    1.55
  -2   5  -3   38.18    1.48
   2  -6   3    0.25    0.45
  -2   6  -3   -0.17    0.32
   2  -7   3 1249.00   30.59
   2  -8   3   55.19    1.68
  -2   8  -3   54.03    2.54
   2  -9   3  241.04    6.81
  -2   9  -3  240.87    9.93
   2 -10   3  145.81    4.05
  -2  10  -3  145.09    6.26
   2 -11   3   23.69    0.81
  -2  11  -3   23.18    1.29
   2 -12   3  610.08   14.85
   2  37   4    0.51    1.40
  -2 -37  -4    0.70    1.70
   2  36   4    9.18    1.84
  -2 -36  -4    7.44    2.29
   2  35   4   -0.45    1.63
  -2 -35  -4    0.61    1.68
   2  34   4    1.15    1.59
  -2 -34  -4   -0.36    1.93
   2  33   4    1.82    1.29
  -2 -33  -4    1.48    1.51
   2  32   4   48.98    2.74
  -2 -32  -4   50.02    3.29
   2  31   4    0.96    1.19
  -2 -31  -4    1.15    1.51
   2  30   4   34.53    2.54
  -2 -30  -4   34.04    2.59
   2  29   4    5.47    1.23
  -2 -29  -4    6.75    1.38
   2  28   4    3.18    1.12
  -2 -28  -4    2.38    1.14
   2  27   4   67.88    3.14
  -2 -27  -4   65.22    3.88
   2  26   4   11.65    1.34
  -2 -26  -4   13.02    1.40
   2  25   4    6.43    1.19
  -2 -25  -4    8.97    1.29
   2  24   4    0.85    1.00
  -2 -24  -4   -0.04    1.32
   2  23   4   78.95    3.37
  -2 -23  -4   72.75    3.12
   2  22   4  162.05    6.19
  -2 -22  -4  171.30    6.85
   2  21   4   45.86    2.38
  -2 -21  -4   41.94    2.19
   2  20   4    5.49    0.89
  -2 -20  -4    4.71    1.06
   2  19   4   43.61    2.14
  -2 -19  -4   43.76    1.95
   2  18   4   42.27    2.16
  -2 -18  -4   41.72    2.02
   2  17   4   88.49    3.80
  -2 -17  -4   85.20    3.50
   2  16   4   21.98    1.25
  -2 -16  -4   23.52    1.38
   2  15   4  311.98    9.78
  -2 -15  -4  298.82    8.53
   2  14   4   71.55    2.63
  -2 -14  -4   69.19    2.84
   2  13   4   39.14    1.97
  -2 -13  -4   39.05    1.89
   2  12   4  712.08   21.28
   2  11   4   53.96    2.04
  -2 -11  -4   53.43    2.18
   2  10   4    5.85    0.72
  -2 -10  -4    7.15    1.40
   2   9   4   20.98    1.85
  -2  -9  -4   20.89    1.31
   2   8   4   12.34    0.85
  -2  -8  -4   12.05    0.96
   2   7   4   19.05    1.06
  -2  -7  -4   19.32    1.17
   2   6   4  492.91   13.38
  -2  -6  -4  493.65   13.30
   2   5   4   82.02    2.97
  -2  -5  -4   84.78    3.08
   2   4   4  450.32   13.24
  -2  -4  -4  432.77   16.99
   2   3   4  447.58   13.21
  -2  -3  -4  442.59   12.32
   2   2   4   27.02    1.29
  -2  -2  -4   28.28    1.21
   2   1   4    3.25    0.49
  -2  -1  -4    2.57    0.55
   2   0   4  459.18   12.34
  -2   0  -4  457.31   18.94
   2  -1   4    3.08    0.47
  -2   1  -4    2.91    0.57
   2  -2   4   26.00    1.17
  -2   2  -4   24.01    1.76
   2  -3   4  405.79   10.97
  -2   3  -4  420.58   12.01
   2  -4   4  404.71   11.45
  -2   4  -4  411.09   11.71
   2  -5   4   73.41    3.58
  -2   5  -4   74.68    2.72
   2  -6   4  427.79   11.62
  -2   6  -4  438.75   17.92
   2  -7   4   16.12    0.72
  -2   7  -4   15.55    0.83
   2  -8   4    9.84    0.68
  -2   8  -4   10.50    0.62
   2  -9   4   18.98    0.87
  -2   9  -4   18.11    0.85
   2 -10   4    5.09    0.36
   2 -11   4   40.96    1.48
  -2  11  -4   44.14    2.40
   2 -12   4  498.32   17.46
   2  35   5   11.94    1.80
  -2 -35  -5   11.26    1.87
   2  34   5   13.87    2.02
  -2 -34  -5   16.44    2.89
   2  33   5   31.03    2.55
  -2 -33  -5   37.97    3.69
   2  32   5   62.15    3.29
  -2 -32  -5   70.31    3.88
   2  31   5   36.19    2.59
  -2 -31  -5   34.02    2.74
   2  30   5    1.10    1.27
  -2 -30  -5    0.64    1.23
   2  29   5    4.62    1.48
  -2 -29  -5    3.56    1.65
   2  28   5   47.96    2.84
  -2 -28  -5   42.95    3.41
   2  27   5   71.76    3.46
  -2 -27  -5   71.76    3.56
   2  26   5   68.64    3.67
  -2 -26  -5   65.75    2.93
   2  25   5   14.72    1.57
  -2 -25  -5   14.72    1.48
   2  24   5   40.15    2.21
  -2 -24  -5   40.22    2.16
   2  23   5   19.75    1.59
  -2 -23  -5   19.81    2.01
   2  22   5  103.94    4.05
  -2 -22  -5  107.84    4.11
   2  21   5   75.38    3.46
  -2 -21  -5   84.06    3.94
   2  20   5   21.78    1.49
  -2 -20  -5   24.25    1.63
   2  19   5    4.31    1.17
  -2 -19  -5    1.93    1.82
   2  18   5  406.09   12.26
  -2 -18  -5  414.64   11.88
   2  17   5   35.00    1.95
  -2 -17  -5   36.57    1.99
   2  16   5    0.09    0.85
  -2 -16  -5    0.59    0.95
   2  15   5   35.40    1.97
  -2 -15  -5   33.39    1.76
   2  14   5   62.57    2.67
  -2 -14  -5   61.15    2.63
   2  13   5   78.95    3.29
  -2 -13  -5   82.24    3.12
   2  12   5    8.44    0.85
  -2 -12  -5    7.91    1.32
   2  11   5   49.87    3.48
  -2 -11  -5   47.39    2.25
   2  10   5   51.63    2.52
  -2 -10  -5   53.15    2.48
   2   9   5  109.45    4.58
  -2  -9  -5  105.87    4.33
   2   8   5  545.59   17.63
  -2  -8  -5  544.71   16.02
   2   7   5   50.10    1.80
  -2  -7  -5   51.48    2.27
   2   6   5  176.44    5.52
  -2  -6  -5  165.00    5.45
   2   5   5  584.58   15.36
  -2  -5  -5  577.79   15.89
   2   4   5  795.68   20.62
  -2  -4  -5  812.56   27.74
   2   3   5  329.64    9.40
  -2  -3  -5  317.77    9.04
   2   2   5   15.46    0.89
  -2  -2  -5   14.93    0.89
   2   1   5   11.75    0.83
  -2  -1  -5   13.32    0.95
   2   0   5   -0.11    0.40
  -2   0  -5    0.42    0.45
   2  -1   5   11.96    0.74
  -2   1  -5   11.90    0.81
   2  -2   5   15.10    0.87
  -2   2  -5   15.23    1.36
   2  -3   5  302.77    8.38
  -2   3  -5  296.43    9.10
   2  -4   5  730.26   26.34
   2  -6   5  151.17    4.64
  -2   6  -5  147.12    4.29
   2  -7   5   42.13    1.70
  -2   7  -5   45.43    2.63
  -2   8  -5  443.27   17.71
   2  -9   5   79.12    2.65
  -2   9  -5   80.39    3.52
   2 -10   5   34.43    1.42
  -2  10  -5   32.39    1.78
   2 -11   5   31.31    1.14
  -2  11  -5   32.14    1.40
   2 -12   5    5.07    0.34
  -2  12  -5    5.88    0.42
   2 -13   5   47.98    2.10
  -2  13  -5   44.04    2.57
   2  33   6    4.20    3.12
   2  32   6   11.37    2.18
  -2 -32  -6   11.81    2.18
   2  31   6   -0.26    1.42
  -2 -31  -6    0.38    1.70
   2  30   6    3.94    1.72
  -2 -30  -6    0.59    2.18
   2  29   6   12.73    1.93
  -2 -29  -6   11.07    2.04
   2  28   6   -0.13    1.17
  -2 -28  -6    0.11    1.49
   2  27   6   27.04    2.42
  -2 -27  -6   22.23    2.95
   2  26   6    0.51    1.38
  -2 -26  -6   -0.32    1.57
   2  25   6   50.80    2.78
  -2 -25  -6   53.79    2.57
   2  24   6  115.49    4.20
  -2 -24  -6  115.54    4.64
   2  23   6   73.73    3.50
  -2 -23  -6   75.28    3.78
   2  22   6   60.86    3.37
  -2 -22  -6   56.72    2.89
   2  21   6    6.79    1.02
  -2 -21  -6    6.89    1.31
   2  20   6   25.71    1.91
  -2 -20  -6   30.67    2.01
   2  19   6    5.01    1.12
  -2 -19  -6    7.57    1.25
   2  18   6  124.32    4.75
  -2 -18  -6  120.42    4.24
   2  17   6   31.22    1.91
  -2 -17  -6   31.48    1.85
   2  16   6  105.25    4.41
  -2 -16  -6  103.04    4.28
   2  15   6  229.38    7.51
  -2 -15  -6  237.27    7.83
   2  14   6   91.32    3.50
  -2 -14  -6   95.22    5.22
   2  13   6   47.85    2.97
  -2 -13  -6   47.39    2.31
   2  12   6  151.79    5.64
  -2 -12  -6  160.97    6.17
   2  11   6    6.55    0.87
  -2 -11  -6    6.91    0.98
   2  10   6  311.21    8.97
  -2 -10  -6  314.20    8.89
   2   9   6  121.69    4.09
  -2  -9  -6  128.73    4.14
   2   8   6  195.04    5.98
  -2  -8  -6  191.86    6.00
   2   7   6    4.41    0.79
  -2  -7  -6    4.98    0.91
   2   6   6   10.29    0.93
  -2  -6  -6   13.49    1.14
   2   5   6   -0.49    0.62
  -2  -5  -6   -0.08    0.72
   2   4   6  337.13   11.39
  -2  -4  -6  331.81   16.86
   2   3   6   64.33    2.21
  -2  -3  -6   60.52    3.67
   2   2   6   25.41    1.29
  -2  -2  -6   23.73    1.25
   2   1   6   24.37    1.23
  -2  -1  -6   23.67    1.19
   2   0   6  238.33    6.68
  -2   0  -6  237.55    6.89
   2  -1   6   24.44    1.10
  -2   1  -6   22.61    1.17
   2  -2   6   23.74    1.17
  -2   2  -6   23.65    1.23
   2  -3   6   59.03    2.38
  -2   3  -6   55.96    2.27
   2  -4   6  283.81    7.91
  -2   4  -6  283.36    7.91
   2  -5   6   -0.11    0.45
  -2   5  -6    0.96    0.62
   2  -6   6    9.31    0.62
  -2   6  -6    9.27    0.76
   2  -7   6    2.21    0.40
  -2   7  -6    2.36    0.44
   2  -8   6  130.73    4.48
  -2   8  -6  132.57    4.14
   2  -9   6   79.84    2.40
  -2   9  -6   81.49    2.74
  -2  10  -6  208.51    8.23
   2 -11   6    4.50    0.64
  -2  11  -6    5.05    0.74
   2 -12   6   96.40    3.03
  -2  12  -6   99.06    4.79
   2 -13   6   25.83    1.02
  -2  13  -6   26.36    1.21
   2  30   7    2.44    1.82
  -2 -30  -7    3.01    2.40
   2  29   7   27.77    2.21
  -2 -29  -7   30.95    2.63
   2  28   7    5.58    1.87
  -2 -28  -7    9.12    2.27
   2  27   7   65.63    3.58
  -2 -27  -7   61.41    3.71
   2  26   7   38.07    2.65
  -2 -26  -7   39.88    2.78
   2  25   7   31.29    2.04
  -2 -25  -7   34.60    2.36
   2  24   7  111.87    5.35
  -2 -24  -7  111.15    5.68
   2  23   7   12.87    1.70
  -2 -23  -7   12.51    1.74
   2  22   7  158.74    6.26
  -2 -22  -7  154.76    5.07
   2  21   7    1.10    1.00
  -2 -21  -7    2.44    1.27
   2  20   7   57.44    3.05
  -2 -20  -7   55.43    2.71
   2  19   7   -0.09    1.08
  -2 -19  -7   -0.61    1.36
   2  18   7   23.08    1.72
  -2 -18  -7   26.11    1.76
   2  17   7   11.22    1.21
  -2 -17  -7   13.62    1.51
   2  16   7    3.80    0.87
  -2 -16  -7    1.76    1.49
   2  15   7   41.94    3.20
  -2 -15  -7   41.53    2.44
   2  14   7  154.69    5.17
  -2 -14  -7  162.16    5.83
   2  13   7   21.98    1.53
  -2 -13  -7   22.76    1.63
   2  12   7    9.80    1.19
  -2 -12  -7    7.25    1.32
   2  11   7   65.29    2.88
  -2 -11  -7   69.83    2.97
   2  10   7    1.42    0.79
  -2 -10  -7    2.14    0.91
   2   9   7   81.20    3.08
  -2  -9  -7   80.22    3.31
   2   8   7  223.95    6.66
  -2  -8  -7  218.81    6.72
   2   7   7  177.83    5.94
  -2  -7  -7  182.71    5.69
   2   6   7   45.62    2.02
  -2  -6  -7   39.31    1.84
   2   5   7   32.96    1.76
  -2  -5  -7   33.13    1.70
   2   4   7  449.68   12.05
  -2  -4  -7  469.17   13.00
   2   3   7   95.51    3.35
  -2  -3  -7   90.95    3.20
   2   2   7   13.91    1.14
  -2  -2  -7   14.51    1.17
   2   1   7   94.43    3.41
  -2  -1  -7   95.62    3.37
   2   0   7    0.23    0.66
  -2   0  -7    0.64    0.68
   2  -1   7   86.52    3.20
  -2   1  -7   85.67    3.59
   2  -2   7   12.09    0.91
  -2   2  -7   10.29    0.91
   2  -3   7   67.90    2.67
  -2   3  -7   66.52    2.84
   2  -4   7  320.03   14.06
  -2   4  -7  315.09   13.34
   2  -5   7   23.06    1.34
  -2   5  -7   21.55    1.38
   2  -6   7   26.32    1.32
  -2   6  -7   28.36    1.21
   2  -7   7  111.76    3.65
  -2   7  -7  117.74    5.79
   2  -8   7  142.22    4.26
  -2   8  -7  136.32    4.20
   2  -9   7   53.41    3.03
  -2   9  -7   54.51    2.10
   2 -10   7    0.87    0.42
  -2  10  -7    1.31    0.42
   2 -11   7   39.73    1.65
  -2  11  -7   41.36    2.59
   2 -12   7    5.37    0.51
  -2  12  -7    5.35    0.53
   2 -13   7   11.81    0.68
  -2  13  -7   11.28    0.70
  -2  14  -7   64.23    3.88
   2  27   8    6.64    2.12
  -2 -27  -8    4.67    2.02
   2  26   8    0.26    1.38
  -2 -26  -8    0.49    1.61
   2  25   8   22.95    2.14
  -2 -25  -8   25.33    2.44
   2  24   8   65.33    4.03
  -2 -24  -8   67.51    3.94
   2  23   8    1.89    1.55
  -2 -23  -8    1.12    1.97
   2  22   8    1.02    1.29
  -2 -22  -8    2.84    1.48
   2  21   8    5.92    1.46
  -2 -21  -8    7.72    1.78
   2  20   8   11.82    1.68
  -2 -20  -8    9.25    1.74
   2  19   8  212.60    7.59
  -2 -19  -8  222.76    7.53
   2  18   8   50.00    2.52
  -2 -18  -8   46.28    4.48
   2  17   8   10.07    1.32
  -2 -17  -8   11.56    1.57
   2  16   8   16.74    1.97
  -2 -16  -8   23.18    1.93
   2  15   8    1.99    0.91
  -2 -15  -8    1.34    1.10
   2  14   8   22.51    1.78
  -2 -14  -8   23.65    2.23
   2  13   8   56.97    2.63
  -2 -13  -8   59.71    3.46
   2  12   8  272.88    8.59
  -2 -12  -8  263.57    9.18
   2  11   8  117.26    4.07
  -2 -11  -8  117.17    4.37
   2  10   8    4.03    0.98
  -2 -10  -8    5.41    1.65
   2   9   8  207.49    7.98
  -2  -9  -8  206.20    7.27
   2   8   8   16.67    1.49
  -2  -8  -8   13.40    1.36
   2   7   8   15.08    1.34
  -2  -7  -8   13.13    1.89
   2   6   8   40.77    2.31
  -2  -6  -8   38.33    2.06
   2   5   8    4.18    0.87
  -2  -5  -8    4.29    0.96
   2   4   8   15.89    1.21
  -2  -4  -8   18.03    1.42
   2   3   8    8.51    0.95
  -2  -3  -8   10.73    1.17
   2   2   8   44.01    2.06
  -2  -2  -8   44.46    1.95
   2   1   8    8.59    1.04
  -2  -1  -8    8.61    1.08
   2   0   8    2.88    0.85
  -2   0  -8    2.67    0.87
   2  -1   8    7.15    0.81
  -2   1  -8    6.57    0.85
   2  -2   8   35.19    1.97
  -2   2  -8   34.72    1.78
   2  -3   8    6.22    0.96
  -2   3  -8    7.15    1.10
   2  -4   8   11.65    0.98
  -2   4  -8   12.34    0.98
   2  -5   8    1.87    1.21
  -2   5  -8    2.40    0.96
   2  -6   8   23.65    1.36
  -2   6  -8   24.88    1.15
   2  -7   8    9.80    0.96
  -2   7  -8    9.01    0.89
   2  -8   8    7.98    0.76
  -2   8  -8    8.78    0.91
   2  -9   8  125.91    3.75
  -2   9  -8  128.60    4.18
   2 -10   8    2.48    0.53
  -2  10  -8    2.19    0.61
   2 -11   8   64.38    2.31
  -2  11  -8   64.48    3.44
  -2  12  -8  129.47    5.90
   2 -13   8   26.09    1.00
  -2  13  -8   25.71    1.32
   2 -14   8   10.25    0.61
  -2  14  -8   10.14    0.72
   2 -15   8    0.47    0.25
   2  23   9   42.70    2.82
  -2 -23  -9   43.95    3.31
   2  22   9   10.58    1.82
  -2 -22  -9   11.05    1.91
   2  21   9   75.32    4.24
  -2 -21  -9   68.91    3.65
   2  20   9    0.17    1.27
  -2 -20  -9   -0.02    2.12
   2  19   9    0.21    1.61
  -2 -19  -9    0.26    1.61
   2  18   9   -0.13    1.46
  -2 -18  -9    3.16    1.55
   2  17   9    4.12    1.36
  -2 -17  -9    5.17    2.35
   2  16   9   82.85    4.12
  -2 -16  -9   84.02    4.12
   2  15   9   30.50    2.19
  -2 -15  -9   29.50    2.27
   2  14   9   55.87    2.80
  -2 -14  -9   51.35    2.86
   2  13   9    0.09    1.00
  -2 -13  -9    1.04    1.17
   2  12   9   50.25    2.65
  -2 -12  -9   49.95    2.80
   2  11   9   -0.38    1.04
  -2 -11  -9   -0.06    1.25
   2  10   9   15.82    1.59
  -2 -10  -9   16.38    1.84
   2   9   9    9.16    1.40
  -2  -9  -9    8.40    1.55
   2   8   9   12.68    1.65
  -2  -8  -9    8.93    1.48
   2   7   9   16.97    1.91
  -2  -7  -9   18.11    1.66
   2   6   9   17.71    1.53
  -2  -6  -9   18.60    1.61
   2   5   9   86.29    3.35
  -2  -5  -9   80.99    3.59
   2   4   9  174.38    5.81
  -2  -4  -9  175.56    6.05
   2   3   9   -0.08    1.15
  -2  -3  -9   -0.11    1.78
   2   2   9    3.24    0.96
  -2  -2  -9    2.93    0.96
   2   1   9  103.94    3.69
  -2  -1  -9   94.43    3.82
   2   0   9   -0.95    0.76
  -2   0  -9   -0.09    0.89
   2  -1   9   97.81    3.59
  -2   1  -9   96.51    3.59
   2  -2   9    3.63    0.93
  -2   2  -9    2.65    1.23
   2  -3   9    0.74    0.70
  -2   3  -9    1.87    0.76
   2  -4   9  142.75    5.43
  -2   4  -9  151.72    4.82
   2  -5   9   63.13    2.50
  -2   5  -9   56.00    3.56
   2  -6   9   12.52    1.08
  -2   6  -9   13.05    1.53
   2  -7   9   10.12    1.06
  -2   7  -9   13.34    1.68
   2  -8   9    6.43    1.17
  -2   8  -9    6.49    0.95
   2  -9   9    4.24    0.62
  -2   9  -9    4.84    0.68
   2 -10   9    9.19    0.83
  -2  10  -9    9.06    0.81
   2 -11   9    0.21    0.42
  -2  11  -9   -0.09    0.45
   2 -12   9   22.99    1.19
  -2  12  -9   24.50    1.36
   2 -13   9   -0.04    0.49
  -2  13  -9    0.11    0.83
   2 -14   9   18.67    0.93
  -2  14  -9   18.16    1.34
   2 -15   9    8.84    0.64
  -2  15  -9    8.80    0.85
   2  19  10   38.09    2.63
  -2 -19 -10   36.65    2.54
   2  18  10    7.06    2.02
  -2 -18 -10    8.08    2.18
   2  17  10   16.42    2.38
  -2 -17 -10   14.85    2.71
   2  16  10   -0.04    1.87
  -2 -16 -10   -2.65    2.10
   2  15  10   78.55    3.44
  -2 -15 -10   79.20    3.67
   2  14  10   35.64    2.40
  -2 -14 -10   33.71    2.57
   2  13  10  170.31    6.24
  -2 -13 -10  171.53    6.66
   2  12  10  246.31    8.21
  -2 -12 -10  247.03    9.82
   2  11  10    2.14    1.23
  -2 -11 -10    2.02    1.36
   2  10  10   17.56    1.53
  -2 -10 -10   18.12    1.85
   2   9  10   15.46    1.55
  -2  -9 -10   17.10    1.76
   2   8  10    3.63    1.14
  -2  -8 -10    5.69    1.31
   2   7  10   19.47    1.44
  -2  -7 -10   17.14    1.68
   2   6  10   22.06    1.82
  -2  -6 -10   19.03    1.93
   2   5  10    7.91    1.31
  -2  -5 -10    7.02    1.53
   2   4  10    2.33    1.00
  -2  -4 -10    1.27    1.08
   2   3  10   13.34    1.40
  -2  -3 -10   15.53    1.57
   2   2  10   47.75    2.52
  -2  -2 -10   48.36    2.40
   2   1  10    3.59    1.12
  -2  -1 -10    1.38    1.23
   2   0  10   50.53    2.95
  -2   0 -10   51.84    3.99
   2  -1  10    3.08    0.89
  -2   1 -10    1.70    0.98
   2  -2  10   43.12    2.08
  -2   2 -10   44.65    2.10
   2  -3  10   11.03    1.38
  -2   3 -10   12.20    2.16
   2  -4  10    0.91    0.76
  -2   4 -10    1.36    0.89
   2  -5  10    6.39    1.02
  -2   5 -10    4.86    1.04
   2  -6  10   14.30    1.31
  -2   6 -10   12.28    1.55
   2  -7  10   13.24    1.06
  -2   7 -10   12.71    1.17
   2  -8  10    3.37    1.00
  -2   8 -10    2.27    1.51
   2  -9  10    8.08    1.42
  -2   9 -10    7.95    1.17
   2 -10  10    8.08    0.83
  -2  10 -10    6.70    1.10
   2 -11  10    0.04    0.74
  -2  11 -10    0.30    0.85
   2 -12  10  102.54    5.15
  -2  12 -10   95.66    4.01
   2 -13  10   57.70    2.44
  -2  13 -10   53.69    3.41
   2 -14  10   10.44    0.81
  -2  14 -10    9.31    1.14
   2 -15  10   18.11    0.98
  -2  15 -10   15.15    1.38
   2  15  11    1.02    1.76
  -2 -15 -11    1.31    2.18
   2  14  11    5.07    1.93
  -2 -14 -11    4.99    2.04
   2  13  11    2.67    2.12
  -2 -13 -11    4.88    3.65
   2  12  11    2.95    2.04
  -2 -12 -11    0.30    2.23
   2  11  11   25.86    2.65
  -2 -11 -11   25.48    2.89
   2  10  11    2.14    1.91
  -2 -10 -11   -0.59    2.18
   2   9  11    2.21    1.97
  -2  -9 -11    3.65    2.12
   2   8  11   53.94    3.18
  -2  -8 -11   58.82    3.37
   2   7  11   23.27    2.23
  -2  -7 -11   24.60    2.52
   2   6  11   28.49    2.46
  -2  -6 -11   26.60    2.38
   2   5  11   16.18    1.72
  -2  -5 -11   15.38    2.02
   2   4  11   51.67    2.88
  -2  -4 -11   55.78    4.09
   2   3  11    7.85    1.42
  -2  -3 -11    7.40    1.42
   2   2  11    0.53    1.19
  -2  -2 -11   -0.04    1.38
   2   1  11   51.03    2.76
  -2  -1 -11   47.19    2.52
   2   0  11   -0.08    1.02
  -2   0 -11    0.38    1.15
   2  -1  11   45.56    2.95
  -2   1 -11   43.10    2.61
   2  -2  11    1.25    1.08
  -2   2 -11    0.57    1.42
   2  -3  11    7.34    1.14
  -2   3 -11    8.23    1.32
   2  -4  11   41.72    3.59
  -2   4 -11   42.06    2.57
   2  -5  11    9.29    1.12
  -2   5 -11    8.84    1.17
   2  -6  11   19.79    1.46
  -2   6 -11   19.26    1.82
   2  -7  11   16.46    1.36
  -2   7 -11   13.94    2.33
   2  -8  11   32.58    1.84
  -2   8 -11   28.81    1.87
   2  -9  11    0.25    0.91
  -2   9 -11    1.02    0.87
   2 -10  11    1.91    1.02
   2 -11  11   12.75    1.27
   2 -12  11    0.40    0.66
  -2  12 -11    1.06    0.89
   2 -13  11    0.68    0.61
  -2  13 -11    1.00    0.78
   2 -14  11    0.40    0.87
  -2  14 -11    0.66    0.66
   2 -15  11    0.06    0.64
  -2  15 -11    0.09    0.74
  -2 -10 -12   -1.61    2.55
   2   9  12    7.11    1.68
  -2  -9 -12    8.95    1.89
   2   8  12   84.51    4.35
  -2  -8 -12   80.90    4.81
   2   7  12   35.99    2.57
  -2  -7 -12   34.77    2.89
   2   6  12   21.13    2.21
  -2  -6 -12   19.62    2.16
   2   5  12    3.24    1.53
  -2  -5 -12    1.97    1.53
   2   4  12    9.52    2.33
  -2  -4 -12   11.05    2.35
   2   3  12    7.21    1.99
  -2  -3 -12    5.85    2.97
   2   2  12    0.42    1.38
  -2  -2 -12   -0.47    2.08
   2   1  12    1.06    1.17
  -2  -1 -12    1.08    1.46
   2   0  12    9.08    1.97
  -2   0 -12    8.57    1.74
   2  -1  12    1.46    1.15
  -2   1 -12    1.97    1.25
   2  -2  12   -0.28    1.23
  -2   2 -12   -0.04    1.55
   2  -3  12    3.27    1.31
  -2   3 -12    2.72    1.46
   2  -4  12   10.50    1.31
  -2   4 -12    7.93    1.44
   2  -5  12    1.17    1.34
  -2   5 -12    0.57    1.66
   2  -6  12   10.94    1.34
  -2   6 -12   10.27    1.48
   2  -7  12   20.43    1.80
  -2   7 -12   19.32    2.55
   2  -8  12   37.93    2.19
  -2   8 -12   37.40    2.25
   2  -9  12    2.63    0.96
  -2   9 -12    3.58    1.97
   2 -10  12    0.06    0.95
  -2  10 -12   -0.25    1.02
   2   3  13    1.04    1.46
  -2  -3 -13    0.59    1.34
   2   2  13    9.14    1.49
  -2  -2 -13    7.17    2.54
   2   1  13    7.79    1.99
  -2  -1 -13   11.43    3.69
   2   0  13   -0.44    1.31
  -2   0 -13   -0.11    1.59
   2  -1  13    6.09    1.44
  -2   1 -13    7.34    1.53
   2  -2  13    5.85    1.49
  -2   2 -13    6.15    2.12
   2  -3  13    0.55    1.36
  -2   3 -13    0.57    2.14
   2  -4  13    3.24    1.29
  -2   4 -13    4.64    1.59
   2  -5  13    0.62    1.15
  -2   5 -13    0.38    1.27
   3   8 -14    0.30    1.42
  -3  -8  14    0.62    1.10
   3   7 -14    0.26    1.51
  -3  -7  14    0.11    1.31
   3   6 -14    0.98    1.51
  -3  -6  14   -0.28    1.63
   3   5 -14   28.87    4.09
  -3  -5  14   34.94    2.91
   3   4 -14    2.27    2.06
  -3  -4  14    3.29    1.93
   3   3 -14   -0.36    1.78
  -3  -3  14   -0.81    1.63
   3   2 -14   -0.17    1.85
  -3  -2  14    1.76    1.53
   3   1 -14    2.84    1.68
  -3  -1  14    0.72    1.21
   3   0 -14    0.13    1.80
  -3   0  14    0.72    2.14
   3  -1 -14   -0.44    1.34
   3  13 -13   17.65    1.63
  -3 -13  13   14.81    1.38
   3  12 -13    1.29    1.40
  -3 -12  13    0.59    1.34
   3  11 -13    0.89    1.38
  -3 -11  13    1.38    1.21
   3  10 -13    3.06    1.06
  -3 -10  13    2.72    1.08
   3   9 -13    5.32    1.70
  -3  -9  13    3.10    1.40
   3   8 -13   16.91    2.16
  -3  -8  13   17.39    1.87
   3   7 -13   -1.51    1.78
  -3  -7  13    1.78    1.32
   3   6 -13   11.16    1.61
  -3  -6  13   12.13    1.40
   3   5 -13    2.80    1.49
  -3  -5  13    1.78    1.27
   3   4 -13   14.28    1.63
  -3  -4  13   15.27    1.80
   3   3 -13    3.01    1.72
  -3  -3  13    4.50    1.34
   3   2 -13    7.51    1.51
  -3  -2  13    7.49    1.42
   3   1 -13    0.45    1.57
  -3  -1  13    1.40    1.51
   3   0 -13   19.39    1.97
  -3   0  13   18.09    1.82
   3  -1 -13    0.11    1.89
  -3   1  13    1.15    1.57
   3  -2 -13    7.83    1.76
  -3   2  13    8.17    1.68
   3  -3 -13    2.86    1.70
  -3   3  13    4.14    1.46
   3  -4 -13   22.23    2.27
  -3   4  13   18.47    2.02
   3  -5 -13    3.08    2.01
  -3   5  13    2.12    1.68
   3  -6 -13   16.02    2.19
  -3   6  13   19.56    2.06
   3  -7 -13    1.53    1.80
  -3   7  13    0.11    1.65
   3  -8 -13   28.32    2.88
  -3   8  13   21.10    2.27
   3  -9 -13    3.48    3.86
  -3   9  13    8.46    3.82
   3  17 -12    3.35    1.44
   3  16 -12   -0.25    0.95
  -3 -16  12    0.38    0.87
   3  15 -12    4.05    1.29
  -3 -15  12    5.15    1.36
   3  14 -12   12.34    1.46
  -3 -14  12   11.73    1.42
   3  13 -12   -0.09    1.00
  -3 -13  12    0.23    0.79
   3  12 -12   10.14    2.21
  -3 -12  12    8.97    1.25
   3  11 -12    2.69    1.36
  -3 -11  12    2.27    1.40
   3  10 -12    0.81    1.04
  -3 -10  12    0.19    0.98
   3   9 -12   23.65    2.80
  -3  -9  12   22.84    1.76
   3   8 -12    0.85    1.04
  -3  -8  12    0.23    1.12
   3   7 -12   26.07    1.93
  -3  -7  12   26.54    1.97
   3   6 -12   -1.49    1.48
  -3  -6  12    0.79    1.34
   3   5 -12    8.15    1.51
  -3  -5  12   10.07    1.91
   3   4 -12  141.06    4.99
  -3  -4  12  139.78    4.94
   3   3 -12   58.54    3.03
  -3  -3  12   53.71    2.71
   3   2 -12   20.68    1.74
  -3  -2  12   18.48    1.68
   3   1 -12    9.08    1.34
  -3  -1  12    5.96    1.32
   3   0 -12   -0.02    1.38
  -3   0  12   -1.06    1.40
   3  -1 -12    7.30    1.59
  -3   1  12    5.69    2.16
   3  -2 -12   15.61    1.93
  -3   2  12   23.38    2.08
   3  -3 -12   64.69    3.48
  -3   3  12   66.29    3.69
   3  -4 -12  173.83    6.60
  -3   4  12  153.34    6.05
   3  -5 -12    8.65    1.51
  -3   5  12    7.13    1.51
   3  -6 -12    1.53    1.59
  -3   6  12    1.97    1.49
   3  -7 -12   35.74    2.29
  -3   7  12   37.74    2.44
   3  -8 -12   -0.02    1.51
  -3   8  12    1.19    1.32
   3  -9 -12   34.96    2.59
  -3   9  12   37.93    3.94
   3 -10 -12    0.30    1.72
  -3  10  12    1.08    1.68
   3 -11 -12    4.28    1.66
  -3  11  12    4.54    1.51
   3 -12 -12   20.45    2.48
  -3  12  12   20.85    2.33
   3 -13 -12    3.05    2.01
  -3  13  12    0.30    1.76
   3 -14 -12   26.32    2.93
  -3  14  12   30.74    2.82
   3 -15 -12    8.95    2.69
  -3  15  12   12.94    2.78
   3  20 -11    0.47    0.55
  -3 -20  11    0.49    0.78
   3  19 -11   29.93    2.31
  -3 -19  11   33.22    1.59
   3  18 -11    0.30    1.19
  -3 -18  11    0.59    0.62
   3  17 -11    1.99    0.78
  -3 -17  11    2.61    0.89
   3  16 -11   -0.25    0.78
  -3 -16  11    0.47    0.95
   3  15 -11    0.11    1.02
  -3 -15  11    1.04    1.42
   3  14 -11   20.74    1.63
   3  13 -11   58.56    2.57
  -3 -13  11   57.69    2.38
   3  12 -11    1.14    0.96
  -3 -12  11    0.32    0.91
   3  11 -11    4.26    1.04
  -3 -11  11    2.91    1.29
   3  10 -11   15.29    1.32
  -3 -10  11   15.08    1.36
   3   9 -11   11.16    1.25
  -3  -9  11   11.45    1.66
   3   8 -11   -0.61    1.19
  -3  -8  11    0.34    0.98
   3   7 -11    6.30    1.15
  -3  -7  11    5.13    1.14
   3   6 -11    9.54    1.23
  -3  -6  11   10.65    1.38
   3   5 -11    4.35    1.23
  -3  -5  11    4.58    1.40
   3   4 -11  155.52    5.64
  -3  -4  11  161.16    5.34
   3   3 -11   55.91    2.80
  -3  -3  11   55.36    2.78
   3   2 -11   25.43    1.74
  -3  -2  11   26.70    1.66
   3   1 -11   21.13    1.85
  -3  -1  11   19.17    1.59
   3   0 -11   27.38    1.89
  -3   0  11   26.36    1.70
   3  -1 -11   20.15    1.87
  -3   1  11   21.85    1.95
   3  -2 -11   26.81    1.95
  -3   2  11   23.76    1.87
   3  -3 -11   65.73    3.37
  -3   3  11   59.12    2.57
   3  -4 -11  187.04    6.32
  -3   4  11  186.23    6.04
   3  -5 -11    7.44    1.53
  -3   5  11    6.39    1.55
   3  -6 -11   13.32    1.70
  -3   6  11   12.18    1.61
   3  -7 -11    7.49    1.34
  -3   7  11    8.32    1.34
   3  -8 -11    0.21    1.36
  -3   8  11   -0.06    1.27
   3  -9 -11   18.28    2.02
  -3   9  11   17.41    1.82
   3 -10 -11   27.85    2.40
  -3  10  11   24.88    2.21
   3 -11 -11   11.03    1.66
  -3  11  11    8.10    1.84
   3 -12 -11    1.12    1.32
  -3  12  11    1.97    1.19
   3 -13 -11  128.54    4.81
  -3  13  11  124.57    5.09
   3 -14 -11   42.15    2.89
  -3  14  11   44.35    3.41
   3 -15 -11    1.02    1.40
  -3  15  11    0.30    1.31
   3 -16 -11    0.87    1.53
  -3  16  11   -0.93    2.06
   3 -17 -11    8.63    1.91
  -3  17  11    9.99    1.66
   3 -18 -11    1.32    1.74
  -3  18  11    0.06    1.53
   3 -19 -11  174.36   10.37
  -3  19  11  160.67    6.74
  -3  20  11    3.14    2.50
   3  21 -10    8.76    0.64
  -3 -21  10    9.78    0.70
   3  20 -10    2.91    0.85
  -3 -20  10    3.63    0.89
   3  19 -10    0.44    0.57
  -3 -19  10    1.15    0.64
   3  18 -10   10.69    0.89
  -3 -18  10   11.12    0.89
   3  17 -10   21.40    1.27
  -3 -17  10   22.34    1.99
   3  16 -10    9.48    0.95
  -3 -16  10    9.69    1.00
   3  15 -10   18.84    1.27
  -3 -15  10   19.22    1.85
   3  14 -10   29.99    2.19
  -3 -14  10   28.36    1.53
   3  13 -10    0.59    0.70
  -3 -13  10    0.70    0.91
   3  12 -10   10.24    1.23
  -3 -12  10    8.70    1.08
   3  11 -10    6.07    1.00
  -3 -11  10    5.69    0.83
   3  10 -10   10.52    1.17
  -3 -10  10   11.62    1.00
   3   9 -10   16.01    1.23
  -3  -9  10   18.45    1.65
   3   8 -10   80.33    2.86
  -3  -8  10   77.21    3.22
   3   7 -10   28.46    1.55
  -3  -7  10   27.79    1.49
   3   6 -10   27.57    1.57
  -3  -6  10   28.46    1.57
   3   5 -10   23.74    1.53
  -3  -5  10   25.01    1.48
   3   4 -10   31.35    1.89
  -3  -4  10   30.61    1.72
   3   3 -10   30.18    1.78
  -3  -3  10   27.49    1.44
   3   2 -10   47.96    3.25
  -3  -2  10   50.02    2.38
   3   1 -10    1.32    0.95
  -3  -1  10    0.61    0.85
   3   0 -10    0.45    1.06
  -3   0  10    0.64    1.00
   3  -1 -10    2.16    1.10
  -3   1  10    3.37    1.34
   3  -2 -10   54.85    3.10
  -3   2  10   57.06    2.57
   3  -3 -10   36.78    2.23
  -3   3  10   33.05    1.97
   3  -4 -10   36.74    2.16
  -3   4  10   40.28    2.08
   3  -5 -10   31.14    1.82
  -3   5  10   27.77    1.85
   3  -6 -10   42.12    3.14
  -3   6  10   36.89    2.08
   3  -7 -10   36.06    2.38
  -3   7  10   35.70    2.27
   3  -8 -10  118.36    5.35
  -3   8  10  114.24    4.41
   3  -9 -10   24.71    1.95
  -3   9  10   24.44    1.70
   3 -10 -10   19.34    1.65
  -3  10  10   17.48    1.48
   3 -11 -10   11.56    1.55
  -3  11  10   11.96    1.55
   3 -12 -10   14.57    1.82
  -3  12  10   14.80    1.65
   3 -13 -10    2.76    1.34
  -3  13  10    1.17    1.21
   3 -14 -10   60.58    3.22
  -3  14  10   61.98    3.25
   3 -15 -10   45.43    2.52
  -3  15  10   39.37    3.29
   3 -16 -10   27.04    2.04
  -3  16  10   21.89    1.70
   3 -17 -10   69.32    5.37
  -3  17  10   63.38    3.10
   3 -18 -10   35.47    2.69
  -3  18  10   35.06    3.16
   3 -19 -10    3.10    1.57
  -3  19  10    2.57    1.46
   3 -20 -10   14.02    2.31
  -3  20  10   12.07    1.91
   3 -21 -10   58.33    3.35
  -3  21  10   57.08    5.05
   3 -22 -10   84.10    5.15
  -3  22  10   75.26    4.09
   3 -23 -10   -0.91    1.97
  -3  23  10    0.59    1.93
   3 -24 -10    2.44    2.46
  -3  24  10    1.34    2.14
   3  22  -9    2.18    0.61
  -3 -21   9    1.66    0.47
   3  20  -9    0.38    0.55
  -3 -20   9    0.02    0.55
   3  19  -9   32.48    1.49
  -3 -19   9   30.06    2.08
   3  18  -9    1.36    0.64
  -3 -18   9    0.93    0.61
   3  17  -9   14.87    1.55
  -3 -17   9   16.20    1.15
   3  16  -9    1.29    0.53
  -3 -16   9    2.06    0.61
   3  15  -9   50.27    1.95
  -3 -15   9   49.53    2.10
   3  14  -9    7.04    0.91
  -3 -14   9    7.28    0.76
   3  13  -9   19.09    1.00
  -3 -13   9   18.58    1.02
   3  12  -9    5.20    0.76
  -3 -12   9    4.96    0.85
   3  11  -9   55.42    3.44
  -3 -11   9   54.79    2.12
   3  10  -9   38.37    1.55
  -3 -10   9   34.68    1.78
   3   9  -9   35.53    2.40
  -3  -9   9   34.76    1.72
   3   8  -9    9.12    0.98
  -3  -8   9    9.57    0.95
   3   7  -9   10.46    0.96
  -3  -7   9    8.82    0.98
   3   6  -9   14.74    1.15
  -3  -6   9   14.15    1.04
   3   5  -9    2.29    0.87
  -3  -5   9    2.36    0.74
   3   4  -9  150.47    4.47
  -3  -4   9  161.18    5.60
   3   3  -9   97.42    3.65
  -3  -3   9  101.75    3.41
   3   2  -9   58.35    2.35
  -3  -2   9   59.96    2.50
   3   1  -9    8.87    1.12
  -3  -1   9   10.39    1.00
   3   0  -9   64.14    2.88
  -3   0   9   61.60    2.86
   3  -1  -9   10.78    1.14
  -3   1   9   11.43    1.17
   3  -2  -9   70.55    4.58
  -3   2   9   68.13    2.71
   3  -3  -9  119.38    4.41
  -3   3   9  116.22    4.39
   3  -4  -9  211.75    7.36
  -3   4   9  218.56    7.08
   3  -5  -9    0.89    0.98
  -3   5   9    2.82    1.00
   3  -6  -9   19.26    1.57
  -3   6   9   21.57    1.44
   3  -7  -9   14.81    1.32
  -3   7   9   16.57    1.32
   3  -8  -9   16.29    1.57
  -3   8   9   19.45    1.61
   3  -9  -9   59.16    2.71
  -3   9   9   58.54    2.54
   3 -10  -9   60.26    2.93
  -3  10   9   59.62    2.82
   3 -11  -9   89.47    3.59
  -3  11   9   92.03    4.31
   3 -12  -9    8.68    1.38
  -3  12   9    8.29    1.15
   3 -13  -9   34.76    2.25
  -3  13   9   33.36    3.35
   3 -14  -9   13.83    1.42
  -3  14   9   12.20    1.34
   3 -15  -9  104.66    6.11
  -3  15   9   92.84    3.75
   3 -16  -9    2.42    1.23
  -3  16   9    1.82    1.15
   3 -17  -9   38.52    2.23
  -3  17   9   38.65    2.19
   3 -18  -9    4.41    1.38
  -3  18   9    2.35    1.10
   3 -19  -9   84.72    3.71
  -3  19   9   78.29    3.14
   3 -20  -9    0.89    1.49
  -3  20   9    0.57    1.32
   3 -21  -9    6.09    1.42
  -3  21   9    4.98    1.29
   3 -22  -9   15.57    1.91
  -3  22   9   18.11    1.63
   3 -23  -9  146.59    6.05
  -3  23   9  139.34    5.13
   3 -24  -9    6.77    2.29
  -3  24   9    3.27    1.66
   3 -25  -9    3.08    2.27
  -3  25   9    1.63    2.01
   3 -26  -9   21.76    2.31
  -3  26   9   20.57    2.16
   3 -27  -9   46.07    3.22
  -3  27   9   46.79    3.01
   3  22  -8   31.35    1.48
  -3 -22   8   30.38    1.95
   3  21  -8   44.63    2.55
  -3 -21   8   43.89    1.68
   3  20  -8    0.55    0.45
  -3 -20   8    1.02    0.53
   3  19  -8    4.01    0.66
  -3 -19   8    3.61    0.89
   3  18  -8   42.30    1.82
  -3 -18   8   43.69    1.63
   3  17  -8    0.47    0.85
  -3 -17   8    0.55    0.89
   3  16  -8    1.36    0.59
  -3 -16   8    1.31    0.51
   3  15  -8   14.57    1.21
  -3 -15   8   12.51    1.06
   3  14  -8  119.97    3.71
  -3 -14   8  117.93    4.11
   3  13  -8    1.38    0.64
  -3 -13   8    1.65    0.66
   3  12  -8  294.41    8.82
  -3 -12   8  324.07   10.01
   3  11  -8    0.34    0.76
  -3 -11   8    0.08    0.83
   3  10  -8   84.82    2.86
  -3 -10   8   83.25    5.13
   3   9  -8    2.46    0.70
  -3  -9   8    1.65    0.87
   3   8  -8   59.29    2.29
  -3  -8   8   57.40    2.54
   3   7  -8    8.42    1.04
  -3  -7   8    8.38    0.91
   3   6  -8    0.66    0.72
  -3  -6   8   -0.45    0.87
   3   5  -8  186.26    8.25
  -3  -5   8  172.47    6.17
   3   4  -8   65.50    2.55
  -3  -4   8   63.38    2.74
   3   3  -8   11.26    0.98
  -3  -3   8   12.94    1.02
   3   2  -8   51.20    3.25
  -3  -2   8   38.71    3.22
   3   1  -8  287.88    8.32
  -3  -1   8  301.31    8.38
   3   0  -8   -0.28    0.81
  -3   0   8    0.89    0.79
   3  -1  -8  314.75    9.48
  -3   1   8  312.25    8.91
   3  -2  -8   57.61    2.31
  -3   2   8   51.44    2.18
   3  -3  -8   14.81    1.21
  -3   3   8   18.67    1.29
   3  -4  -8   82.91    3.39
  -3   4   8   79.03    3.03
   3  -5  -8  231.16    7.25
  -3   5   8  241.87    7.72
   3  -6  -8    0.13    0.91
  -3   6   8    0.38    0.87
   3  -7  -8   15.06    1.15
  -3   7   8   15.68    1.42
   3  -8  -8  103.45    4.31
  -3   8   8  100.14    4.11
   3  -9  -8    2.44    1.32
  -3   9   8    2.52    1.17
   3 -10  -8  143.83    5.20
  -3  10   8  136.62    4.99
   3 -11  -8    0.09    0.87
  -3  11   8    0.26    1.25
  -3  12   8  543.24   15.19
   3 -13  -8    2.35    1.29
  -3  13   8    1.42    0.83
   3 -14  -8  202.65    6.07
  -3  14   8  209.88    8.04
   3 -15  -8   21.93    1.61
  -3  15   8   20.94    1.48
   3 -16  -8    3.67    1.12
  -3  16   8    2.33    1.06
   3 -17  -8    1.25    1.27
  -3  17   8    1.66    1.08
   3 -18  -8   81.17    3.35
  -3  18   8   85.23    3.61
   3 -19  -8    8.12    1.27
  -3  19   8    8.68    1.32
   3 -20  -8    2.44    1.10
  -3  20   8    1.29    1.00
   3 -21  -8  112.23    4.39
  -3  21   8  107.65    4.22
   3 -22  -8  100.24    3.97
  -3  22   8   99.78    5.18
   3 -23  -8   47.98    2.78
  -3  23   8   50.99    2.80
   3 -24  -8    7.44    1.63
  -3  24   8    7.36    1.57
   3 -25  -8   17.44    1.89
  -3  25   8   16.69    1.55
   3 -26  -8   26.98    3.82
  -3  26   8   27.60    2.44
   3 -27  -8    3.54    1.85
  -3  27   8    1.63    1.44
   3 -28  -8   79.16    4.01
  -3  28   8   79.12    3.50
   3 -29  -8    1.34    1.65
  -3  29   8   -1.51    1.42
   3 -30  -8   22.55    2.33
  -3  30   8   18.11    1.89
   3  24  -7    3.58    0.59
   3  23  -7   33.09    1.99
   3  22  -7   70.80    2.84
  -3 -22   7   71.36    2.50
   3  21  -7   -0.08    0.45
  -3 -21   7   -0.04    0.49
   3  20  -7    5.58    0.96
  -3 -20   7    5.58    0.59
   3  19  -7   17.73    1.17
  -3 -19   7   17.29    1.36
   3  18  -7    6.09    0.70
  -3 -18   7    4.82    0.51
   3  17  -7    0.23    0.85
  -3 -17   7   -0.83    0.61
   3  16  -7    0.42    0.81
  -3 -16   7    0.26    0.64
   3  15  -7    1.29    0.57
  -3 -15   7    2.29    0.53
   3  14  -7   55.21    2.19
  -3 -14   7   52.77    3.50
   3  13  -7   82.75    2.95
  -3 -13   7   80.29    3.41
   3  12  -7  123.22    3.86
  -3 -12   7  119.25    5.79
   3  11  -7    0.59    0.70
  -3 -11   7    0.85    0.70
   3  10  -7  139.32    4.52
  -3 -10   7  145.66    4.82
   3   9  -7   22.57    1.27
  -3  -9   7   23.03    1.23
   3   8  -7    1.46    0.53
  -3  -8   7    1.55    0.53
   3   7  -7  103.77    3.24
  -3  -7   7  104.42    3.39
   3   6  -7   52.86    1.91
  -3  -6   7   54.09    1.89
   3   5  -7   11.16    0.89
  -3  -5   7   11.69    0.91
   3   4  -7  214.96    6.85
  -3  -4   7  213.45    5.79
   3   3  -7   20.05    1.14
  -3  -3   7   19.71    1.12
   3   2  -7    3.20    0.68
  -3  -2   7    2.65    0.66
   3   1  -7   61.26    2.36
  -3  -1   7   60.52    2.35
   3   0  -7  694.71   22.44
  -3   0   7  706.42   19.34
   3  -1  -7   58.76    3.27
  -3   1   7   62.21    2.76
   3  -2  -7    3.41    0.81
  -3   2   7    3.18    0.78
   3  -3  -7   21.57    1.34
  -3   3   7   22.12    1.27
   3  -4  -7  256.30    8.23
  -3   4   7  263.10    7.89
   3  -5  -7   15.00    1.32
  -3   5   7   14.45    1.29
   3  -6  -7   66.09    2.48
  -3   6   7   70.84    2.65
   3  -7  -7  140.36    4.50
  -3   7   7  146.31    7.06
   3  -8  -7    1.61    0.76
  -3   8   7    1.38    0.66
   3  -9  -7   32.07    1.53
  -3   9   7   33.62    2.52
   3 -10  -7  226.41   11.65
   3 -11  -7    0.66    1.25
  -3  11   7    0.66    0.70
   3 -12  -7  196.14    6.92
  -3  12   7  188.12    7.42
   3 -13  -7  118.64    4.98
  -3  13   7  120.97    4.67
   3 -14  -7   86.90    3.80
  -3  14   7   83.93    3.50
   3 -15  -7    2.57    0.93
  -3  15   7    2.78    0.81
   3 -16  -7    1.04    0.98
  -3  16   7    0.36    0.79
   3 -17  -7   -0.30    1.00
  -3  17   7   -0.30    0.89
   3 -18  -7    8.93    1.19
  -3  18   7    8.48    1.08
   3 -19  -7   33.01    1.99
  -3  19   7   36.61    2.72
   3 -20  -7    8.95    1.29
  -3  20   7   10.25    1.19
   3 -21  -7   -0.47    1.19
  -3  21   7    0.02    1.04
   3 -22  -7  155.58    5.51
  -3  22   7  156.29    5.73
   3 -23  -7   84.21    3.39
  -3  23   7   77.93    3.46
   3 -24  -7   10.71    1.36
  -3  24   7   14.13    1.48
   3 -25  -7    7.32    1.65
  -3  25   7    5.17    1.34
   3 -26  -7   33.11    2.33
  -3  26   7   33.17    2.23
   3 -27  -7    0.23    1.72
  -3  27   7    0.02    1.23
   3 -28  -7   17.29    1.76
  -3  28   7   15.72    1.68
   3 -29  -7    4.86    1.68
  -3  29   7    5.45    1.55
   3 -30  -7   47.90    2.88
  -3  30   7   50.12    3.06
   3 -31  -7   14.38    2.36
  -3  31   7   12.90    2.25
   3 -32  -7    3.06    1.70
  -3  32   7    1.12    1.40
   3 -33  -7    2.99    1.87
  -3  33   7    2.74    1.63
   3  26  -6    5.05    0.64
   3  25  -6    2.95    0.42
  -3 -25   6    2.99    0.57
   3  24  -6   25.66    1.53
  -3 -24   6   27.32    1.12
   3  23  -6    2.25    0.45
  -3 -23   6    2.06    0.70
   3  22  -6   51.82    1.99
  -3 -22   6   54.32    2.21
   3  21  -6    0.89    0.51
  -3 -21   6    0.42    0.70
   3  20  -6    3.80    0.66
  -3 -20   6    3.33    0.59
   3  19  -6   16.23    1.19
  -3 -19   6   15.80    1.04
   3  18  -6  338.34    9.46
  -3 -18   6  323.73    8.67
   3  17  -6  108.20    3.73
  -3 -17   6  104.44    3.06
   3  16  -6   48.42    2.78
  -3 -16   6   48.25    1.95
   3  15  -6   83.53    2.63
  -3 -15   6   81.34    2.88
   3  14  -6  360.68   10.03
  -3 -14   6  340.12    9.72
   3  13  -6    9.76    1.04
  -3 -13   6    9.38    0.76
   3  12  -6  316.64    8.89
  -3 -12   6  315.39    8.76
   3  11  -6    0.25    0.45
  -3 -11   6    0.15    0.45
   3  10  -6   74.75    2.67
  -3 -10   6   76.81    2.52
   3   9  -6  147.08    4.58
  -3  -9   6  151.72    4.96
   3   8  -6  216.48    6.17
  -3  -8   6  214.30    6.43
   3   7  -6   84.15    2.80
  -3  -7   6   85.78    2.76
   3   6  -6   32.67    1.55
  -3  -6   6   34.40    1.95
   3   5  -6   10.90    0.81
  -3  -5   6   11.35    0.79
   3   4  -6  490.68   13.00
  -3  -4   6  487.12   12.87
   3   3  -6  245.90    7.44
  -3  -3   6  247.56    7.15
   3   2  -6    0.79    0.51
  -3  -2   6    0.68    0.49
   3   1  -6    1.02    0.51
  -3  -1   6    1.25    0.51
   3   0  -6    0.08    0.53
  -3   0   6    0.17    0.55
   3  -1  -6    0.25    0.51
  -3   1   6    0.09    0.51
   3  -2  -6    0.02    0.64
  -3   2   6    0.57    0.59
   3  -3  -6  262.47    7.32
  -3   3   6  253.92    7.06
   3  -4  -6  523.58   13.91
  -3   4   6  518.79   13.60
   3  -5  -6   13.15    0.96
  -3   5   6   11.20    0.79
   3  -6  -6   35.97    1.87
  -3   6   6   35.06    2.18
   3  -7  -6  100.14    4.96
  -3   7   6   93.31    4.54
   3  -8  -6  244.14   11.22
  -3   8   6  261.92   11.69
   3  -9  -6  168.74    7.74
  -3   9   6  173.72    6.28
   3 -10  -6   94.81    3.42
  -3  10   6   97.21    3.71
   3 -11  -6    0.64    0.68
  -3  11   6    0.57    0.62
   3 -12  -6  429.89   11.71
  -3  12   6  443.15   13.22
   3 -13  -6   11.39    1.02
  -3  13   6   12.98    1.02
   3 -14  -6  490.62   18.31
  -3  14   6  480.07   13.47
   3 -15  -6  116.39    4.05
  -3  15   6  112.25    3.99
   3 -16  -6   70.91    2.88
  -3  16   6   66.12    2.63
   3 -17  -6  153.40    4.81
  -3  17   6  150.52    5.24
  -3  18   6  474.67   13.66
   3 -19  -6   24.16    1.72
  -3  19   6   22.27    1.53
   3 -20  -6    6.17    1.17
  -3  20   6    5.24    1.04
   3 -21  -6    1.02    0.91
  -3  21   6    1.23    0.81
   3 -22  -6   87.12    3.44
  -3  22   6   91.59    3.73
   3 -23  -6    4.09    1.10
  -3  23   6    3.10    0.91
   3 -24  -6   54.72    2.67
  -3  24   6   54.17    2.40
   3 -25  -6    7.74    1.38
  -3  25   6    7.36    1.32
   3 -26  -6   16.74    1.78
  -3  26   6   19.03    2.40
   3 -27  -6   48.13    2.52
  -3  27   6   45.97    2.31
   3 -28  -6  130.79    4.99
  -3  28   6  126.70    4.77
   3 -29  -6    3.06    1.21
  -3  29   6    5.79    1.31
   3 -30  -6   39.20    2.50
  -3  30   6   30.86    2.25
   3 -31  -6   19.03    2.40
  -3  31   6   15.00    1.80
   3 -32  -6    5.32    1.51
  -3  32   6    5.20    1.48
   3 -33  -6   33.92    2.72
  -3  33   6   31.27    2.31
   3 -34  -6    0.28    1.61
  -3  34   6    0.44    1.38
   3 -35  -6   42.42    2.97
  -3  35   6   37.71    2.52
   3 -36  -6    8.87    1.82
  -3  36   6    7.23    2.01
   3  29  -5   -0.15    0.26
  -3 -29   5    0.11    0.47
   3  28  -5    3.69    0.64
   3  27  -5   13.51    1.14
  -3 -27   5   15.82    0.87
   3  26  -5   18.12    1.12
  -3 -26   5   18.64    1.04
   3  25  -5   14.81    1.23
  -3 -25   5   17.65    1.46
   3  24  -5   33.79    1.48
  -3 -24   5   29.82    1.99
   3  23  -5    9.37    0.78
  -3 -23   5   10.56    0.70
   3  22  -5  173.93    7.61
  -3 -22   5  164.15    5.09
   3  21  -5    8.99    1.14
  -3 -21   5    9.54    0.66
   3  20  -5    0.44    0.49
  -3 -20   5    1.06    0.51
   3  19  -5   67.62    3.22
  -3 -19   5   64.53    2.35
   3  18  -5    9.97    0.76
  -3 -18   5   11.12    0.68
   3  17  -5   29.55    1.85
  -3 -17   5   31.20    1.31
   3  16  -5    5.17    0.49
  -3 -16   5    4.50    0.53
   3  15  -5   65.80    2.57
  -3 -15   5   59.58    2.10
   3  14  -5   36.29    1.89
  -3 -14   5   35.64    1.44
   3  13  -5  287.07    8.34
  -3 -13   5  286.61    7.68
   3  12  -5    3.41    0.44
  -3 -12   5    4.20    0.61
   3  11  -5   21.21    1.12
  -3 -11   5   20.02    1.06
   3  10  -5  372.34   11.43
  -3 -10   5  359.30   14.21
   3   9  -5    0.49    0.40
  -3  -9   5    0.13    0.53
   3   8  -5  174.74    5.51
  -3  -8   5  186.66    5.43
   3   7  -5  419.85   12.11
  -3  -7   5  403.78   11.84
   3   6  -5    0.21    0.38
  -3  -6   5   -0.23    0.42
   3   5  -5   10.22    0.81
  -3  -5   5    8.74    0.70
   3   4  -5  555.97   15.12
  -3  -4   5  553.40   14.47
   3   3  -5    7.47    0.72
  -3  -3   5    7.78    0.64
   3   2  -5  132.89    4.31
  -3  -2   5  136.24    4.62
   3   1  -5  675.47   17.90
  -3  -1   5  683.07   18.12
   3   0  -5 1001.45   25.28
  -3   0   5  989.00   25.26
   3  -1  -5  691.57   18.39
  -3   1   5  702.07   18.64
   3  -2  -5  134.69    4.16
  -3   2   5  139.21    4.28
   3  -3  -5    7.30    0.72
  -3   3   5    7.83    0.76
   3  -4  -5  567.87   15.76
  -3   4   5  571.60   15.84
   3  -5  -5   10.52    0.89
  -3   5   5   10.14    0.83
   3  -6  -5    0.59    1.04
  -3   6   5    0.00    0.87
   3  -7  -5  432.01   17.16
  -3   7   5  432.31   11.75
   3  -8  -5  188.36    5.77
  -3   8   5  193.07    5.69
   3  -9  -5    0.45    0.55
  -3   9   5    0.26    0.45
   3 -10  -5  391.30   10.65
  -3  10   5  392.05   11.09
   3 -11  -5   22.80    1.53
  -3  11   5   23.12    1.46
   3 -12  -5    2.59    0.81
  -3  12   5    3.14    0.70
   3 -13  -5  340.70    9.25
  -3  13   5  337.17   10.31
   3 -14  -5   43.33    1.89
  -3  14   5   44.84    1.84
   3 -15  -5   73.03    2.74
  -3  15   5   77.08    2.74
   3 -16  -5    5.87    0.95
  -3  16   5    4.88    0.83
   3 -17  -5   37.20    1.82
  -3  17   5   41.83    1.85
   3 -18  -5   12.96    1.06
  -3  18   5   13.64    1.08
   3 -19  -5   82.87    2.89
  -3  19   5   83.06    3.12
   3 -20  -5    0.44    0.76
  -3  20   5    0.85    0.70
   3 -21  -5   11.71    1.29
  -3  21   5   11.47    1.14
   3 -22  -5  242.78   11.86
  -3  22   5  237.59    7.32
   3 -23  -5   16.67    1.51
  -3  23   5   12.94    1.36
   3 -24  -5   45.82    2.44
  -3  24   5   50.06    3.44
   3 -25  -5   25.39    1.72
  -3  25   5   25.52    1.55
   3 -26  -5   36.93    2.02
  -3  26   5   38.10    2.12
   3 -27  -5   30.82    1.85
  -3  27   5   31.60    1.70
   3 -28  -5   15.34    1.80
  -3  28   5   16.99    1.51
   3 -29  -5    0.66    1.14
  -3  29   5    0.51    1.04
   3 -30  -5    3.73    1.15
  -3  30   5    3.58    1.06
   3 -31  -5   88.05    4.50
  -3  31   5   92.91    4.12
   3 -32  -5   -0.47    1.32
  -3  32   5    0.87    1.21
   3 -33  -5   18.60    1.82
  -3  33   5   17.77    1.74
   3 -34  -5    2.44    1.59
  -3  34   5    2.19    1.36
   3 -35  -5    0.34    1.49
  -3  35   5    0.59    1.36
   3 -36  -5   19.15    1.99
  -3  36   5   17.14    1.80
   3 -37  -5    1.34    2.88
  -3  37   5    1.65    1.36
   3  33  -4    1.38    0.45
  -3 -33   4    1.91    0.57
   3  32  -4    6.96    0.66
   3  31  -4    1.93    0.47
  -3 -31   4    1.70    0.51
   3  30  -4    7.21    0.68
  -3 -30   4    9.93    1.17
   3  29  -4    0.38    0.51
  -3 -29   4    0.57    0.85
   3  28  -4   37.04    1.57
  -3 -28   4   36.00    1.55
   3  27  -4    2.93    0.62
  -3 -27   4    2.95    0.87
   3  26  -4   15.51    1.66
  -3 -26   4   16.63    0.85
   3  25  -4    8.34    0.76
  -3 -25   4    8.67    1.06
   3  24  -4    7.59    0.64
  -3 -24   4    8.04    0.81
   3  23  -4   48.57    1.91
  -3 -23   4   48.28    2.14
   3  22  -4  193.21    5.83
  -3 -22   4  181.86    7.23
   3  21  -4   14.74    1.23
  -3 -21   4   13.53    1.29
   3  20  -4   45.12    1.87
  -3 -20   4   42.17    2.14
   3  19  -4   -0.26    0.72
  -3 -19   4    0.38    0.78
   3  18  -4  509.07   13.68
  -3 -18   4  494.09   13.28
   3  17  -4   -0.13    0.42
  -3 -17   4   -0.09    0.42
   3  16  -4  246.33    7.19
  -3 -16   4  248.77   10.12
   3  15  -4  451.31   12.41
  -3 -15   4  456.89   11.82
   3  14  -4  111.08    3.88
  -3 -14   4  113.88    5.03
   3  13  -4    0.08    0.32
  -3 -13   4    0.11    0.42
   3  12  -4   34.66    1.53
  -3 -12   4   33.68    1.38
   3  11  -4    1.32    0.42
  -3 -11   4    1.34    0.44
   3  10  -4  219.60    9.63
  -3 -10   4  218.39    6.60
   3   9  -4    0.78    0.42
  -3  -9   4    1.17    0.55
   3   8  -4 1413.16   36.99
  -3  -8   4 1433.05   35.38
   3   7  -4  391.96   10.82
  -3  -7   4  413.75   11.50
   3   6  -4  183.65    5.83
  -3  -6   4  177.09    5.39
   3   5  -4   23.29    1.17
  -3  -5   4   22.53    1.02
   3   4  -4    0.61    0.32
  -3  -4   4    0.95    0.40
   3   3  -4  120.76    4.24
  -3  -3   4  119.65    3.99
   3   2  -4   57.93    2.21
  -3  -2   4   55.79    1.91
   3   1  -4   40.94    1.68
  -3  -1   4   44.42    2.55
   3   0  -4    0.04    0.44
  -3   0   4    0.13    0.36
   3  -1  -4   42.97    1.89
  -3   1   4   44.18    1.78
   3  -2  -4   55.64    2.08
  -3   2   4   54.87    2.16
   3  -3  -4  124.06    4.09
  -3   3   4  123.85    4.07
   3  -4  -4    0.42    0.64
  -3   4   4    0.21    0.57
   3  -5  -4   20.11    1.40
  -3   5   4   21.42    1.10
   3  -6  -4  183.86    5.56
  -3   6   4  178.32    5.81
   3  -7  -4  422.93   11.60
  -3   7   4  432.88   11.90
   3  -8  -4 1535.44   37.90
  -3   8   4 1479.70   36.17
   3  -9  -4    0.95    0.53
  -3   9   4    0.57    0.45
   3 -10  -4  221.28    6.85
  -3  10   4  230.59   10.27
   3 -11  -4    1.57    0.53
  -3  11   4    1.46    0.51
   3 -12  -4   36.06    1.53
  -3  12   4   33.81    1.42
   3 -13  -4    0.00    0.62
  -3  13   4    0.09    0.51
   3 -14  -4  123.64    3.71
  -3  14   4  127.75    4.16
   3 -15  -4  509.15   13.66
  -3  15   4  491.63   12.81
   3 -16  -4  295.32    9.99
  -3  16   4  311.98   15.08
   3 -17  -4    0.44    0.76
  -3  17   4    0.36    0.64
  -3  18   4  599.96   15.85
   3 -19  -4    0.25    0.70
  -3  19   4    0.25    0.57
   3 -20  -4   52.07    2.18
  -3  20   4   47.03    2.16
   3 -21  -4   14.70    1.31
  -3  21   4   18.01    1.21
   3 -22  -4  204.33    7.89
  -3  22   4  216.38    7.38
   3 -23  -4   54.75    2.55
  -3  23   4   56.04    2.84
   3 -24  -4    9.61    1.08
  -3  24   4    9.93    0.96
   3 -25  -4   12.37    1.59
  -3  25   4   11.60    1.25
   3 -26  -4   24.52    1.89
  -3  26   4   27.02    2.48
   3 -27  -4    5.28    1.04
  -3  27   4    4.64    0.85
   3 -28  -4   67.81    2.74
  -3  28   4   63.82    3.08
   3 -29  -4    0.68    1.12
  -3  29   4    1.48    1.10
   3 -30  -4   17.71    1.59
  -3  30   4   17.41    1.93
   3 -31  -4    3.75    1.12
  -3  31   4    4.45    1.04
   3 -32  -4   18.58    1.80
  -3  32   4   19.54    1.63
   3 -33  -4   10.44    1.61
  -3  33   4   11.31    1.61
   3 -34  -4    9.88    1.34
  -3  34   4   10.67    1.31
   3 -35  -4    4.65    2.36
  -3  35   4    5.64    1.31
   3 -36  -4   14.87    1.97
  -3  36   4   12.28    1.61
   3 -37  -4    0.66    1.27
  -3  37   4    0.15    1.02
   3  35  -3    0.89    0.51
  -3 -35   3    1.44    0.81
   3  34  -3    2.02    0.89
  -3 -34   3    2.78    0.68
   3  33  -3    2.01    0.57
  -3 -33   3    2.57    0.74
   3  32  -3   12.56    0.89
   3  31  -3    4.29    0.55
  -3 -31   3    4.69    0.78
   3  30  -3    1.80    0.95
  -3 -30   3    1.42    1.00
   3  29  -3    3.71    0.70
  -3 -29   3    3.77    0.78
   3  28  -3    6.92    0.85
  -3 -28   3    6.70    1.12
   3  27  -3   10.77    0.91
  -3 -27   3   10.95    0.76
   3  26  -3  100.16    3.46
  -3 -26   3   97.51    4.84
   3  25  -3   83.61    2.71
  -3 -25   3   79.94    2.89
   3  24  -3    3.12    0.59
  -3 -24   3    3.61    0.72
   3  23  -3   19.87    0.95
  -3 -23   3   22.00    1.97
   3  22  -3   78.93    2.93
   3  21  -3    4.12    0.62
  -3 -21   3    3.42    0.74
   3  20  -3    2.76    0.55
  -3 -20   3    2.57    0.76
   3  19  -3   71.99    2.78
  -3 -19   3   71.48    3.33
   3  18  -3   44.97    1.63
  -3 -18   3   46.77    1.80
   3  17  -3   10.63    0.78
  -3 -17   3   11.41    0.83
   3  16  -3   48.02    1.89
  -3 -16   3   46.56    1.93
   3  15  -3   21.89    1.23
  -3 -15   3   21.91    1.15
   3  14  -3   53.18    2.06
  -3 -14   3   51.40    2.78
   3  13  -3    8.99    0.62
  -3 -13   3    9.61    0.72
   3  12  -3   56.44    2.42
  -3 -12   3   53.30    2.04
   3  11  -3   95.45    3.37
  -3 -11   3   90.02    3.50
   3  10  -3  525.02   14.76
  -3 -10   3  519.27   14.13
   3   9  -3  404.18   12.15
  -3  -9   3  406.77   10.94
   3   8  -3    0.40    0.32
  -3  -8   3    0.53    0.36
   3   7  -3  326.31    9.95
  -3  -7   3  343.62    9.50
   3   6  -3  243.93    7.36
  -3  -6   3  244.25    7.64
   3   5  -3   16.80    0.95
  -3  -5   3   15.19    0.87
   3   4  -3  461.64   13.11
  -3  -4   3  464.00   12.41
   3   3  -3   34.21    1.48
  -3  -3   3   33.43    1.36
   3   2  -3    0.11    0.38
  -3  -2   3   -0.51    0.44
   3   1  -3   22.84    1.14
  -3  -1   3   22.61    1.10
   3   0  -3 1507.70   38.12
  -3   0   3 1488.18   38.10
   3  -1  -3   22.33    1.10
  -3   1   3   21.40    1.14
   3  -2  -3    1.31    0.64
  -3   2   3   -0.26    0.62
   3  -3  -3   35.95    1.97
  -3   3   3   34.28    1.99
   3  -4  -3  464.14   12.70
  -3   4   3  464.02   12.26
   3  -5  -3   14.91    1.27
  -3   5   3   15.14    0.87
   3  -6  -3  243.99    7.25
  -3   6   3  241.89    7.47
   3  -7  -3  337.56    9.78
  -3   7   3  336.16    9.76
   3  -8  -3    0.23    0.47
  -3   8   3    0.45    0.38
   3  -9  -3  426.98   11.69
  -3   9   3  407.21   11.50
   3 -10  -3  519.04   14.19
  -3  10   3  538.53   14.61
   3 -11  -3   93.39    2.86
  -3  11   3   95.90    3.46
   3 -12  -3   54.73    3.31
  -3  12   3   55.89    2.10
   3 -13  -3    9.42    0.70
  -3  13   3   10.59    0.72
   3 -14  -3   58.37    2.08
  -3  14   3   56.19    2.08
   3 -15  -3   23.21    1.10
  -3  15   3   23.21    1.19
   3 -16  -3   51.20    1.93
  -3  16   3   49.61    1.85
   3 -17  -3   12.66    0.96
  -3  17   3   10.14    0.98
   3 -18  -3   47.41    1.89
  -3  18   3   48.07    2.18
   3 -19  -3   79.37    2.76
  -3  19   3   68.83    3.03
   3 -20  -3    2.35    0.62
  -3  20   3    2.42    0.53
   3 -21  -3    3.25    0.70
  -3  21   3    3.44    0.72
   3 -22  -3   70.19    3.24
  -3  22   3   72.48    4.29
   3 -23  -3   19.03    2.08
  -3  23   3   24.12    1.53
   3 -24  -3    4.03    0.79
  -3  24   3    3.71    0.74
   3 -25  -3   98.91    4.82
  -3  25   3   97.21    3.52
   3 -26  -3  127.03    4.41
   3 -27  -3   14.00    1.23
  -3  27   3   16.29    1.19
   3 -28  -3    8.99    0.95
  -3  28   3    9.54    0.87
   3 -29  -3    5.41    1.34
  -3  29   3    5.94    1.02
   3 -30  -3    1.87    1.21
  -3  30   3    2.16    0.87
   3 -31  -3    5.92    1.12
  -3  31   3    6.36    1.06
   3 -32  -3   21.23    2.16
  -3  32   3   22.50    1.72
   3 -33  -3    4.75    1.21
  -3  33   3    4.28    0.87
   3 -34  -3    6.83    1.15
  -3  34   3    5.77    1.02
   3 -35  -3    3.44    1.44
   3 -36  -3    6.41    1.17
  -3  36   3    5.64    1.06
   3  36  -2    0.26    0.66
  -3 -36   2    0.57    0.72
   3  35  -2    0.32    0.87
  -3 -35   2    0.13    1.15
   3  34  -2    0.85    0.72
  -3 -34   2    0.38    0.89
   3  33  -2    3.01    0.89
   3  32  -2    1.66    0.72
  -3 -32   2    1.10    1.29
   3  31  -2    8.99    0.93
   3  30  -2   54.09    2.46
  -3 -30   2   51.88    2.78
   3  29  -2    0.79    0.85
  -3 -29   2   -0.02    0.89
   3  28  -2   81.66    2.82
  -3 -28   2   79.94    4.09
   3  27  -2    9.14    0.81
  -3 -27   2   10.67    0.93
   3  26  -2   11.20    0.85
  -3 -26   2   11.77    1.04
   3  25  -2   11.60    1.08
  -3 -25   2   12.83    1.04
   3  24  -2   80.81    3.82
  -3 -24   2   78.63    4.54
   3  23  -2   87.64    3.97
  -3 -23   2   80.50    3.10
   3  22  -2   95.51    4.37
  -3 -22   2   94.84    3.29
   3  21  -2   15.04    1.15
  -3 -21   2   13.81    0.95
   3  20  -2   17.07    1.61
  -3 -20   2   13.85    0.93
   3  19  -2   21.66    1.48
  -3 -19   2   20.79    1.19
   3  18  -2  615.27   15.17
  -3 -18   2  626.56   23.50
   3  17  -2   66.86    2.42
  -3 -17   2   65.20    2.54
   3  16  -2    2.91    0.49
  -3 -16   2    3.82    0.55
   3  15  -2  286.80    8.36
  -3 -15   2  281.24   13.22
   3  14  -2 1078.49   28.47
  -3 -14   2 1068.26   26.34
   3  13  -2    0.25    0.34
  -3 -13   2    0.45    0.40
   3  12  -2  565.49   22.33
  -3 -12   2  569.93   15.29
   3  11  -2   16.95    0.96
  -3 -11   2   17.69    0.95
   3  10  -2    7.53    0.51
  -3 -10   2    6.04    0.51
   3   9  -2  131.26    4.20
  -3  -9   2  133.21    4.31
   3   8  -2 1073.06   27.51
  -3  -8   2 1046.78   26.66
   3   7  -2  726.21   19.34
  -3  -7   2  757.24   20.15
   3   6  -2   98.12    3.56
  -3  -6   2   92.16    3.37
   3   5  -2  379.09   10.99
  -3  -5   2  382.48   11.69
   3   4  -2 1144.35   40.75
  -3  -4   2 1127.78   29.70
   3   3  -2   48.11    1.82
  -3  -3   2   48.42    1.80
   3   2  -2   63.31    2.21
  -3  -2   2   65.25    2.27
   3   1  -2 1284.47   31.80
  -3  -1   2 1287.44   32.54
   3   0  -2    0.26    0.47
  -3   0   2    0.00    0.51
   3  -1  -2 1295.20   45.39
   3  -2  -2   63.70    2.48
  -3   2   2   64.55    2.38
   3  -3  -2   48.68    2.06
  -3   3   2   48.42    1.87
   3  -4  -2 1152.38   30.03
  -3   4   2 1125.83   29.70
   3  -5  -2  371.52   10.61
  -3   5   2  377.18   10.59
   3  -6  -2   97.23    4.29
  -3   6   2   97.19    3.48
   3  -7  -2  771.22   20.58
  -3   7   2  761.12   20.53
   3  -8  -2 1068.20   27.43
  -3   8   2 1052.01   28.57
   3  -9  -2  130.81    4.31
  -3   9   2  123.24    6.75
   3 -10  -2    7.02    0.59
  -3  10   2    6.17    0.57
   3 -11  -2   15.31    0.76
  -3  11   2   15.17    0.91
   3 -12  -2  571.52   20.83
  -3  12   2  559.55   16.01
   3 -13  -2    0.23    0.38
  -3  13   2    0.89    0.40
   3 -14  -2 1097.19   26.88
  -3  14   2 1050.04   27.30
   3 -15  -2  287.67    8.00
  -3  15   2  294.29    8.70
   3 -16  -2    2.88    0.57
  -3  16   2    3.88    0.53
   3 -17  -2   65.65    2.95
  -3  17   2   67.18    2.55
  -3  18   2  603.78   16.59
   3 -19  -2   21.91    1.42
  -3  19   2   19.87    1.10
   3 -20  -2   14.10    1.25
  -3  20   2   14.97    0.98
   3 -21  -2   15.14    1.00
  -3  21   2   12.90    0.96
   3 -22  -2   85.69    3.37
  -3  22   2   93.43    5.94
   3 -23  -2   75.62    2.67
  -3  23   2   76.34    5.41
   3 -24  -2   73.11    3.31
  -3  24   2   74.92    2.88
   3 -25  -2   13.17    1.40
  -3  25   2   13.05    1.00
   3 -26  -2   12.28    0.93
  -3  26   2   13.00    1.08
   3 -27  -2   11.98    1.10
  -3  27   2   12.00    0.93
   3 -28  -2   91.68    3.20
  -3  28   2   97.61    3.33
   3 -29  -2    0.68    0.62
  -3  29   2    1.12    0.62
   3 -30  -2   58.69    3.37
  -3  30   2   63.76    5.01
   3 -31  -2    8.46    1.15
  -3  31   2   10.33    1.14
   3 -32  -2    1.53    0.91
  -3  32   2    1.53    0.78
   3 -33  -2    4.16    1.72
  -3  33   2    3.01    1.00
   3 -34  -2    1.00    1.00
  -3  34   2    0.78    0.85
   3 -35  -2    1.29    1.49
  -3  35   2    0.25    0.96
  -3  36   2   -0.44    0.93
   3  36  -1    2.99    1.12
  -3 -36   1    1.59    1.70
   3  35  -1    8.38    1.42
  -3 -35   1   10.25    1.36
   3  34  -1    5.01    0.95
  -3 -34   1    6.77    1.72
   3  33  -1    3.75    0.83
  -3 -33   1    3.33    0.98
   3  32  -1   70.53    3.10
  -3 -32   1   69.30    3.75
   3  31  -1   28.17    1.68
  -3 -31   1   28.04    2.06
   3  30  -1    3.20    0.96
  -3 -30   1    2.71    1.04
   3  29  -1    2.93    1.21
  -3 -29   1    1.44    0.85
   3  28  -1   13.91    1.04
  -3 -28   1   15.84    1.06
   3  27  -1    1.55    0.79
  -3 -27   1    1.02    0.79
   3  26  -1  193.83    5.75
  -3 -26   1  183.65    7.64
   3  25  -1   89.30    3.41
  -3 -25   1   82.17    5.24
   3  24  -1   20.19    1.27
  -3 -24   1   19.41    1.29
   3  23  -1   12.26    0.96
  -3 -23   1   10.65    1.06
   3  22  -1   52.73    2.21
  -3 -22   1   49.89    2.31
   3  21  -1   78.59    3.01
  -3 -21   1   78.86    4.96
   3  20  -1   29.99    1.42
  -3 -20   1   26.79    1.82
   3  19  -1   41.11    1.70
  -3 -19   1   41.60    1.59
   3  18  -1  108.01    3.80
  -3 -18   1  113.95    3.63
   3  17  -1   26.96    1.27
  -3 -17   1   25.28    1.25
   3  16  -1  101.73    4.65
  -3 -16   1  100.29    4.60
   3  15  -1  262.40    7.57
  -3 -15   1  248.68   10.12
   3  14  -1  199.92    6.21
  -3 -14   1  196.44    6.00
   3  13  -1    3.06    0.45
  -3 -13   1    2.21    0.51
   3  12  -1  667.41   18.69
  -3 -12   1  698.36   19.05
   3  11  -1  144.07    5.01
  -3 -11   1  143.41    4.69
   3  10  -1 1150.33   29.23
  -3 -10   1 1160.89   29.65
   3   9  -1   72.58    3.63
  -3  -9   1   69.59    2.63
   3   8  -1  776.10   21.78
  -3  -8   1  763.58   20.05
   3   7  -1  692.70   18.60
  -3  -7   1  730.52   19.28
   3   6  -1 1061.05   28.08
  -3  -6   1 1080.08   26.94
   3   5  -1  777.69   20.77
  -3  -5   1  793.45   21.02
   3   4  -1   18.77    0.95
  -3  -4   1   17.88    1.32
   3   3  -1  486.48   13.75
  -3  -3   1  492.59   13.68
   3   2  -1 1037.25   38.01
  -3  -2   1 1045.67   39.52
   3   1  -1  769.56   27.79
  -3  -1   1  734.84   28.23
   3   0  -1 6377.75  148.16
  -3   0   1 6663.36  155.31
   3  -1  -1  731.11   19.87
  -3   1   1  757.39   20.68
   3  -2  -1 1054.56   28.53
  -3   2   1 1031.55   26.70
   3  -3  -1  517.66   14.30
  -3   3   1  498.97   14.11
   3  -4  -1   16.33    0.83
  -3   4   1   17.90    0.91
   3  -5  -1  792.81   19.85
  -3   5   1  793.11   21.28
   3  -6  -1 1067.97   28.40
  -3   6   1 1032.01   26.83
   3  -7  -1  690.49   18.30
  -3   7   1  688.20   18.33
   3  -8  -1  752.47   19.41
  -3   8   1  746.06   19.81
   3  -9  -1   69.91    2.48
  -3   9   1   73.50    2.65
   3 -10  -1 1150.26   30.21
  -3  10   1 1128.38   29.57
   3 -11  -1  141.97    4.22
  -3  11   1  136.52    4.47
   3 -12  -1  665.55   17.48
  -3  12   1  654.69   17.56
   3 -13  -1    2.27    0.42
  -3  13   1    2.38    0.44
   3 -14  -1  194.44    5.49
  -3  14   1  192.64    5.83
   3 -15  -1  249.13    7.04
  -3  15   1  247.77    6.75
   3 -16  -1   95.66    2.80
  -3  16   1   93.48    3.20
   3 -17  -1   24.69    1.10
  -3  17   1   25.77    1.12
   3 -18  -1  101.11    3.16
  -3  18   1   95.94    4.39
   3 -19  -1   38.67    1.36
  -3  19   1   37.95    1.57
   3 -20  -1   26.79    1.17
  -3  20   1   28.17    1.14
   3 -21  -1   86.35    2.86
  -3  21   1   86.07    2.76
   3 -22  -1   54.02    1.87
  -3  22   1   57.78    2.06
   3 -23  -1   13.02    0.79
  -3  23   1   13.43    0.91
   3 -24  -1   19.64    1.59
  -3  24   1   22.29    1.04
   3 -25  -1   80.33    3.78
  -3  25   1   85.86    3.14
  -3  26   1  203.78    9.04
   3 -27  -1    0.49    0.72
  -3  27   1    1.34    0.57
   3 -28  -1   12.66    1.38
  -3  28   1   14.27    1.08
   3 -29  -1    1.19    0.78
  -3  29   1    1.17    0.68
   3 -30  -1    3.42    0.74
  -3  30   1    3.97    0.66
   3 -31  -1   22.10    1.25
  -3  31   1   25.01    1.42
   3 -32  -1   56.95    2.59
  -3  32   1   55.76    2.25
   3 -33  -1    3.44    0.89
  -3  33   1    4.92    1.10
   3 -34  -1    2.71    1.23
  -3  34   1    3.35    0.64
   3 -35  -1    5.35    0.93
  -3  35   1    5.83    0.72
   3  37   0    0.13    1.38
  -3 -37   0    0.11    1.23
   3  36   0    0.81    1.08
  -3 -36   0    0.17    1.02
   3  35   0   26.41    1.82
  -3 -35   0   23.61    2.27
   3  34   0    1.87    1.93
  -3 -34   0    2.21    1.44
   3  33   0   47.22    2.38
  -3 -33   0   43.84    2.14
   3  32   0    0.25    0.85
  -3 -32   0    0.32    0.79
   3  31   0    3.52    1.21
  -3 -31   0    2.78    1.85
   3  30   0   23.20    1.46
  -3 -30   0   22.78    1.51
   3  29   0    7.61    1.12
  -3 -29   0    7.25    1.04
   3  28   0   17.88    1.31
  -3 -28   0   21.68    1.97
   3  27   0    2.95    1.14
  -3 -27   0    3.06    0.98
   3  26   0    1.23    0.70
  -3 -26   0    1.29    0.91
   3  25   0   31.10    1.80
  -3 -25   0   29.34    2.19
   3  24   0   55.93    2.10
  -3 -24   0   53.15    2.40
   3  23   0    0.76    0.66
  -3 -23   0    0.55    0.68
   3  22   0   16.31    1.25
  -3 -22   0   13.58    1.10
   3  21   0   58.46    4.84
  -3 -21   0   63.02    3.73
   3  20   0   63.17    2.54
  -3 -20   0   62.51    2.40
   3  19   0   67.07    2.46
  -3 -19   0   64.31    3.05
   3  18   0  789.12   19.71
   3  17   0  183.80    5.66
  -3 -17   0  194.30    6.32
   3  16   0   -0.09    0.47
  -3 -16   0    0.04    0.53
   3  15   0   91.15    3.22
  -3 -15   0   98.29    3.31
   3  14   0  347.02    9.25
  -3 -14   0  344.36    9.72
   3  13   0   13.36    0.93
   3  12   0   11.28    0.85
  -3 -12   0   11.69    0.96
   3  11   0  232.84    6.70
  -3 -11   0  232.64    7.38
   3  10   0   86.75    2.91
  -3 -10   0   83.42    3.10
   3   9   0  625.90   17.24
  -3  -9   0  603.90   17.92
   3   8   0 1481.90   38.01
  -3  -8   0 1445.82   36.34
   3   7   0  844.29   23.16
  -3  -7   0  870.87   23.14
   3   6   0   80.69    4.54
  -3  -6   0   82.09    2.99
   3   5   0    3.92    0.55
  -3  -5   0    3.50    0.55
   3   4   0  730.86   19.60
  -3  -4   0  744.28   27.64
   3   3   0 1931.71   69.55
  -3  -3   0 1830.45   66.09
   3   2   0    7.76    0.57
  -3  -2   0    7.40    0.66
   3   1   0    3.41    0.51
  -3  -1   0    3.84    0.57
   3   0   0    0.53    0.44
  -3   0   0    0.13    0.59
   3  -1   0    3.41    0.44
  -3   1   0    3.54    0.51
   3  -2   0    8.19    0.61
  -3   2   0    8.44    0.61
   3  -3   0 1786.98   43.61
  -3   3   0 1877.24   47.11
   3  -4   0  733.10   19.51
  -3   4   0  720.78   18.90
   3  -5   0    3.37    0.45
  -3   5   0    4.58    0.76
   3  -6   0   84.23    2.86
  -3   6   0   81.85    3.06
   3  -7   0  821.15   21.13
  -3   7   0  821.21   21.85
   3  -8   0 1424.97   35.93
  -3   8   0 1414.20   34.94
   3  -9   0  593.34   16.40
  -3   9   0  596.25   23.21
   3 -10   0   82.53    3.06
  -3  10   0   80.81    3.01
   3 -11   0  213.47    6.09
  -3  11   0  219.54    6.62
   3 -12   0    9.18    0.49
  -3  12   0   10.94    0.62
   3 -13   0   12.05    0.74
  -3  13   0   12.09    0.70
   3 -14   0  295.30    8.00
  -3  14   0  312.17    9.33
   3 -15   0   85.35    2.82
  -3  15   0   87.05    2.86
   3 -16   0    0.00    0.44
  -3  16   0   -0.40    0.51
   3 -17   0  164.32    6.47
  -3  17   0  168.54    4.90
   3 -18   0  734.19   25.66
  -3  18   0  705.32   26.26
   3 -19   0   59.48    1.93
  -3  19   0   62.43    2.21
   3 -20   0   62.26    2.40
  -3  20   0   63.10    3.29
   3 -21   0   62.81    2.01
  -3  21   0   66.05    2.23
   3 -22   0   15.80    0.89
  -3  22   0   17.97    1.02
   3 -23   0    1.02    0.44
  -3  23   0    0.53    0.45
   3 -24   0   54.11    2.91
  -3  24   0   53.96    2.14
  -3  25   0   26.51    1.38
   3 -26   0    1.48    0.53
  -3  26   0    1.51    0.49
   3 -27   0    2.46    0.55
  -3  27   0    1.93    0.55
   3 -28   0   13.19    1.02
  -3  28   0   13.41    0.96
   3 -29   0    5.43    0.64
  -3  29   0    5.60    0.53
   3 -30   0   15.36    0.98
  -3  30   0   15.32    1.32
  -3  31   0    1.02    0.47
   3 -32   0    0.17    0.59
  -3  32   0    0.26    0.42
   3 -33   0   18.94    1.42
  -3  33   0   19.77    0.98
  -3  34   0    0.57    0.32
   3  37   1    0.08    1.10
  -3 -37  -1   -0.49    1.61
   3  36   1   17.27    1.78
  -3 -36  -1   18.20    1.99
   3  35   1    0.64    1.19
  -3 -35  -1    0.61    1.65
   3  34   1    1.87    1.29
  -3 -34  -1    0.00    2.21
   3  33   1    3.80    1.04
  -3 -33  -1    4.22    1.12
   3  32   1   50.33    2.86
  -3 -32  -1   48.43    4.50
   3  31   1   91.00    3.42
  -3 -31  -1   91.25    3.67
   3  30   1    1.32    0.87
  -3 -30  -1    1.08    0.91
   3  29   1   37.06    1.95
  -3 -29  -1   38.35    2.16
   3  28   1    6.87    1.00
  -3 -28  -1    5.87    1.02
   3  27   1   -0.21    0.91
  -3 -27  -1    0.06    0.83
   3  26   1  146.49    4.43
  -3 -26  -1  143.77    5.03
   3  25   1   20.45    1.36
  -3 -25  -1   21.34    2.02
   3  24   1    9.57    1.17
  -3 -24  -1    9.80    1.29
   3  23   1    6.15    0.85
  -3 -23  -1    6.85    0.93
   3  22   1   92.50    3.01
  -3 -22  -1   89.87    3.16
   3  21   1   92.35    3.80
  -3 -21  -1  107.01    3.86
   3  20   1    0.51    0.59
  -3 -20  -1    0.45    0.59
   3  19   1   15.74    1.27
  -3 -19  -1   15.55    1.32
   3  18   1    1.27    0.53
  -3 -18  -1    1.91    0.62
   3  17   1  111.15    3.88
  -3 -17  -1  107.48    3.29
   3  16   1  173.44    7.00
  -3 -16  -1  173.38    5.43
   3  15   1  516.54   13.94
  -3 -15  -1  535.44   18.79
   3  14   1   29.23    1.44
  -3 -14  -1   29.78    1.36
   3  13   1   85.50    3.20
  -3 -13  -1   82.22    2.78
   3  12   1  111.64    3.84
  -3 -12  -1  107.69    3.54
   3  11   1  142.79    4.69
  -3 -11  -1  141.59    4.65
   3  10   1  627.45   16.21
  -3 -10  -1  601.91   16.20
   3   9   1  399.56   11.22
  -3  -9  -1  411.80   11.30
   3   8   1   14.38    0.93
  -3  -8  -1   15.34    1.12
   3   7   1  878.91   23.80
  -3  -7  -1  859.40   23.06
   3   6   1   54.39    2.10
  -3  -6  -1   54.98    2.18
   3   5   1  236.70   10.56
  -3  -5  -1  241.85   10.59
   3   4   1  155.54    5.51
  -3  -4  -1  155.42    5.15
   3   3   1   44.04    1.85
  -3  -3  -1   40.75    1.78
   3   2   1  108.52    3.71
  -3  -2  -1  103.45    3.48
   3   1   1   80.03    2.88
  -3  -1  -1   82.81    2.93
   3   0   1 1303.77   34.09
  -3   0  -1 1300.33   33.68
   3  -1   1   77.06    2.93
  -3   1  -1   81.07    2.91
   3  -2   1  104.66    3.69
  -3   2  -1   99.52    3.63
   3  -3   1   42.42    1.68
  -3   3  -1   44.52    1.74
   3  -4   1  148.92    4.56
  -3   4  -1  149.99    4.86
   3  -5   1  234.45    6.70
  -3   5  -1  236.74    7.25
   3  -6   1   51.78    1.72
  -3   6  -1   53.50    2.10
   3  -7   1  836.64   29.42
  -3   7  -1  821.38   22.08
   3  -8   1   14.00    0.70
  -3   8  -1   14.78    0.83
   3  -9   1  374.44   10.27
  -3   9  -1  358.47    9.57
   3 -10   1  570.43   21.93
  -3  10  -1  561.69   21.55
   3 -11   1  129.83    4.01
  -3  11  -1  131.98    4.01
   3 -12   1   96.30    2.95
  -3  12  -1   95.53    3.25
   3 -13   1   78.06    2.61
  -3  13  -1   71.42    2.40
   3 -14   1   26.03    1.08
  -3  14  -1   26.62    1.06
   3 -15   1  456.89   12.71
  -3  15  -1  466.20   12.28
   3 -16   1  138.43    5.69
  -3  16  -1  140.19    4.03
   3 -17   1   88.17    2.74
  -3  17  -1   96.75    3.06
   3 -18   1    0.96    0.32
  -3  18  -1    1.66    0.26
   3 -19   1   14.47    0.78
  -3  19  -1   13.00    0.64
   3 -20   1   -0.04    0.32
  -3  20  -1    0.40    0.28
   3 -21   1   85.86    2.71
  -3  21  -1   86.10    2.88
   3 -22   1   73.31    2.40
  -3  22  -1   72.86    3.94
  -3  23  -1    5.69    0.45
   3 -24   1    6.74    0.87
  -3  24  -1    7.72    0.55
  -3  25  -1   14.19    1.14
  -3  27  -1   -0.02    0.19
   3  38   2    3.14    1.49
  -3 -38  -2    4.52    2.36
   3  37   2    1.36    1.23
  -3 -37  -2    4.16    1.38
   3  36   2    4.14    1.27
  -3 -36  -2    1.55    1.51
   3  35   2    1.82    1.40
  -3 -35  -2    1.63    1.49
   3  34   2   34.36    2.29
  -3 -34  -2   34.72    2.21
   3  33   2    0.68    1.51
   3  32   2   19.94    1.66
  -3 -32  -2   21.23    1.74
   3  31   2    2.38    1.08
  -3 -31  -2    1.93    1.36
   3  30   2   17.10    1.51
  -3 -30  -2   18.98    1.87
   3  29   2    8.06    1.08
  -3 -29  -2    8.67    1.32
   3  28   2    2.71    1.87
  -3 -28  -2    2.46    1.40
   3  27   2   30.18    1.70
  -3 -27  -2   25.66    1.66
   3  26   2   91.57    3.86
  -3 -26  -2   91.38    3.48
   3  25   2   16.71    1.31
  -3 -25  -2   16.40    1.42
   3  24   2   46.43    2.36
  -3 -24  -2   45.12    2.21
   3  23   2    3.61    0.83
  -3 -23  -2    3.73    0.91
   3  22   2   16.67    1.25
  -3 -22  -2   19.24    1.82
   3  21   2    4.11    0.79
  -3 -21  -2    5.35    0.85
   3  20   2    8.44    1.57
  -3 -20  -2    6.68    1.66
   3  19   2    0.34    0.72
  -3 -19  -2    1.14    0.76
   3  18   2  709.35   19.17
   3  17   2   45.88    2.01
  -3 -17  -2   46.39    1.97
   3  16   2   89.05    4.24
  -3 -16  -2   89.81    3.71
   3  15   2   52.60    2.19
  -3 -15  -2   51.48    1.99
   3  14   2  126.89    4.39
  -3 -14  -2  123.53    4.33
   3  13   2   -0.21    0.45
  -3 -13  -2   -0.57    0.57
   3  12   2  498.63   13.89
  -3 -12  -2  504.08   13.55
   3  11   2    3.95    0.55
  -3 -11  -2    2.65    0.64
   3  10   2    6.70    0.64
  -3 -10  -2    5.39    0.59
   3   9   2   10.37    0.74
  -3  -9  -2   10.18    0.74
   3   8   2 2047.23   70.00
  -3  -8  -2 2076.45   72.27
   3   7   2    3.10    0.87
  -3  -7  -2    2.80    1.02
   3   6   2  275.75    8.29
  -3  -6  -2  287.88    8.87
   3   5   2   31.16    1.44
  -3  -5  -2   29.48    1.40
   3   4   2   39.41    1.87
  -3  -4  -2   39.90    1.65
   3   3   2  238.07    7.47
  -3  -3  -2  235.25    6.79
   3   2   2   15.14    0.89
  -3  -2  -2   14.34    0.83
   3   1   2  756.63   20.57
  -3  -1  -2  729.96   19.60
   3   0   2   -0.23    0.44
  -3   0  -2    0.19    0.45
   3  -1   2  727.27   19.79
  -3   1  -2  714.71   28.74
   3  -2   2   13.51    0.89
  -3   2  -2   14.47    0.85
   3  -3   2  230.86    6.96
  -3   3  -2  222.93    9.04
   3  -4   2   37.33    1.51
  -3   4  -2   38.03    1.51
   3  -5   2   29.12    1.25
  -3   5  -2   26.87    1.36
   3  -6   2  258.39    7.62
  -3   6  -2  255.59    7.61
   3  -7   2    3.41    0.55
  -3   7  -2    3.29    0.57
   3  -8   2 1876.96   44.97
  -3   8  -2 1885.34   65.93
   3  -9   2    9.21    0.51
  -3   9  -2    9.95    0.55
   3 -10   2    5.20    0.53
  -3  10  -2    6.22    0.44
   3 -11   2    3.86    0.36
  -3  11  -2    2.97    0.44
   3 -12   2  446.71   12.11
  -3  12  -2  444.01   15.67
   3 -13   2    0.11    0.23
   3 -14   2  103.07    3.22
  -3  14  -2   91.91    3.58
   3 -15   2   43.57    2.19
  -3  15  -2   45.29    2.35
   3 -16   2   65.88    2.61
  -3  16  -2   72.50    2.29
   3 -17   2   33.73    1.31
  -3  17  -2   32.75    1.85
  -3  19  -2    0.36    0.15
   3  38   3    0.70    1.14
  -3 -38  -3    0.17    1.19
   3  37   3    5.41    1.51
  -3 -37  -3    5.45    1.57
   3  36   3   15.78    2.23
  -3 -36  -3   13.09    3.29
   3  35   3    0.38    1.36
  -3 -35  -3    0.13    1.38
   3  34   3    1.14    1.87
  -3 -34  -3    0.30    2.63
   3  33   3    1.91    1.23
  -3 -33  -3    1.38    1.44
   3  32   3   88.68    4.18
  -3 -32  -3   88.98    3.99
   3  31   3    0.83    1.32
  -3 -31  -3    0.40    1.65
   3  30   3   13.21    1.48
  -3 -30  -3   15.12    1.57
   3  29   3    5.77    1.15
  -3 -29  -3    6.34    1.29
   3  28   3   -0.42    1.08
  -3 -28  -3    0.38    1.49
   3  27   3  128.12    4.90
  -3 -27  -3  128.14    4.50
   3  26   3  182.90    6.05
  -3 -26  -3  183.01    9.99
   3  25   3   93.27    3.35
  -3 -25  -3   89.43    3.50
   3  24   3   20.85    1.48
  -3 -24  -3   21.78    1.65
   3  23   3    8.59    1.00
  -3 -23  -3    9.59    1.27
   3  22   3  270.78    8.59
  -3 -22  -3  286.42    9.74
   3  21   3   12.37    1.21
  -3 -21  -3   11.09    1.21
   3  20   3   27.76    1.59
  -3 -20  -3   31.05    2.99
   3  19   3   39.30    2.01
  -3 -19  -3   44.06    2.06
   3  18   3    6.79    0.85
  -3 -18  -3    5.69    0.87
   3  17   3   35.30    1.74
  -3 -17  -3   37.08    2.55
   3  16   3   62.06    2.42
  -3 -16  -3   64.42    2.44
   3  15   3   44.03    1.80
  -3 -15  -3   45.56    2.04
   3  14   3  243.74    8.10
  -3 -14  -3  238.33    7.59
   3  13   3  430.40   13.30
  -3 -13  -3  428.87   13.74
   3  12   3   22.78    1.31
  -3 -12  -3   23.59    1.57
   3  11   3  871.59   23.21
   3  10   3  590.94   16.23
  -3 -10  -3  575.57   15.59
   3   9   3  465.03   19.01
  -3  -9  -3  466.54   20.40
   3   8   3   14.10    1.34
  -3  -8  -3   14.21    0.95
   3   7   3  108.88    3.59
  -3  -7  -3  107.22    3.97
   3   6   3  173.21    5.47
  -3  -6  -3  175.54    5.39
   3   5   3   82.74    2.86
  -3  -5  -3   76.45    2.80
   3   4   3  565.15   15.89
  -3  -4  -3  572.64   15.46
   3   3   3    8.31    0.62
  -3  -3  -3    8.95    0.70
   3   2   3  141.76    4.71
  -3  -2  -3  136.22    4.60
   3   1   3    8.59    0.68
  -3  -1  -3    8.23    0.70
   3   0   3  788.42   21.17
  -3   0  -3  760.97   20.15
   3  -1   3    8.55    0.57
  -3   1  -3    8.70    0.61
   3  -2   3  141.75    4.60
  -3   2  -3  137.56    4.47
   3  -3   3    8.42    0.66
  -3   3  -3    8.32    0.91
   3  -4   3  529.88   14.62
  -3   4  -3  552.26   22.36
   3  -5   3   72.84    2.57
  -3   5  -3   71.19    2.63
   3  -6   3  162.16    7.17
  -3   6  -3  153.57    5.07
   3  -7   3  104.32    4.77
  -3   7  -3  101.58    3.46
   3  -8   3   11.43    0.64
  -3   8  -3   12.07    0.74
   3  -9   3  392.81   10.73
  -3   9  -3  399.54   11.60
   3 -10   3  481.16   12.83
  -3  10  -3  526.40   21.10
   3 -11   3  704.53   17.22
  -3  11  -3  703.17   18.30
   3 -12   3   17.44    1.06
  -3  12  -3   17.60    1.21
   3 -13   3  330.19   13.02
   3 -14   3  175.25    4.67
   3 -15   3   31.96    1.72
   3  36   4    0.17    1.72
  -3 -36  -4    0.98    2.59
   3  35   4    1.44    1.82
  -3 -35  -4    0.93    1.59
   3  34   4   10.58    1.93
  -3 -34  -4   12.83    2.14
   3  33   4    1.82    1.63
  -3 -33  -4    2.08    2.36
   3  32   4    3.24    1.55
  -3 -32  -4    0.83    1.55
   3  31   4   14.68    2.08
  -3 -31  -4   13.51    3.05
   3  30   4   55.53    3.03
  -3 -30  -4   56.23    3.06
   3  29   4   97.19    3.95
  -3 -29  -4   89.43    3.95
   3  28   4   22.55    1.99
  -3 -28  -4   22.40    2.14
   3  27   4    0.00    0.95
  -3 -27  -4    0.44    1.49
   3  26   4    1.19    1.00
  -3 -26  -4    2.19    1.17
   3  25   4    8.91    1.23
  -3 -25  -4    8.06    1.32
   3  24   4   51.14    2.91
  -3 -24  -4   51.20    3.61
   3  23   4   49.38    2.29
  -3 -23  -4   51.39    2.89
   3  22   4    6.62    0.95
  -3 -22  -4    9.16    1.36
   3  21   4    0.70    0.83
  -3 -21  -4    0.55    0.91
   3  20   4   30.59    1.74
  -3 -20  -4   29.72    1.99
   3  19   4   10.35    1.17
  -3 -19  -4    9.63    1.25
   3  18   4  217.44    7.68
  -3 -18  -4  222.89    7.06
   3  17   4    0.36    0.68
  -3 -17  -4    0.51    0.85
   3  16   4  113.95    4.35
  -3 -16  -4  107.46    3.99
   3  15   4   27.45    1.51
  -3 -15  -4   30.82    1.65
   3  14   4  492.53   14.49
  -3 -14  -4  499.12   19.17
   3  13   4   30.38    1.68
  -3 -13  -4   28.93    1.72
   3  12   4    3.06    0.76
  -3 -12  -4    2.33    0.89
   3  11   4    1.63    0.68
  -3 -11  -4    1.48    1.44
   3  10   4   29.95    2.50
  -3 -10  -4   32.26    1.65
   3   9   4    2.27    0.66
  -3  -9  -4    3.10    0.74
   3   8   4  202.36    6.21
  -3  -8  -4  187.23    8.32
   3   7   4  143.32    4.64
  -3  -7  -4  139.59    4.28
   3   6   4  569.75   15.78
  -3  -6  -4  560.99   15.19
   3   5   4   29.86    1.40
  -3  -5  -4   28.30    1.46
   3   4   4  424.44   11.71
  -3  -4  -4  418.71   11.50
   3   3   4  338.77    9.71
  -3  -3  -4  328.69    9.18
   3   2   4   80.26    2.67
  -3  -2  -4   75.91    2.78
   3   1   4  314.43    8.87
  -3  -1  -4  309.70    8.61
   3   0   4   -0.26    0.53
  -3   0  -4    1.40    0.87
   3  -1   4  293.61    8.51
  -3   1  -4  299.40    9.02
   3  -2   4   73.20    2.59
  -3   2  -4   73.39    2.78
   3  -3   4  316.45    9.12
  -3   3  -4  308.07    9.86
   3  -4   4  379.47   10.41
  -3   4  -4  375.50   14.81
   3  -5   4   25.67    1.21
  -3   5  -4   23.71    1.49
   3  -6   4  498.99   13.30
  -3   6  -4  502.85   18.01
   3  -7   4  124.02    3.82
  -3   7  -4  120.56    4.12
   3  -8   4  164.98    5.03
  -3   8  -4  167.97    5.28
   3  -9   4    3.03    0.40
  -3   9  -4    3.05    0.53
   3 -10   4   24.69    1.06
  -3  10  -4   25.37    1.06
   3 -11   4    1.14    0.30
  -3  11  -4    1.15    0.49
   3 -12   4    1.93    0.30
  -3  12  -4    1.97    0.34
   3 -13   4   18.84    0.79
   3 -14   4  302.51   12.05
   3  33   5    2.65    1.82
  -3 -33  -5    6.38    1.99
   3  32   5   27.13    2.48
  -3 -32  -5   21.04    2.57
   3  31   5    1.46    1.51
  -3 -31  -5    0.40    1.59
   3  30   5    2.76    1.48
  -3 -30  -5    0.32    1.89
   3  29   5    7.06    1.46
  -3 -29  -5    4.73    1.59
   3  28   5   16.01    1.80
  -3 -28  -5   15.95    1.85
   3  27   5   31.44    2.44
  -3 -27  -5   33.73    2.74
   3  26   5  214.93    7.89
  -3 -26  -5  217.08    7.34
   3  25   5   30.61    2.23
  -3 -25  -5   34.89    2.18
   3  24   5   11.60    1.57
  -3 -24  -5    9.23    1.68
   3  23   5   22.85    1.76
  -3 -23  -5   21.21    1.78
   3  22   5   13.19    1.38
  -3 -22  -5   11.86    1.48
   3  21   5   48.57    2.74
  -3 -21  -5   48.07    3.10
   3  20   5   61.96    2.88
  -3 -20  -5   63.53    2.88
   3  19   5   -0.83    0.76
  -3 -19  -5    0.44    0.93
   3  18   5    3.18    0.98
  -3 -18  -5    1.87    1.38
   3  17   5   60.94    2.82
  -3 -17  -5   60.90    3.22
   3  16   5   14.74    1.34
  -3 -16  -5   13.36    1.19
   3  15   5  169.43    6.09
  -3 -15  -5  168.18    6.04
   3  14   5  192.02    6.72
  -3 -14  -5  185.37    6.28
   3  13   5  179.89    6.36
  -3 -13  -5  184.45   10.73
   3  12   5   71.69    4.05
  -3 -12  -5   69.21    3.14
   3  11   5  666.48   19.22
  -3 -11  -5  674.18   26.45
   3  10   5  219.37    7.27
  -3 -10  -5  224.29    7.17
   3   9   5   23.69    1.42
  -3  -9  -5   22.61    1.51
   3   8   5  131.64    4.71
  -3  -8  -5  132.06    4.64
   3   7   5   53.73    2.33
  -3  -7  -5   52.69    2.23
   3   6   5   77.10    3.20
  -3  -6  -5   77.48    2.95
   3   5   5  129.11    5.47
  -3  -5  -5  125.78    5.83
   3   4   5   22.38    1.29
  -3  -4  -5   21.64    1.38
   3   3   5   40.72    1.87
  -3  -3  -5   40.47    2.72
   3   2   5   40.94    1.95
  -3  -2  -5   37.52    1.59
   3   1   5   92.91    3.14
  -3  -1  -5   96.53    3.27
   3   0   5 1053.48   38.12
   3  -1   5   92.25    4.35
  -3   1  -5   90.66    3.31
   3  -2   5   36.04    1.66
  -3   2  -5   36.33    1.59
   3  -3   5   40.36    1.61
  -3   3  -5   42.00    2.48
   3  -4   5   19.83    0.96
  -3   4  -5   19.85    1.12
   3  -5   5  114.60    3.67
  -3   5  -5  109.79    3.39
   3  -6   5   59.50    2.67
  -3   6  -5   65.84    2.46
   3  -7   5   41.06    1.72
  -3   7  -5   41.55    1.74
   3  -8   5   99.93    3.44
  -3   8  -5   93.22    4.18
   3  -9   5   16.82    0.85
  -3   9  -5   16.80    0.95
   3 -10   5  142.05    4.35
  -3  10  -5  154.21    7.06
   3 -12   5   43.53    1.74
  -3  12  -5   42.99    2.42
   3 -13   5  112.89    3.69
  -3  13  -5  108.35    5.71
   3 -14   5  110.89    4.79
  -3  14  -5   98.55    3.50
   3  31   6    1.38    1.85
  -3 -31  -6    1.74    2.59
   3  30   6   16.25    2.21
  -3 -30  -6   20.51    2.55
   3  29   6   16.08    2.06
  -3 -29  -6   20.74    2.29
   3  28   6   31.39    2.82
  -3 -28  -6   33.89    2.95
   3  27   6    2.89    1.61
  -3 -27  -6    2.12    2.08
   3  26   6    0.36    1.25
  -3 -26  -6    0.28    1.38
   3  25   6    0.89    1.14
  -3 -25  -6    0.49    1.46
   3  24   6   10.44    1.89
  -3 -24  -6    8.21    2.12
   3  23   6  101.67    4.07
  -3 -23  -6  112.46    4.18
   3  22   6   15.82    1.72
  -3 -22  -6   13.40    1.63
   3  21   6   47.26    3.16
  -3 -21  -6   44.95    2.95
   3  20   6    3.08    1.00
  -3 -20  -6    2.27    1.27
   3  19   6   26.70    1.91
  -3 -19  -6   29.50    2.10
   3  18   6   66.65    3.18
  -3 -18  -6   70.31    3.22
   3  17   6   13.98    1.40
  -3 -17  -6   17.58    1.63
   3  16   6  125.21    4.98
  -3 -16  -6  133.35    4.29
   3  15   6   25.81    1.63
  -3 -15  -6   25.75    2.27
   3  14   6   22.93    2.23
  -3 -14  -6   21.38    1.65
   3  13   6   13.19    1.34
  -3 -13  -6   15.08    1.42
   3  12   6    6.87    1.10
  -3 -12  -6    7.93    2.16
   3  11   6    1.57    0.93
  -3 -11  -6    1.76    0.98
   3  10   6    0.91    0.79
  -3 -10  -6    0.51    1.04
   3   9   6    4.09    0.98
  -3  -9  -6    3.37    1.00
   3   8   6   49.93    2.38
  -3  -8  -6   51.76    2.52
   3   7   6   -0.36    0.59
  -3  -7  -6    0.79    0.76
   3   6   6  115.60    3.95
  -3  -6  -6  119.29    4.01
   3   5   6  328.52    9.93
  -3  -5  -6  316.92    9.52
   3   4   6    0.09    0.70
  -3  -4  -6    0.89    0.79
   3   3   6  431.27   11.98
  -3  -3  -6  443.99   11.73
   3   2   6  214.00    6.74
  -3  -2  -6  219.81    6.47
   3   1   6   23.01    1.31
  -3  -1  -6   21.28    2.06
   3   0   6    0.30    0.47
  -3   0  -6   -0.25    0.57
   3  -1   6   22.19    1.19
  -3   1  -6   24.84    1.36
   3  -2   6  192.53    5.54
  -3   2  -6  193.96    5.54
   3  -3   6  361.80    9.71
  -3   3  -6  359.40   14.15
   3  -4   6    0.55    0.51
  -3   4  -6    0.79    0.61
   3  -5   6  233.13    6.92
  -3   5  -6  219.18    6.51
   3  -6   6   86.03    3.35
  -3   6  -6   76.64    3.14
   3  -7   6    0.26    0.45
  -3   7  -6   -0.17    0.62
   3  -8   6   33.49    1.61
  -3   8  -6   34.87    1.38
   3  -9   6    3.08    0.45
  -3   9  -6    4.50    0.57
   3 -10   6   -0.09    0.38
  -3  10  -6    0.08    0.38
   3 -11   6    1.31    0.38
  -3  11  -6    1.19    0.40
   3 -12   6    4.12    0.55
  -3  12  -6    4.29    0.51
   3 -13   6    7.34    0.49
  -3  13  -6    7.66    0.61
   3 -14   6   10.10    0.59
  -3  14  -6   10.84    0.70
   3 -15   6    9.95    0.78
   3  28   7    3.73    1.65
  -3 -28  -7    3.90    2.27
   3  27   7   -0.21    1.53
  -3 -27  -7   -0.91    1.80
   3  26   7   50.74    2.95
  -3 -26  -7   56.68    3.18
   3  25   7   48.42    3.61
  -3 -25  -7   51.71    3.24
   3  24   7    0.04    1.63
  -3 -24  -7   -0.53    1.70
   3  23   7   69.87    3.65
  -3 -23  -7   65.42    3.29
   3  22   7   64.99    3.41
  -3 -22  -7   65.14    3.29
   3  21   7   54.05    2.99
   3  20   7   24.37    2.25
  -3 -20  -7   22.31    3.35
   3  19   7   10.59    1.40
  -3 -19  -7   14.30    1.70
   3  18   7    4.48    1.12
  -3 -18  -7    5.07    1.38
   3  17   7   60.16    2.95
  -3 -17  -7   58.10    3.95
   3  16   7   10.39    1.87
  -3 -16  -7    8.15    1.53
   3  15   7   74.51    3.63
  -3 -15  -7   74.64    3.41
   3  14   7  112.38    3.54
  -3 -14  -7  116.94    4.33
   3  13   7   85.82    3.22
  -3 -13  -7   85.99    3.31
   3  12   7    2.89    1.04
  -3 -12  -7    2.55    1.27
   3  11   7   12.96    1.27
  -3 -11  -7   13.45    1.53
   3  10   7  179.64    6.22
  -3 -10  -7  167.10    5.32
   3   9   7   48.53    2.67
  -3  -9  -7   47.03    2.50
   3   8   7   15.48    1.63
  -3  -8  -7   16.61    1.70
   3   7   7  152.87    5.49
  -3  -7  -7  155.42    5.81
   3   6   7   -0.09    1.02
  -3  -6  -7    0.66    1.19
   3   5   7  181.33    5.66
  -3  -5  -7  182.82    6.00
   3   4   7   23.33    1.53
  -3  -4  -7   23.20    1.53
   3   3   7   10.80    1.08
  -3  -3  -7   11.71    1.31
   3   2   7    3.48    0.85
  -3  -2  -7    5.05    0.98
   3   1   7   15.57    1.27
  -3  -1  -7   13.11    1.82
   3   0   7  230.25    7.36
  -3   0  -7  234.02    7.64
   3  -1   7   13.51    0.93
  -3   1  -7   13.11    1.12
   3  -2   7    2.78    0.74
  -3   2  -7    3.10    0.81
   3  -3   7    8.21    1.08
  -3   3  -7    8.06    1.02
   3  -4   7   11.92    0.93
  -3   4  -7   12.17    1.12
   3  -5   7  113.71    3.63
  -3   5  -7  113.74    3.77
   3  -6   7    0.17    0.70
  -3   6  -7    0.25    1.08
   3  -7   7   98.10    3.78
  -3   7  -7   99.06    3.29
   3  -8   7    9.82    0.81
  -3   8  -7    8.65    1.27
   3  -9   7   28.08    1.23
  -3   9  -7   29.33    1.36
   3 -10   7  105.38    4.82
  -3  10  -7  106.42    3.73
   3 -11   7    7.34    0.74
  -3  11  -7    7.47    0.96
   3 -12   7    1.31    0.74
  -3  12  -7    1.48    0.72
   3 -13   7   41.91    1.48
  -3  13  -7   48.43    2.02
   3 -14   7   52.29    1.85
  -3  14  -7   50.38    3.03
   3 -15   7   28.04    1.27
  -3  15  -7   21.83    1.06
   3  25   8   -0.62    1.87
  -3 -25  -8    0.45    2.08
   3  24   8   -0.26    1.87
  -3 -24  -8    1.14    2.01
   3  23   8    2.27    1.55
  -3 -23  -8    4.35    1.78
   3  22   8    2.78    1.44
  -3 -22  -8    3.44    1.66
   3  21   8    0.62    1.32
  -3 -21  -8    2.12    2.23
   3  20   8   58.93    3.71
  -3 -20  -8   59.80    3.95
   3  19   8   30.48    2.19
  -3 -19  -8   36.89    3.59
   3  18   8   56.17    2.99
  -3 -18  -8   52.88    2.78
   3  17   8   62.72    4.07
  -3 -17  -8   57.33    3.22
   3  16   8    3.12    1.04
  -3 -16  -8    2.91    1.36
   3  15   8   16.69    1.59
  -3 -15  -8   16.29    1.74
   3  14   8   20.77    1.74
  -3 -14  -8   21.66    2.02
   3  13   8   -0.55    1.10
  -3 -13  -8    0.70    2.46
   3  12   8   85.63    3.39
  -3 -12  -8   84.40    4.20
   3  11   8   19.83    1.55
  -3 -11  -8   20.38    1.99
   3  10   8   57.18    2.46
  -3 -10  -8   59.05    2.95
   3   9   8   41.66    2.38
  -3  -9  -8   39.71    2.23
   3   8   8   65.14    3.33
  -3  -8  -8   65.73    3.08
   3   7   8   -0.74    0.96
  -3  -7  -8    0.28    1.19
   3   6   8  148.56    5.07
  -3  -6  -8  159.28    5.30
   3   5   8  128.05    4.54
  -3  -5  -8  128.69    4.54
   3   4   8    5.85    0.95
  -3  -4  -8    6.79    1.12
   3   3   8   93.03    3.97
  -3  -3  -8   90.85    3.37
   3   2   8   63.97    2.61
  -3  -2  -8   61.87    2.54
   3   1   8   97.98    3.46
  -3  -1  -8  103.21    3.80
   3   0   8    0.08    0.72
  -3   0  -8   -0.09    1.15
   3  -1   8   90.30    3.58
  -3   1  -8   95.00    3.54
   3  -2   8   51.71    2.42
  -3   2  -8   59.33    2.65
   3  -3   8   71.04    2.67
  -3   3  -8   72.10    2.93
   3  -4   8    5.47    0.79
  -3   4  -8    4.28    0.81
   3  -5   8   87.31    3.42
  -3   5  -8   93.58    4.65
   3  -6   8   96.91    3.24
  -3   6  -8  100.54    4.52
   3  -7   8    0.38    0.53
  -3   7  -8    0.98    0.76
   3  -8   8   39.16    1.63
  -3   8  -8   38.80    2.19
   3  -9   8   23.44    1.12
   3 -10   8   32.41    1.59
  -3  10  -8   29.21    2.25
   3 -11   8    9.99    0.83
  -3  11  -8   10.56    1.21
   3 -12   8   42.78    1.82
  -3  12  -8   38.90    2.40
   3 -13   8   -0.02    0.70
  -3  13  -8    0.47    0.53
   3 -14   8    7.89    0.83
  -3  14  -8    8.78    0.83
   3 -15   8    5.35    0.66
   3  21   9    9.93    1.78
  -3 -21  -9   12.11    3.05
   3  20   9   28.38    2.74
  -3 -20  -9   26.90    2.74
   3  19   9    0.15    3.08
  -3 -19  -9    6.02    2.40
   3  18   9    5.87    1.40
  -3 -18  -9    8.17    1.82
   3  17   9    0.79    1.25
  -3 -17  -9    0.42    1.55
   3  16   9    4.77    1.38
  -3 -16  -9    5.54    1.51
   3  15   9    1.55    1.25
  -3 -15  -9    1.02    1.42
   3  14   9   88.11    3.61
  -3 -14  -9   85.44    4.11
   3  13   9  104.97    4.01
  -3 -13  -9   96.62    4.05
   3  12   9    1.44    1.17
  -3 -12  -9    3.80    1.32
   3  11   9  107.09    4.16
  -3 -11  -9  102.39    6.02
   3  10   9  130.66    4.77
  -3 -10  -9  129.09    4.90
   3   9   9    2.06    1.19
  -3  -9  -9    0.59    1.38
   3   8   9  128.43    5.05
  -3  -8  -9  130.07    5.03
   3   7   9    1.80    1.21
  -3  -7  -9    1.19    1.38
   3   6   9    1.08    1.02
  -3  -6  -9   -0.44    1.48
   3   5   9  104.30    4.14
  -3  -5  -9   96.98    4.14
   3   4   9  135.20    4.43
  -3  -4  -9  143.13    4.75
   3   3   9   24.41    1.72
  -3  -3  -9   27.38    2.01
   3   2   9   33.47    1.89
  -3  -2  -9   35.32    2.21
   3   1   9   -1.23    0.96
  -3  -1  -9   -0.95    1.34
   3   0   9    7.28    1.15
  -3   0  -9    5.22    1.21
   3  -1   9    0.34    0.83
  -3   1  -9   -0.44    1.40
   3  -2   9   30.48    1.70
  -3   2  -9   29.70    1.66
   3  -3   9   24.05    1.44
  -3   3  -9   23.57    1.31
   3  -4   9  114.39    4.39
  -3   4  -9  108.84    5.77
   3  -5   9   80.71    3.42
  -3   5  -9   74.47    3.08
   3  -6   9    0.85    0.76
  -3   6  -9   -0.06    0.95
   3  -7   9    1.02    0.68
  -3   7  -9    0.64    0.74
   3  -8   9   75.26    2.89
  -3   8  -9   73.33    3.84
   3  -9   9    1.65    0.93
  -3   9  -9    0.93    0.93
   3 -10   9   61.89    2.52
  -3  10  -9   64.27    3.05
   3 -11   9   46.16    1.97
  -3  11  -9   42.83    1.84
   3 -12   9    0.57    0.68
  -3  12  -9    0.61    1.04
   3 -13   9   37.08    1.68
  -3  13  -9   36.08    1.80
   3 -14   9   28.19    1.21
  -3  14  -9   29.50    2.27
   3 -15   9   -0.09    0.36
  -3  15  -9   -0.02    0.61
   3  17  10    1.68    2.19
  -3 -17 -10    2.27    2.63
   3  16  10    7.64    1.65
  -3 -16 -10    7.83    1.91
   3  15  10    0.44    1.48
  -3 -15 -10    2.21    1.70
   3  14  10    1.53    1.38
  -3 -14 -10    0.21    1.59
   3  13  10   14.27    1.74
  -3 -13 -10   14.57    1.95
   3  12  10    1.93    1.32
  -3 -12 -10    0.02    1.44
   3  11  10    1.42    1.34
  -3 -11 -10    0.21    1.38
   3  10  10   29.72    2.19
  -3 -10 -10   32.45    2.59
   3   9  10   45.22    2.52
  -3  -9 -10   42.63    2.80
   3   8  10    6.22    1.19
  -3  -8 -10    5.11    1.49
   3   7  10  127.31    5.09
  -3  -7 -10  123.56    4.90
   3   6  10   67.05    3.16
  -3  -6 -10   68.72    3.35
   3   5  10   79.59    3.58
  -3  -5 -10   84.19    3.80
   3   4  10   10.35    1.55
  -3  -4 -10    9.78    1.49
   3   3  10   33.03    2.35
  -3  -3 -10   33.22    3.42
   3   2  10    8.53    1.46
  -3  -2 -10    8.04    1.91
   3   1  10    9.61    1.31
  -3  -1 -10   12.66    1.51
   3   0  10   -0.02    0.95
  -3   0 -10   -0.38    1.06
   3  -1  10   12.00    1.40
  -3   1 -10   10.22    1.63
   3  -2  10    9.63    1.25
  -3   2 -10    8.61    1.80
   3  -3  10   26.09    1.59
  -3   3 -10   25.86    1.76
   3  -4  10    9.27    1.89
  -3   4 -10   10.33    2.04
   3  -5  10   64.29    2.55
  -3   5 -10   60.64    2.74
   3  -6  10   48.40    2.33
  -3   6 -10   45.58    2.29
   3  -7  10   78.67    3.25
  -3   7 -10   76.97    3.06
   3  -8  10    4.67    0.89
  -3   8 -10    4.01    1.04
   3  -9  10   23.18    1.59
  -3   9 -10   20.28    2.10
   3 -10  10   13.11    1.14
  -3  10 -10   12.07    1.36
   3 -11  10    0.72    0.66
  -3  11 -10    1.15    0.93
   3 -12  10    0.21    0.74
  -3  12 -10   -0.25    1.06
   3 -13  10    3.86    0.64
  -3  13 -10    3.50    1.21
   3 -14  10    0.61    0.57
  -3  14 -10    0.51    0.91
   3 -15  10    0.11    0.53
  -3  15 -10    0.00    0.62
   3  12  11    1.49    1.87
  -3 -12 -11    3.12    2.19
   3  11  11   14.47    2.19
  -3 -11 -11   17.86    2.50
   3  10  11   52.63    3.50
  -3 -10 -11   59.50    3.52
   3   9  11   12.66    1.87
  -3  -9 -11   15.48    2.02
   3   8  11    3.54    2.02
  -3  -8 -11    4.12    2.36
   3   7  11    4.41    1.91
  -3  -7 -11    0.57    3.41
   3   6  11    0.42    1.65
  -3  -6 -11    0.68    1.66
   3   5  11    4.43    1.53
  -3  -5 -11    8.23    1.65
   3   4  11    5.47    1.38
  -3  -4 -11    4.26    1.57
   3   3  11   36.14    2.57
  -3  -3 -11   30.08    2.21
   3   2  11   25.26    2.01
  -3  -2 -11   24.50    2.21
   3   1  11    3.31    1.32
  -3  -1 -11    5.60    1.84
   3   0  11    3.92    1.21
  -3   0 -11    5.01    1.34
   3  -1  11    3.58    1.12
  -3   1 -11    3.44    1.32
   3  -2  11   21.55    1.76
  -3   2 -11   17.03    1.89
   3  -3  11   25.39    1.97
   3  -4  11    1.95    1.04
  -3   4 -11    1.61    1.17
   3  -5  11    3.56    1.49
  -3   5 -11    2.55    1.49
   3  -6  11    1.04    0.89
  -3   6 -11    0.78    1.02
   3  -7  11    1.95    1.19
  -3   7 -11    1.76    1.87
   3  -8  11    2.10    0.93
  -3   8 -11    0.61    1.34
   3  -9  11    5.58    0.96
  -3   9 -11    6.07    1.06
   3 -10  11   25.35    1.42
  -3  10 -11   22.15    1.46
   3 -11  11    7.70    0.95
  -3  11 -11    3.84    1.25
   3 -12  11    1.49    0.66
  -3  12 -11    1.34    0.89
   3 -13  11    0.06    1.21
  -3  13 -11    1.61    1.29
  -3  -7 -12    0.83    2.36
   3   6  12   15.59    1.97
  -3  -6 -12   11.65    2.01
   3   5  12   72.80    3.99
  -3  -5 -12   58.48    3.80
   3   4  12   -1.59    1.63
  -3  -4 -12    0.61    1.93
   3   3  12   43.67    2.63
  -3  -3 -12   41.47    3.06
   3   2  12   25.79    1.99
  -3  -2 -12   23.46    2.23
   3   1  12    1.74    1.29
  -3  -1 -12    1.27    1.57
   3   0  12    0.89    1.21
  -3   0 -12   -0.44    1.63
   3  -1  12    0.64    1.80
  -3   1 -12   -0.81    2.71
   3  -2  12   20.02    1.82
  -3   2 -12   20.98    1.85
   3  -3  12   31.01    2.33
  -3   3 -12   28.61    2.35
   3  -4  12    0.11    1.49
   3  -5  12   42.47    2.63
  -3   5 -12   41.83    2.44
   3  -6  12    7.13    1.51
   3  -7  12   -0.09    0.89
  -3   7 -12   -0.78    1.49
   3  -8  12    0.78    0.91
  -3   8 -12    1.85    1.10
  -3   0 -13   -0.15    2.27
   3  -1  13   -0.70    1.32
  -3   1 -13   -0.25    1.97
   3  -2  13   12.01    4.39
  -3   2 -13   14.21    3.18
   4   8 -14    5.83    1.59
  -4  -8  14    5.79    1.38
   4   7 -14    2.35    2.25
  -4  -7  14    1.48    1.59
   4   6 -14    1.15    1.46
  -4  -6  14    0.85    1.44
   4   5 -14    9.12    2.33
  -4  -5  14    9.69    2.19
   4   4 -14    2.82    1.99
  -4  -4  14    1.99    1.66
   4   3 -14    7.98    2.33
  -4  -3  14    7.72    2.02
   4   2 -14    2.84    2.08
  -4  -2  14    1.82    2.12
   4   1 -14    3.67    2.38
   4  13 -13    0.57    1.31
  -4 -13  13    0.55    1.00
   4  12 -13   15.31    1.57
  -4 -12  13   19.49    1.65
   4  11 -13    6.53    1.25
  -4 -11  13    5.15    1.25
   4  10 -13    1.46    1.65
  -4 -10  13   -0.34    1.32
   4   9 -13    3.61    1.46
  -4  -9  13    4.58    1.42
   4   8 -13   10.75    1.65
  -4  -8  13    9.44    1.48
   4   7 -13   29.12    2.19
  -4  -7  13   29.46    2.14
   4   6 -13    1.25    1.61
  -4  -6  13   -0.98    1.34
   4   5 -13   22.46    2.12
  -4  -5  13   23.86    1.99
   4   4 -13    1.89    1.70
  -4  -4  13    3.41    1.63
   4   3 -13   22.72    2.21
  -4  -3  13   20.23    1.93
   4   2 -13    7.27    1.84
  -4  -2  13    9.50    1.89
   4   1 -13   24.97    2.33
  -4  -1  13   26.20    2.18
   4   0 -13   -0.61    2.12
  -4   0  13    1.04    1.57
   4  -1 -13   30.01    2.42
  -4   1  13   29.23    2.29
   4  -2 -13    9.14    1.85
  -4   2  13    8.82    1.68
   4  -3 -13   25.52    2.48
  -4   3  13   21.36    2.06
   4  -4 -13    1.97    1.68
  -4   4  13    2.86    1.48
   4  -5 -13   32.81    2.50
  -4   5  13   31.27    2.35
   4  -6 -13    0.21    2.14
  -4   6  13    0.25    1.80
   4  -7 -13   39.98    3.29
  -4   7  13   35.10    3.06
   4  -8 -13   14.00    3.31
  -4   8  13   12.11    2.86
   4  17 -12   -0.04    1.65
  -4 -17  12    0.08    0.91
   4  16 -12    5.47    1.23
  -4 -16  12    3.86    0.95
   4  15 -12    0.15    1.29
  -4 -15  12    0.42    1.12
   4  14 -12    2.59    2.01
   4  13 -12    5.98    1.46
  -4 -13  12    4.16    1.17
   4  12 -12    1.84    1.63
  -4 -12  12    3.31    1.21
   4  11 -12    7.17    1.70
  -4 -11  12   10.77    1.40
   4  10 -12    0.15    1.23
  -4 -10  12    0.55    1.14
   4   9 -12   25.92    2.25
  -4  -9  12   30.48    2.72
   4   8 -12   24.92    1.99
  -4  -8  12   23.99    2.01
   4   7 -12    2.80    1.17
  -4  -7  12    1.61    1.10
   4   6 -12   85.65    3.75
  -4  -6  12   83.51    3.59
   4   5 -12    1.48    1.68
  -4  -5  12    2.63    1.40
   4   4 -12    6.32    1.55
  -4  -4  12    5.64    1.29
   4   3 -12    3.59    1.36
  -4  -3  12    5.43    1.48
   4   2 -12   -0.34    1.19
  -4  -2  12    0.02    1.19
   4   1 -12   24.35    2.95
  -4  -1  12   22.99    2.04
   4   0 -12   39.66    2.36
  -4   0  12   38.10    2.18
   4  -1 -12   24.12    2.16
  -4   1  12   23.01    2.21
   4  -2 -12   -2.19    1.85
  -4   2  12    0.09    1.70
   4  -3 -12    5.83    1.51
  -4   3  12    7.11    1.38
   4  -4 -12    6.92    1.53
  -4   4  12    7.66    1.51
   4  -5 -12    1.25    1.57
  -4   5  12    1.38    1.44
   4  -6 -12  108.92    4.69
  -4   6  12  110.06    4.54
   4  -7 -12    4.07    1.61
  -4   7  12    3.54    1.46
   4  -8 -12   32.11    2.82
  -4   8  12   34.79    2.40
   4  -9 -12   44.48    3.25
  -4   9  12   44.29    2.95
   4 -10 -12    0.79    1.74
  -4  10  12   -0.11    1.59
   4 -11 -12   20.15    2.44
  -4  11  12   17.29    2.01
   4 -12 -12    8.48    1.89
  -4  12  12    7.61    1.61
   4 -13 -12   12.71    2.31
  -4  13  12   12.77    2.12
   4 -14 -12    2.86    1.82
  -4  14  12    3.10    1.48
   4  20 -11    2.69    1.08
  -4 -20  11    3.18    0.93
   4  19 -11    7.32    1.19
  -4 -19  11    7.45    1.25
   4  18 -11   13.51    1.44
  -4 -18  11   14.11    1.44
   4  17 -11    3.25    0.91
  -4 -17  11    3.56    0.85
   4  16 -11    0.98    0.81
  -4 -16  11    0.13    0.98
   4  15 -11   -0.45    1.63
  -4 -15  11    0.47    1.82
   4  14 -11   19.79    1.89
  -4 -14  11   20.53    1.55
   4  13 -11   12.32    1.59
  -4 -13  11   14.55    1.36
   4  12 -11   85.80    4.81
  -4 -12  11   94.88    3.65
   4  11 -11    5.45    1.21
  -4 -11  11    7.47    1.25
   4  10 -11    5.77    1.31
  -4 -10  11    8.32    1.36
   4   9 -11   10.01    1.32
  -4  -9  11    8.46    1.55
   4   8 -11   11.77    1.51
  -4  -8  11   12.22    1.46
   4   7 -11    9.93    1.34
  -4  -7  11    8.63    1.14
   4   6 -11   -0.23    0.96
  -4  -6  11   -0.25    0.96
   4   5 -11   51.65    2.72
  -4  -5  11   52.58    2.36
   4   4 -11    2.95    1.19
  -4  -4  11    0.51    1.25
   4   3 -11    2.88    1.57
  -4  -3  11    2.14    1.17
   4   2 -11    1.55    1.27
  -4  -2  11    1.82    1.10
   4   1 -11   72.50    2.91
  -4  -1  11   72.10    3.16
   4   0 -11    0.23    1.17
  -4   0  11   -0.49    0.98
   4  -1 -11   72.27    3.18
  -4   1  11   73.46    4.18
   4  -2 -11    1.95    1.12
  -4   2  11    1.95    1.08
   4  -3 -11    3.24    1.25
  -4   3  11    3.31    1.12
   4  -4 -11    0.61    1.44
  -4   4  11    0.62    2.04
   4  -5 -11   61.83    2.84
  -4   5  11   63.80    3.18
   4  -6 -11    1.10    1.27
  -4   6  11    0.38    1.08
   4  -7 -11   11.94    1.53
  -4   7  11   14.04    1.57
   4  -8 -11   15.02    1.97
  -4   8  11   17.61    1.85
   4  -9 -11   15.72    1.95
  -4   9  11   13.41    1.63
   4 -10 -11   13.41    1.80
  -4  10  11   13.55    1.65
   4 -11 -11    8.36    1.57
  -4  11  11    9.55    1.46
   4 -12 -11  165.30    6.17
  -4  12  11  167.57    6.00
   4 -13 -11   27.13    2.38
  -4  13  11   28.27    2.40
   4 -14 -11   39.88    2.52
  -4  14  11   43.17    2.48
   4 -15 -11    0.30    1.70
  -4  15  11   -0.21    1.95
   4 -16 -11    3.22    1.93
  -4  16  11    2.29    1.57
   4 -17 -11    9.33    1.93
  -4  17  11    9.08    2.06
   4 -18 -11   51.31    4.18
  -4  18  11   44.06    3.24
   4 -19 -11   32.54    2.86
  -4  19  11   23.74    2.57
  -4 -23  10    5.73    1.06
   4  22 -10    5.77    1.08
  -4 -22  10    5.34    0.85
   4  21 -10   11.48    1.44
  -4 -21  10   11.82    1.06
   4  20 -10    3.71    0.78
  -4 -20  10    4.28    0.83
   4  19 -10    9.80    1.17
  -4 -19  10    8.34    1.61
   4  18 -10    0.30    0.70
  -4 -18  10   -0.09    0.76
   4  17 -10    4.47    1.53
  -4 -17  10    4.82    1.12
   4  16 -10    4.37    0.95
  -4 -16  10    4.99    0.87
   4  15 -10   61.09    2.84
  -4 -15  10   61.43    2.54
   4  14 -10    6.94    0.96
  -4 -14  10    5.35    1.04
   4  13 -10    5.15    1.04
  -4 -13  10    3.65    0.98
   4  12 -10   16.14    1.48
  -4 -12  10   17.22    2.01
   4  11 -10   11.43    1.29
  -4 -11  10   10.56    1.57
   4  10 -10   64.88    2.63
  -4 -10  10   72.37    2.88
   4   9 -10   79.10    2.86
  -4  -9  10   78.52    2.82
   4   8 -10    4.71    1.06
  -4  -8  10    6.58    1.08
   4   7 -10   15.95    1.42
  -4  -7  10   15.17    1.29
   4   6 -10   46.45    2.25
  -4  -6  10   48.96    2.14
   4   5 -10    8.59    1.40
  -4  -5  10    7.17    2.01
   4   4 -10   67.88    3.22
  -4  -4  10   69.36    2.74
   4   3 -10   38.56    2.25
  -4  -3  10   38.99    2.38
   4   2 -10   11.71    1.42
  -4  -2  10   10.16    1.10
   4   1 -10   57.19    2.48
  -4  -1  10   53.98    2.29
   4   0 -10  196.08    6.58
  -4   0  10  200.72    6.47
   4  -1 -10   60.98    3.03
  -4   1  10   57.35    2.54
   4  -2 -10   15.00    1.51
  -4   2  10   14.17    1.38
   4  -3 -10   44.97    2.19
  -4   3  10   42.36    2.33
   4  -4 -10   85.74    3.54
  -4   4  10   87.69    3.59
   4  -5 -10   11.90    1.38
  -4   5  10    9.19    1.19
   4  -6 -10   61.98    2.97
  -4   6  10   58.97    2.97
   4  -7 -10   20.98    2.27
  -4   7  10   21.53    1.91
   4  -8 -10    7.55    1.36
  -4   8  10    7.38    1.23
   4  -9 -10  114.16    4.52
  -4   9  10  110.72    4.16
   4 -10 -10  103.68    4.37
  -4  10  10  109.58    4.22
   4 -11 -10   17.20    1.61
  -4  11  10   17.25    1.53
   4 -12 -10   25.05    1.99
  -4  12  10   25.69    1.99
   4 -13 -10    8.10    1.59
  -4  13  10    8.91    1.49
   4 -14 -10   13.00    1.74
  -4  14  10   14.68    2.44
   4 -15 -10  128.94    4.99
  -4  15  10  114.52    4.77
   4 -16 -10   14.13    2.55
  -4  16  10   10.90    1.49
   4 -17 -10   13.36    1.78
  -4  17  10   14.98    1.70
   4 -18 -10   -0.44    1.44
  -4  18  10    0.72    1.23
   4 -19 -10   25.84    2.14
  -4  19  10   22.02    2.02
   4 -20 -10   14.06    1.97
  -4  20  10   17.71    1.95
   4 -21 -10   44.88    2.61
  -4  21  10   47.22    2.84
   4 -22 -10   28.80    2.76
  -4  22  10   25.41    2.36
   4 -23 -10   34.83    2.74
  -4  23  10   32.56    2.69
   4  25  -9    0.04    0.38
  -4 -25   9   -0.17    0.53
   4  24  -9    5.45    0.70
  -4 -24   9    6.91    0.93
   4  23  -9    0.59    0.85
  -4 -23   9    0.57    0.87
   4  22  -9   26.87    1.27
  -4 -22   9   25.92    2.06
   4  21  -9   -0.40    0.74
  -4 -21   9    0.78    1.06
   4  20  -9   -0.62    1.10
  -4 -20   9   -0.09    0.79
   4  19  -9   14.08    1.19
  -4 -19   9   14.81    1.57
   4  18  -9   85.20    4.35
  -4 -18   9   85.90    3.41
   4  17  -9    6.96    1.08
  -4 -17   9    7.97    0.89
   4  16  -9   35.83    1.70
  -4 -16   9   32.71    2.14
   4  15  -9    0.93    0.96
  -4 -15   9    0.74    0.66
   4  14  -9   71.95    3.95
  -4 -14   9   66.58    2.48
   4  13  -9   31.52    1.61
  -4 -13   9   30.54    1.99
   4  12  -9    1.74    0.85
  -4 -12   9    1.97    0.85
   4  11  -9    1.29    0.83
  -4 -11   9    0.76    0.85
   4  10  -9    0.15    0.79
  -4 -10   9    0.64    0.79
   4   9  -9    6.34    1.34
  -4  -9   9    6.81    1.06
   4   8  -9  136.73    5.05
  -4  -8   9  137.85    4.35
   4   7  -9   19.64    1.36
  -4  -7   9   17.07    1.12
   4   6  -9    9.12    1.29
  -4  -6   9    8.78    1.10
   4   5  -9   61.94    3.90
  -4  -5   9   63.65    2.52
   4   4  -9   62.04    2.48
  -4  -4   9   63.02    2.65
   4   3  -9   19.77    1.44
  -4  -3   9   17.88    1.48
   4   2  -9   44.82    2.01
  -4  -2   9   40.75    2.02
   4   1  -9  150.88    5.22
  -4  -1   9  138.26    4.31
   4   0  -9    0.19    0.83
  -4   0   9    0.40    0.89
   4  -1  -9  154.59    5.88
  -4   1   9  162.54    5.24
   4  -2  -9   45.48    2.31
  -4   2   9   48.77    2.48
   4  -3  -9   21.45    1.55
  -4   3   9   21.91    1.51
   4  -4  -9   84.63    3.44
  -4   4   9   78.04    3.27
   4  -5  -9   91.46    3.39
  -4   5   9   81.20    3.90
   4  -6  -9   14.66    1.51
  -4   6   9   15.21    1.31
   4  -7  -9   25.98    1.49
  -4   7   9   26.54    1.89
   4  -8  -9  201.68    6.51
  -4   8   9  204.84    7.19
   4  -9  -9    8.59    1.08
  -4   9   9    8.12    1.19
   4 -10  -9    0.17    1.12
  -4  10   9   -0.09    0.96
   4 -11  -9    3.14    1.57
  -4  11   9    1.02    1.31
   4 -12  -9    1.70    1.42
  -4  12   9    3.12    1.31
   4 -13  -9   48.57    3.71
  -4  13   9   46.30    2.18
   4 -14  -9  126.78    6.34
  -4  14   9  116.98    4.22
   4 -15  -9    1.04    1.06
  -4  15   9    2.54    1.04
   4 -16  -9   69.08    3.27
  -4  16   9   66.41    2.95
   4 -17  -9   17.78    1.87
  -4  17   9   16.48    1.55
   4 -18  -9  194.44    6.19
  -4  18   9  183.27    6.28
   4 -19  -9   35.59    2.54
  -4  19   9   34.62    2.31
   4 -20  -9    0.15    1.25
  -4  20   9    0.06    1.10
   4 -21  -9    0.51    1.36
  -4  21   9    0.30    1.15
   4 -22  -9   88.70    4.09
  -4  22   9   85.95    3.71
   4 -23  -9    2.35    1.48
  -4  23   9    1.08    1.32
   4 -24  -9   34.28    2.54
  -4  24   9   32.33    3.29
   4 -25  -9    0.08    2.59
  -4  25   9    0.38    1.66
   4 -26  -9   18.07    3.03
  -4  26   9   19.94    2.57
   4 -27  -9    9.61    2.06
  -4  27   9    8.59    1.85
   4  26  -8   10.54    0.70
  -4 -26   8   10.56    1.08
   4  25  -8    5.62    0.64
   4  24  -8    0.19    0.78
  -4 -24   8    0.30    0.85
   4  23  -8    1.78    0.98
  -4 -23   8    3.46    0.78
   4  22  -8   33.60    1.51
  -4 -22   8   35.38    1.68
   4  21  -8   69.85    2.76
  -4 -21   8   68.19    2.91
   4  20  -8    7.57    1.08
  -4 -20   8    7.79    0.79
   4  19  -8    4.77    0.76
  -4 -19   8    4.31    0.74
   4  18  -8    9.02    1.34
  -4 -18   8    8.84    0.95
   4  17  -8   18.77    1.29
  -4 -17   8   20.04    1.27
   4  16  -8   20.89    1.29
  -4 -16   8   18.92    1.51
   4  15  -8    8.61    1.19
  -4 -15   8    7.13    0.87
   4  14  -8   57.82    2.31
  -4 -14   8   54.62    2.36
   4  13  -8  133.70    4.75
  -4 -13   8  127.75    4.48
   4  12  -8   43.33    1.97
  -4 -12   8   42.15    1.76
   4  11  -8  101.01    3.92
  -4 -11   8   99.93    3.54
   4  10  -8  147.61    5.01
  -4 -10   8  143.30    4.69
   4   9  -8    0.02    0.89
  -4  -9   8    0.98    0.78
   4   8  -8   -0.02    0.93
  -4  -8   8    0.23    0.98
   4   7  -8    0.28    0.95
  -4  -7   8    0.79    0.76
   4   6  -8   89.40    3.25
  -4  -6   8   93.84    3.14
   4   5  -8    3.31    0.78
  -4  -5   8    2.97    0.79
   4   4  -8  323.62    9.35
  -4  -4   8  342.73   10.71
   4   3  -8   75.24    2.84
  -4  -3   8   80.29    3.08
   4   2  -8   39.60    1.97
  -4  -2   8   36.76    1.78
   4   1  -8   34.40    1.84
  -4  -1   8   37.63    1.82
   4   0  -8  274.90    8.14
  -4   0   8  290.32    8.82
   4  -1  -8   38.50    1.85
  -4   1   8   36.46    1.76
   4  -2  -8   45.07    2.23
  -4   2   8   45.63    2.12
   4  -3  -8   93.94    3.37
  -4   3   8   94.43    3.46
   4  -4  -8  424.39   11.94
  -4   4   8  425.12   12.09
   4  -5  -8    3.18    0.93
  -4   5   8    1.85    0.76
   4  -6  -8  127.37    4.75
  -4   6   8  128.12    4.39
   4  -7  -8    0.34    0.76
  -4   7   8    0.36    0.79
   4  -8  -8    0.26    0.81
  -4   8   8    1.48    0.81
   4  -9  -8    0.42    1.00
  -4   9   8    1.48    0.89
   4 -10  -8  250.06    7.70
  -4  10   8  244.61   10.39
   4 -11  -8  156.16    7.19
  -4  11   8  164.41    5.07
   4 -12  -8   77.63    4.67
  -4  12   8   75.79    4.56
   4 -13  -8  209.57    6.49
  -4  13   8  213.92    7.49
   4 -14  -8   92.35    3.80
  -4  14   8   93.50    3.80
   4 -15  -8   12.20    1.36
  -4  15   8   13.22    1.40
   4 -16  -8   35.08    2.14
  -4  16   8   36.40    2.10
   4 -17  -8   37.10    2.29
  -4  17   8   33.15    2.10
   4 -18  -8   14.53    1.55
  -4  18   8   13.64    1.46
   4 -19  -8    8.10    1.55
  -4  19   8    8.40    1.76
   4 -20  -8   17.37    1.72
  -4  20   8   15.38    1.53
   4 -21  -8  142.35    5.52
  -4  21   8  139.21    4.82
   4 -22  -8   85.42    3.61
  -4  22   8   85.48    3.73
   4 -23  -8    6.53    1.59
  -4  23   8    7.85    1.51
   4 -24  -8    0.15    1.34
  -4  24   8   -0.47    1.10
  -4  25   8   17.60    2.10
   4 -26  -8   58.05    3.71
  -4  26   8   59.01    3.14
   4 -27  -8    5.90    1.74
  -4  27   8    5.45    1.55
   4 -28  -8    7.45    1.76
  -4  28   8   11.26    1.63
   4 -29  -8    2.76    1.65
  -4  29   8    3.29    1.80
   4 -30  -8   17.77    1.97
  -4  30   8   14.87    1.70
   4  28  -7    2.29    0.59
  -4 -28   7    2.59    0.74
   4  27  -7    4.45    0.55
  -4 -27   7    4.35    0.62
   4  26  -7    3.03    0.57
  -4 -26   7    1.70    0.95
   4  25  -7   11.90    0.93
   4  24  -7   13.30    1.00
  -4 -24   7   14.93    1.00
   4  23  -7   -0.30    0.83
  -4 -23   7    0.08    0.93
   4  22  -7   39.16    1.91
  -4 -22   7   36.76    1.59
   4  21  -7    2.23    0.74
  -4 -21   7    1.44    0.76
   4  20  -7   15.78    1.04
  -4 -20   7   14.49    1.23
   4  19  -7   19.88    1.12
  -4 -19   7   18.81    1.14
   4  18  -7   86.54    3.03
  -4 -18   7   81.13    3.08
   4  17  -7   32.67    1.78
  -4 -17   7   34.51    1.70
   4  16  -7   18.54    1.06
  -4 -16   7   16.59    1.06
   4  15  -7   14.38    1.00
  -4 -15   7   12.94    0.81
   4  14  -7  110.30    3.46
  -4 -14   7  104.21    3.92
   4  13  -7   29.59    1.82
  -4 -13   7   27.21    1.46
   4  12  -7   23.52    1.17
  -4 -12   7   19.94    1.14
   4  11  -7   19.92    1.21
  -4 -11   7   24.35    1.95
   4  10  -7    5.03    0.85
  -4 -10   7    4.98    0.79
   4   9  -7    5.81    0.74
  -4  -9   7    5.35    0.79
   4   8  -7   69.95    2.99
  -4  -8   7   72.63    2.42
   4   7  -7  281.33    9.29
  -4  -7   7  293.01    9.14
   4   6  -7    0.53    0.70
  -4  -6   7    1.08    0.89
   4   5  -7  176.86    6.47
  -4  -5   7  181.93    5.98
   4   4  -7  147.33    5.98
  -4  -4   7  154.69    4.98
   4   3  -7   55.13    2.23
  -4  -3   7   57.46    2.10
   4   2  -7   36.61    1.68
  -4  -2   7   36.46    1.84
   4   1  -7   75.19    2.93
  -4  -1   7   68.13    2.50
   4   0  -7   -0.74    0.78
  -4   0   7    0.32    0.70
   4  -1  -7   75.58    2.57
  -4   1   7   73.77    2.72
   4  -2  -7   41.28    1.91
  -4   2   7   38.61    2.04
   4  -3  -7   61.39    2.57
  -4   3   7   60.13    2.48
   4  -4  -7  179.09    5.79
  -4   4   7  183.27    5.60
   4  -5  -7  220.36    7.11
  -4   5   7  227.70    7.06
   4  -6  -7    2.67    0.79
  -4   6   7    1.84    0.78
   4  -7  -7  395.84   15.97
  -4   7   7  412.54   12.47
   4  -8  -7  103.83    3.75
  -4   8   7  108.18    5.54
   4  -9  -7    7.66    1.44
  -4   9   7    7.62    1.02
   4 -10  -7   11.14    2.10
  -4  10   7    8.38    1.08
   4 -11  -7   36.61    1.93
  -4  11   7   39.96    2.04
   4 -12  -7   36.82    2.23
  -4  12   7   36.10    2.01
   4 -13  -7   45.94    3.18
  -4  13   7   51.84    2.42
   4 -14  -7  174.19    5.69
  -4  14   7  165.89    5.51
   4 -15  -7   21.02    1.53
  -4  15   7   22.02    1.42
   4 -16  -7   28.55    1.72
  -4  16   7   27.30    1.63
   4 -17  -7   54.60    2.63
  -4  17   7   51.78    2.40
   4 -18  -7  131.08    5.03
  -4  18   7  128.46    4.69
   4 -19  -7   33.07    1.87
  -4  19   7   30.42    1.78
   4 -20  -7   26.90    1.84
  -4  20   7   28.34    1.72
   4 -21  -7    4.96    1.15
  -4  21   7    2.21    1.00
   4 -22  -7   71.21    2.93
  -4  22   7   74.71    3.27
   4 -23  -7   -0.28    1.12
  -4  23   7   -0.02    0.96
   4 -24  -7   27.24    2.06
  -4  24   7   29.38    1.89
   4 -25  -7   26.17    2.40
  -4  25   7   23.82    1.87
   4 -26  -7    7.51    1.55
  -4  26   7   10.07    1.59
   4 -27  -7   20.55    1.97
  -4  27   7   19.30    1.70
   4 -28  -7   12.96    2.01
  -4  28   7    9.63    1.53
   4 -29  -7   66.07    3.59
  -4  29   7   65.86    3.44
   4 -30  -7    7.28    3.35
  -4  30   7   10.84    2.16
   4 -31  -7    9.16    2.10
  -4  31   7    5.60    1.44
   4 -32  -7    0.53    1.49
  -4  32   7    0.28    1.32
   4 -33  -7    6.36    1.70
  -4  33   7    2.50    1.31
   4  31  -6    0.26    0.26
   4  30  -6   13.45    1.06
  -4 -29   6    8.51    0.76
   4  28  -6    0.47    0.78
  -4 -28   6    0.55    0.57
   4  27  -6    4.12    0.66
  -4 -27   6    4.94    0.98
   4  26  -6   31.39    2.31
  -4 -26   6   32.69    2.08
   4  25  -6   26.45    2.18
  -4 -25   6   27.98    2.19
   4  24  -6    0.32    0.53
  -4 -24   6    0.72    0.53
  -4 -23   6    1.48    0.72
   4  22  -6   29.46    1.44
  -4 -22   6   30.25    1.61
   4  21  -6   47.32    2.88
  -4 -21   6   44.84    2.95
   4  20  -6   37.04    1.74
  -4 -20   6   38.69    1.51
   4  19  -6    3.58    0.59
  -4 -19   6    2.91    0.59
   4  18  -6   13.17    0.93
  -4 -18   6   13.60    0.91
   4  17  -6   24.12    1.31
  -4 -17   6   20.79    1.02
   4  16  -6    6.13    0.66
  -4 -16   6    6.57    0.68
   4  15  -6   28.04    1.87
  -4 -15   6   20.93    1.89
   4  14  -6  125.36    4.62
  -4 -14   6  122.13    3.95
   4  13  -6    1.74    0.79
  -4 -13   6    0.55    0.53
   4  12  -6   84.68    3.33
  -4 -12   6   83.23    3.16
   4  11  -6  301.77    9.52
  -4 -11   6  298.85    7.83
   4  10  -6   -0.34    0.51
  -4 -10   6   -0.30    0.51
   4   9  -6   26.49    1.38
  -4  -9   6   27.62    1.34
   4   8  -6  673.29   17.60
  -4  -8   6  701.44   17.20
   4   7  -6   85.08    2.89
  -4  -7   6   91.97    3.05
   4   6  -6  848.28   21.42
  -4  -6   6  867.71   23.52
   4   5  -6    5.39    0.70
  -4  -5   6    4.98    0.70
   4   4  -6  237.46    6.92
  -4  -4   6  246.13    6.83
   4   3  -6   13.55    0.91
  -4  -3   6   13.19    0.95
   4   2  -6   28.74    1.29
  -4  -2   6   27.85    1.25
   4   1  -6   39.96    1.68
  -4  -1   6   39.22    1.80
   4   0  -6  167.91    5.03
  -4   0   6  171.94    5.49
   4  -1  -6   42.89    1.84
  -4   1   6   42.47    1.80
   4  -2  -6   31.33    1.87
  -4   2   6   31.27    1.74
   4  -3  -6   13.55    1.29
  -4   3   6   15.99    1.84
   4  -4  -6  265.61    8.53
  -4   4   6  267.86    8.80
   4  -5  -6    5.03    0.81
  -4   5   6    4.65    0.78
   4  -6  -6  946.26   27.28
  -4   6   6  935.37   25.14
   4  -7  -6  105.53    5.11
  -4   7   6  106.37    5.98
   4  -8  -6  855.47   32.86
  -4   8   6  832.27   22.80
   4  -9  -6   30.80    1.76
  -4   9   6   31.90    1.82
   4 -10  -6   -0.21    0.70
  -4  10   6    0.55    0.66
   4 -11  -6  392.03   11.01
  -4  11   6  398.37   11.62
   4 -12  -6  126.84    4.14
  -4  12   6  124.74    4.35
   4 -13  -6    0.66    0.89
  -4  13   6    1.76    0.85
   4 -14  -6  190.84    6.00
  -4  14   6  198.20    6.13
   4 -15  -6   38.22    2.19
  -4  15   6   39.60    2.10
   4 -16  -6    8.70    1.19
  -4  16   6    9.55    1.10
   4 -17  -6   35.61    2.08
  -4  17   6   33.92    1.84
   4 -18  -6   19.49    1.57
  -4  18   6   16.33    1.46
   4 -19  -6    4.50    1.15
  -4  19   6    4.98    1.06
   4 -20  -6   56.72    2.61
  -4  20   6   56.13    2.63
   4 -21  -6   70.40    3.20
  -4  21   6   71.52    3.18
   4 -22  -6   46.83    2.44
  -4  22   6   41.85    3.16
   4 -23  -6    1.15    1.15
  -4  23   6    1.66    0.91
   4 -24  -6    1.53    1.14
  -4  24   6    1.91    0.93
   4 -25  -6   50.80    2.55
  -4  25   6   51.76    2.59
   4 -26  -6   64.93    2.95
  -4  26   6   61.60    2.91
   4 -27  -6   10.10    1.70
  -4  27   6   11.24    1.55
   4 -28  -6    2.27    1.72
  -4  28   6    2.78    1.27
   4 -29  -6   22.44    2.23
  -4  29   6   21.83    1.95
   4 -30  -6   73.33    3.39
  -4  30   6   75.91    3.41
   4 -31  -6    0.09    1.46
  -4  31   6    1.84    1.14
   4 -32  -6  117.19    5.11
  -4  32   6  104.53    6.55
   4 -33  -6    6.68    1.85
  -4  33   6    4.37    1.51
   4 -34  -6    1.84    1.57
  -4  34   6    2.23    1.38
   4 -35  -6    1.95    1.74
  -4  35   6    0.76    1.51
   4 -36  -6    0.49    1.61
  -4  36   6    0.02    1.59
   4  32  -5    0.30    0.62
   4  31  -5    0.38    0.61
  -4 -31   5    0.21    0.87
   4  30  -5   20.93    1.27
  -4 -30   5   21.61    1.25
   4  29  -5   12.24    0.91
  -4 -29   5   12.15    1.31
   4  28  -5   -0.15    0.89
  -4 -28   5    0.76    0.70
   4  27  -5    1.63    0.74
   4  26  -5    0.57    0.49
  -4 -26   5    0.38    0.74
   4  25  -5   38.18    1.89
  -4 -25   5   38.71    1.74
   4  24  -5    4.45    0.70
  -4 -24   5    4.75    0.70
   4  23  -5   21.66    1.14
  -4 -23   5   21.87    2.19
   4  22  -5   48.15    1.85
  -4 -22   5   43.93    1.63
   4  21  -5   13.13    0.85
  -4 -21   5   11.45    0.85
   4  20  -5   33.22    1.49
  -4 -20   5   31.16    1.55
   4  19  -5    9.37    0.85
  -4 -19   5    9.04    0.76
   4  18  -5  112.89    3.61
  -4 -18   5  112.86    3.69
   4  17  -5   32.03    1.44
  -4 -17   5   28.25    1.31
   4  16  -5   16.31    1.48
  -4 -16   5   13.62    1.23
   4  15  -5   17.27    1.10
  -4 -15   5   15.53    1.02
   4  14  -5  153.38    4.98
  -4 -14   5  141.06    4.69
   4  13  -5   84.40    2.80
  -4 -13   5   81.88    2.69
   4  12  -5  185.26    5.47
  -4 -12   5  183.37    4.94
   4  11  -5    3.95    0.64
  -4 -11   5    2.86    0.62
   4  10  -5  101.39    4.82
  -4 -10   5  101.66    3.24
   4   9  -5    8.59    0.74
  -4  -9   5    7.85    0.72
   4   8  -5  160.85    5.45
  -4  -8   5  156.64    8.27
   4   7  -5   23.12    1.19
  -4  -7   5   24.58    1.25
   4   6  -5   64.86    2.38
  -4  -6   5   64.65    3.31
   4   5  -5    0.06    0.62
  -4  -5   5    0.25    0.61
   4   4  -5  281.54    8.48
  -4  -4   5  283.43    8.15
   4   3  -5  219.30    7.08
  -4  -3   5  214.40    6.64
   4   2  -5   45.75    1.91
  -4  -2   5   45.39    1.84
   4   1  -5    8.48    0.79
  -4  -1   5    8.87    0.78
   4   0  -5    0.00    0.57
  -4   0   5    0.17    0.53
   4  -1  -5    8.49    0.74
  -4   1   5    8.38    0.81
   4  -2  -5   42.30    1.80
  -4   2   5   43.57    1.85
   4  -3  -5  220.45    6.89
  -4   3   5  218.73    6.58
   4  -4  -5  282.81    8.25
  -4   4   5  298.31    8.10
   4  -5  -5    0.11    0.83
  -4   5   5    0.79    0.74
   4  -6  -5   64.99    3.39
  -4   6   5   65.92    2.27
   4  -7  -5   25.24    1.38
  -4   7   5   26.68    1.32
   4  -8  -5  167.76    6.13
  -4   8   5  171.66    5.90
   4  -9  -5    9.57    1.00
  -4   9   5    9.50    1.06
   4 -10  -5  108.96    4.14
  -4  10   5  106.42    3.69
   4 -11  -5    3.90    0.70
  -4  11   5    5.81    0.79
   4 -12  -5  212.62    6.58
  -4  12   5  222.82    7.08
   4 -13  -5  103.15    3.31
  -4  13   5  100.29    3.69
   4 -14  -5  202.00    6.07
  -4  14   5  193.55    6.41
   4 -15  -5   24.77    1.57
  -4  15   5   23.33    1.53
   4 -16  -5   19.85    1.27
  -4  16   5   20.57    1.36
   4 -17  -5   40.73    1.85
  -4  17   5   38.27    1.85
   4 -18  -5  151.96    4.64
  -4  18   5  153.15    5.52
   4 -19  -5   12.75    1.21
  -4  19   5   12.39    1.06
   4 -20  -5   40.39    1.93
  -4  20   5   42.04    1.87
   4 -21  -5   16.01    1.34
  -4  21   5   18.41    1.34
   4 -22  -5   62.89    2.40
  -4  22   5   58.03    2.44
   4 -23  -5   29.70    1.72
  -4  23   5   34.34    1.91
   4 -24  -5    6.81    1.10
  -4  24   5    7.78    1.31
   4 -25  -5   66.24    3.22
  -4  25   5   59.43    2.69
   4 -26  -5    1.59    1.44
  -4  26   5   -0.02    1.21
   4 -27  -5    1.42    1.10
  -4  27   5    2.23    0.96
   4 -28  -5    2.33    1.12
  -4  28   5    1.12    0.91
   4 -29  -5   29.61    2.01
  -4  29   5   31.58    3.35
   4 -30  -5   58.33    2.89
  -4  30   5   47.49    2.54
   4 -31  -5    0.49    1.36
  -4  31   5    1.36    1.04
   4 -32  -5    3.46    1.44
  -4  32   5    3.03    1.59
   4 -33  -5   -0.08    1.19
  -4  33   5    2.18    1.59
   4 -34  -5    2.14    1.59
  -4  34   5    2.55    1.68
   4 -35  -5    5.66    1.59
  -4  35   5    4.39    1.19
   4 -36  -5    0.23    2.61
  -4  36   5    0.25    1.66
   4  33  -4    4.07    0.70
   4  32  -4   19.51    1.19
  -4 -32   4   19.26    1.31
   4  31  -4    0.13    0.78
  -4 -31   4    1.00    1.14
   4  30  -4   22.23    1.85
  -4 -30   4   24.07    2.14
   4  29  -4   -0.02    0.61
  -4 -29   4   -0.19    0.72
   4  28  -4   31.29    1.59
  -4 -28   4   30.88    1.53
  -4 -27   4    2.23    0.87
   4  26  -4  129.18    4.35
  -4 -26   4  121.75    4.01
   4  25  -4    0.62    0.76
   4  24  -4   23.31    1.12
  -4 -24   4   21.45    1.15
   4  23  -4    4.62    0.68
  -4 -23   4    4.79    0.64
   4  22  -4   48.95    2.01
  -4 -22   4   45.29    1.89
   4  21  -4   68.13    3.33
  -4 -21   4   70.17    2.74
   4  20  -4   -0.19    0.55
  -4 -20   4   -0.36    0.61
   4  19  -4   39.81    1.78
  -4 -19   4   37.97    1.57
   4  18  -4   78.82    2.71
  -4 -18   4   78.02    3.27
   4  17  -4   55.04    2.36
  -4 -17   4   60.30    2.57
   4  16  -4   52.10    2.19
  -4 -16   4   48.95    2.44
   4  15  -4  366.70   14.11
  -4 -15   4  339.10    9.99
   4  14  -4  327.14    9.63
  -4 -14   4  339.44    9.18
   4  13  -4   19.37    1.12
  -4 -13   4   18.60    0.95
   4  12  -4   70.61    2.35
  -4 -12   4   73.48    3.58
   4  11  -4   75.43    2.65
  -4 -11   4   77.65    2.55
   4  10  -4  633.69   16.55
  -4 -10   4  636.65   17.58
   4   9  -4  143.90    4.41
  -4  -9   4  149.52    4.96
   4   8  -4  304.34    8.80
  -4  -8   4  302.22    8.49
   4   7  -4    0.98    0.51
  -4  -7   4    0.96    0.70
   4   6  -4  146.91    4.48
  -4  -6   4  144.62    4.62
   4   5  -4   24.35    1.23
  -4  -5   4   26.01    1.23
   4   4  -4  344.79    9.84
  -4  -4   4  333.95    9.86
   4   3  -4   15.50    0.93
  -4  -3   4   16.80    0.95
   4   2  -4   34.38    1.44
  -4  -2   4   33.47    1.53
   4   1  -4   39.30    1.82
  -4  -1   4   42.80    1.76
   4   0  -4 1673.48   41.32
  -4   0   4 1681.50   42.10
   4  -1  -4   42.70    1.76
  -4   1   4   44.08    1.80
   4  -2  -4   31.33    1.32
  -4   2   4   34.02    1.53
   4  -3  -4   16.37    1.49
  -4   3   4   16.55    1.57
   4  -4  -4  338.09   13.55
  -4   4   4  347.74   10.05
   4  -5  -4   27.09    1.34
  -4   5   4   26.41    1.40
   4  -6  -4  145.45    4.67
  -4   6   4  152.79    5.07
   4  -7  -4    1.21    0.62
  -4   7   4    1.74    0.59
   4  -8  -4  299.59    8.42
  -4   8   4  312.85    8.51
   4  -9  -4  155.77    5.01
  -4   9   4  153.65    5.32
   4 -10  -4  647.15   16.95
  -4  10   4  675.28   18.20
   4 -11  -4   76.76    2.76
  -4  11   4   72.05    2.76
   4 -12  -4   78.01    2.89
  -4  12   4   73.16    2.40
   4 -13  -4   20.19    1.27
  -4  13   4   20.17    1.32
   4 -14  -4  374.61   16.78
  -4  14   4  361.84   13.74
   4 -15  -4  409.33   11.26
  -4  15   4  406.89   11.84
   4 -16  -4   58.18    2.35
  -4  16   4   60.81    2.38
   4 -17  -4   70.93    2.82
  -4  17   4   70.76    2.93
   4 -18  -4   93.75    3.94
  -4  18   4   95.18    4.58
   4 -19  -4   45.31    2.06
  -4  19   4   45.20    2.06
   4 -20  -4   -0.06    0.72
  -4  20   4    0.78    0.66
   4 -21  -4   74.03    3.14
  -4  21   4   81.87    3.25
   4 -22  -4   52.41    2.48
  -4  22   4   49.51    2.76
   4 -23  -4    5.41    0.91
  -4  23   4    5.15    0.83
   4 -24  -4   26.17    1.66
  -4  24   4   27.66    1.59
   4 -25  -4    1.74    1.17
  -4  25   4    0.62    0.85
   4 -26  -4  182.82    6.21
  -4  26   4  186.00    6.53
   4 -27  -4    4.90    1.10
  -4  27   4    1.40    0.81
   4 -28  -4   50.35    2.14
  -4  28   4   52.96    2.46
   4 -29  -4   -0.87    1.17
  -4  29   4   -0.42    1.00
  -4  30   4   39.05    2.44
   4 -31  -4    0.45    1.21
  -4  31   4    1.48    0.96
   4 -32  -4   47.39    2.38
  -4  32   4   46.16    2.91
   4 -33  -4    8.93    2.38
  -4  33   4    9.08    2.35
   4 -34  -4    1.95    1.53
  -4  34   4    2.88    1.25
   4 -35  -4    0.08    1.17
  -4  35   4    0.47    1.04
   4 -36  -4    9.31    1.57
  -4  36   4    9.50    1.32
   4  35  -3    8.21    1.31
  -4 -35   3    7.97    1.23
   4  34  -3    2.69    1.40
  -4 -34   3    3.63    1.59
   4  33  -3    2.31    0.85
  -4 -33   3    1.89    1.00
   4  32  -3    6.89    1.12
  -4 -32   3    6.72    1.61
   4  31  -3    8.84    1.02
  -4 -31   3    8.87    1.27
   4  30  -3    2.50    0.98
  -4 -30   3    2.65    1.53
   4  29  -3   43.84    2.06
   4  28  -3    0.06    0.78
  -4 -28   3   -0.42    1.08
   4  27  -3    1.87    0.81
  -4 -27   3    1.40    1.31
   4  26  -3   53.45    2.19
  -4 -26   3   54.24    2.19
   4  25  -3  130.53    4.28
  -4 -25   3  125.30    5.37
   4  24  -3   72.12    2.91
  -4 -24   3   66.92    2.52
   4  23  -3   49.63    2.02
  -4 -23   3   50.06    2.04
   4  22  -3  120.67    3.61
  -4 -22   3  109.77    4.05
   4  21  -3    2.35    0.59
  -4 -21   3    2.50    0.61
   4  20  -3   28.57    1.36
  -4 -20   3   29.89    1.32
   4  19  -3   78.89    3.05
  -4 -19   3   69.23    2.71
   4  18  -3  117.04    4.01
  -4 -18   3  116.26    4.56
   4  17  -3  115.28    4.09
  -4 -17   3  120.27    3.75
   4  16  -3   35.08    1.65
  -4 -16   3   37.21    1.53
   4  15  -3    0.40    0.64
  -4 -15   3    0.91    0.61
   4  14  -3  397.69   11.01
  -4 -14   3  398.77   10.67
   4  13  -3  231.94    9.42
  -4 -13   3  231.05    6.58
   4  12  -3    1.91    0.83
  -4 -12   3    1.42    0.64
   4  11  -3  220.87    6.81
  -4 -11   3  223.12    6.87
   4  10  -3   92.57    3.39
  -4 -10   3   93.22    3.18
   4   9  -3    0.70    0.44
  -4  -9   3    0.78    0.62
   4   8  -3  461.56   12.94
  -4  -8   3  467.11   12.26
   4   7  -3   55.51    1.95
  -4  -7   3   58.14    2.29
   4   6  -3  619.75   16.99
  -4  -6   3  614.32   16.37
   4   5  -3  157.51    4.79
  -4  -5   3  149.90    4.75
   4   4  -3 1251.55   31.29
  -4  -4   3 1260.08   32.18
   4   3  -3 1028.05   27.72
  -4  -3   3  999.98   25.31
   4   2  -3    2.18    0.51
  -4  -2   3    3.41    0.59
   4   1  -3  196.12    6.53
  -4  -1   3  193.57    6.13
   4   0  -3    0.02    0.40
  -4   0   3    0.00    0.42
   4  -1  -3  197.31    8.51
  -4   1   3  206.22    8.89
   4  -2  -3    3.01    0.74
  -4   2   3    2.52    0.49
   4  -3  -3  977.12   25.60
  -4   3   3  992.24   25.90
   4  -4  -3 1268.92   32.71
  -4   4   3 1254.71   31.50
   4  -5  -3  154.21    5.18
  -4   5   3  157.66    5.43
   4  -6  -3  630.38   17.27
  -4   6   3  622.99   16.84
   4  -7  -3   62.19    2.31
  -4   7   3   57.12    2.19
   4  -8  -3  463.59   13.07
  -4   8   3  458.93   12.62
   4  -9  -3    0.89    0.53
  -4   9   3    0.79    0.45
   4 -10  -3   96.72    3.35
  -4  10   3   96.96    3.41
   4 -11  -3  229.99    6.62
  -4  11   3  225.82    9.84
   4 -12  -3    2.04    0.59
  -4  12   3    0.57    0.49
   4 -13  -3  235.70    6.55
  -4  13   3  231.50    6.34
   4 -14  -3  394.87   11.26
  -4  14   3  399.34   10.94
   4 -15  -3   -0.26    0.61
  -4  15   3   -0.23    0.47
   4 -16  -3   34.38    1.55
  -4  16   3   35.74    1.61
   4 -17  -3  118.85    5.05
  -4  17   3  112.74    4.05
   4 -18  -3  114.92    5.92
  -4  18   3  124.06    4.62
   4 -19  -3   84.14    3.37
  -4  19   3   64.53    4.58
   4 -20  -3   31.78    1.48
  -4  20   3   28.70    1.76
   4 -21  -3    3.10    1.10
  -4  21   3    1.93    0.95
   4 -22  -3  130.39    5.56
  -4  22   3  128.77    4.60
   4 -23  -3   63.17    2.46
  -4  23   3   63.36    2.38
   4 -24  -3   79.27    3.22
  -4  24   3   82.15    3.10
   4 -25  -3  145.93    4.96
  -4  25   3  156.07    7.19
   4 -26  -3   60.39    2.46
  -4  26   3   62.91    2.76
   4 -27  -3    2.78    0.83
  -4  27   3    3.08    0.91
   4 -28  -3   -0.38    1.02
  -4  28   3   -0.08    0.74
   4 -29  -3   52.12    2.16
  -4  29   3   53.66    2.42
   4 -30  -3    3.56    0.89
  -4  30   3    3.63    0.81
   4 -31  -3   14.02    1.29
  -4  31   3   15.68    2.36
   4 -32  -3    8.25    1.48
  -4  32   3    8.21    1.36
   4 -33  -3    3.01    1.32
  -4  33   3    2.38    1.02
   4 -34  -3    3.20    1.00
  -4  34   3    3.31    1.19
   4 -35  -3   18.81    1.61
  -4  35   3   16.78    1.61
   4  35  -2    3.80    1.17
  -4 -35   2    1.61    1.14
   4  34  -2    1.40    0.89
  -4 -34   2    0.85    1.66
   4  33  -2   15.25    1.46
   4  32  -2   14.91    1.46
  -4 -32   2   15.82    1.40
   4  31  -2    0.53    1.65
  -4 -31   2   -0.04    1.12
   4  30  -2    6.55    1.34
  -4 -30   2    6.75    1.00
   4  29  -2    0.93    0.76
  -4 -29   2    0.76    0.91
   4  28  -2    8.93    1.08
  -4 -28   2    7.89    1.02
   4  27  -2   10.16    1.10
  -4 -27   2    9.01    1.36
   4  26  -2   29.89    1.53
  -4 -26   2   31.52    1.49
   4  25  -2    2.29    0.72
  -4 -25   2    1.97    0.72
   4  24  -2    4.67    0.83
  -4 -24   2    6.47    1.06
   4  23  -2   63.15    2.46
  -4 -23   2   58.67    2.35
   4  22  -2  251.10    7.81
  -4 -22   2  223.80   10.59
   4  21  -2  187.72    8.08
  -4 -21   2  168.69    5.68
   4  20  -2    2.42    0.72
  -4 -20   2    1.63    0.76
   4  19  -2   31.99    1.68
  -4 -19   2   33.43    1.65
   4  18  -2    2.42    0.55
  -4 -18   2    1.57    0.62
   4  17  -2  114.54    3.33
  -4 -17   2  116.96    3.73
   4  16  -2    0.21    0.44
  -4 -16   2    0.95    0.49
   4  15  -2   53.94    1.82
  -4 -15   2   53.85    2.06
   4  14  -2  291.57    8.61
  -4 -14   2  296.45    8.34
   4  13  -2    8.61    0.78
  -4 -13   2    9.61    0.76
   4  12  -2    0.91    0.47
  -4 -12   2   -0.04    0.47
   4  11  -2  651.18   17.58
  -4 -11   2  642.64   17.10
   4  10  -2  136.43    4.12
  -4 -10   2  129.49    5.51
   4   9  -2  102.36    3.59
  -4  -9   2  101.50    3.29
   4   8  -2   75.24    2.57
  -4  -8   2   78.72    2.84
   4   7  -2  436.49   11.69
  -4  -7   2  448.94   12.26
   4   6  -2   48.64    2.02
  -4  -6   2   52.26    2.69
   4   5  -2    2.65    0.55
  -4  -5   2    1.51    0.44
   4   4  -2 2118.81   52.94
  -4  -4   2 2155.99   53.85
   4   3  -2 1937.48   49.74
  -4  -3   2 1975.00   70.70
   4   2  -2  443.31   12.45
  -4  -2   2  460.92   13.38
   4   1  -2   31.18    2.12
  -4  -1   2   32.14    2.16
   4   0  -2  157.35    8.38
  -4   0   2  151.77    7.19
   4  -1  -2   32.35    1.61
  -4   1   2   28.81    1.27
   4  -2  -2  450.36   13.55
  -4   2   2  463.19   12.68
   4  -3  -2 1928.95   48.40
  -4   3   2 1937.33   47.43
   4  -4  -2 2126.32   52.48
  -4   4   2 2067.95   50.69
   4  -5  -2    2.29    0.53
  -4   5   2    2.10    0.53
   4  -6  -2   47.09    2.46
  -4   6   2   49.15    2.02
   4  -7  -2  416.80   11.67
  -4   7   2  418.45   11.84
   4  -8  -2   77.91    2.78
  -4   8   2   77.44    3.01
   4  -9  -2  103.02    3.35
  -4   9   2   97.89    5.51
   4 -10  -2  138.04    6.32
  -4  10   2  136.11    4.41
   4 -11  -2  635.21   17.08
  -4  11   2  622.46   16.82
   4 -12  -2    0.38    0.51
  -4  12   2    1.00    0.49
   4 -13  -2    9.42    0.64
  -4  13   2    9.18    0.64
   4 -14  -2  283.72    7.47
  -4  14   2  282.19    7.89
   4 -15  -2   52.92    1.93
  -4  15   2   56.23    2.08
   4 -16  -2    0.28    0.59
  -4  16   2    0.53    0.55
   4 -17  -2  111.78    3.37
  -4  17   2  105.44    3.84
   4 -18  -2    1.12    0.70
  -4  18   2    2.04    0.57
   4 -19  -2   30.50    1.87
  -4  19   2   33.32    1.70
   4 -20  -2    2.71    0.59
  -4  20   2    2.61    0.61
   4 -21  -2  172.49    8.46
  -4  21   2  192.60    5.71
   4 -22  -2  230.55   10.35
  -4  22   2  255.09    7.15
   4 -23  -2   58.90    3.69
  -4  23   2   61.89    2.27
   4 -24  -2    3.94    0.89
  -4  24   2    4.05    0.76
   4 -25  -2    1.84    0.76
  -4  25   2    2.10    0.62
   4 -26  -2   31.44    1.51
  -4  26   2   29.91    1.65
   4 -27  -2    8.21    0.98
  -4  27   2    8.65    1.46
   4 -28  -2    6.15    1.40
  -4  28   2    7.62    1.51
   4 -29  -2    0.61    0.98
  -4  29   2    0.74    1.31
   4 -30  -2    6.41    0.93
  -4  30   2    7.15    1.21
   4 -31  -2    0.30    1.40
  -4  31   2   -0.04    0.91
   4 -32  -2   15.74    1.40
  -4  32   2   15.14    1.31
   4 -33  -2   16.33    1.29
  -4  33   2   14.98    1.14
   4 -34  -2    1.93    1.08
  -4  34   2    1.68    1.02
   4 -35  -2    2.97    0.81
  -4  35   2    2.78    0.93
   4  36  -1   12.51    1.32
  -4 -36   1   15.57    1.65
   4  35  -1    0.89    1.15
  -4 -35   1    3.03    1.29
   4  34  -1   -0.17    1.00
  -4 -34   1    0.32    1.93
   4  33  -1    1.48    1.27
  -4 -33   1    1.08    1.78
   4  32  -1   16.90    1.51
  -4 -32   1   16.72    1.49
   4  31  -1   18.28    1.32
  -4 -31   1   16.21    1.46
   4  30  -1    2.46    1.04
  -4 -30   1    2.01    1.32
   4  29  -1  139.08    5.18
  -4 -29   1  135.92    6.39
   4  28  -1    4.37    1.04
  -4 -28   1    4.48    1.06
   4  27  -1    3.05    1.02
  -4 -27   1    4.22    1.04
   4  26  -1    5.26    0.93
  -4 -26   1    6.55    1.44
   4  25  -1  109.70    3.69
  -4 -25   1  108.96    3.67
   4  24  -1   38.14    1.65
  -4 -24   1   32.50    1.72
   4  23  -1   81.68    2.89
  -4 -23   1   79.16    2.84
   4  22  -1   65.35    3.01
  -4 -22   1   59.20    2.27
   4  21  -1   10.22    0.85
  -4 -21   1    9.80    1.02
   4  20  -1   28.38    1.65
  -4 -20   1   24.73    1.49
   4  19  -1   28.40    1.85
  -4 -19   1   30.40    1.74
   4  18  -1   90.57    3.10
  -4 -18   1   87.31    2.78
   4  17  -1   62.55    2.35
  -4 -17   1   60.43    2.23
   4  16  -1   85.01    2.78
  -4 -16   1   89.15    2.97
   4  15  -1    0.17    0.51
  -4 -15   1    0.81    0.55
   4  14  -1  226.11    7.06
  -4 -14   1  218.18    6.96
   4  13  -1   41.98    2.78
  -4 -13   1   44.74    1.74
   4  12  -1  117.02    4.22
  -4 -12   1  119.33    5.39
   4  11  -1   98.40    3.42
  -4 -11   1  100.52    3.65
   4  10  -1  158.47    4.88
  -4 -10   1  165.38    5.22
   4   9  -1  191.09    5.92
  -4  -9   1  192.34    5.98
   4   8  -1   13.64    0.95
  -4  -8   1   11.45    0.79
   4   7  -1  890.09   23.31
  -4  -7   1  926.08   24.08
   4   6  -1  219.71    9.21
  -4  -6   1  221.30    7.08
   4   5  -1  278.89    8.04
  -4  -5   1  287.45    8.38
   4   4  -1  605.05   17.29
  -4  -4   1  591.69   16.78
   4   3  -1  196.57    6.34
  -4  -3   1  189.48    8.95
   4   2  -1   25.96    1.95
  -4  -2   1   25.07    1.89
   4   1  -1  117.11    4.37
  -4  -1   1  122.77    4.01
   4   0  -1    0.30    0.47
  -4   0   1    0.57    0.45
   4  -1  -1  114.52    3.82
  -4   1   1  120.04    4.11
   4  -2  -1   23.65    1.10
  -4   2   1   23.37    1.10
   4  -3  -1  196.31    5.98
  -4   3   1  188.10    6.07
   4  -4  -1  572.77   15.91
  -4   4   1  582.54   15.65
   4  -5  -1  278.97    7.87
  -4   5   1  287.26    9.08
   4  -6  -1  222.40    6.89
  -4   6   1  218.35    6.70
   4  -7  -1  921.63   24.60
  -4   7   1  899.25   24.58
   4  -8  -1   12.26    0.78
  -4   8   1   12.26    0.85
   4  -9  -1  183.07    5.66
  -4   9   1  180.46    5.69
   4 -10  -1  158.32    4.64
  -4  10   1  162.69    5.56
   4 -11  -1   95.24    2.97
  -4  11   1   97.47    3.59
   4 -12  -1  114.07    3.54
  -4  12   1  112.31    4.07
   4 -13  -1   42.85    2.21
  -4  13   1   40.19    1.78
   4 -14  -1  215.46    5.92
  -4  14   1  208.89    6.53
   4 -15  -1    0.70    0.51
  -4  15   1    0.93    0.47
   4 -16  -1   79.33    2.67
  -4  16   1   81.64    2.93
   4 -17  -1   56.10    2.84
  -4  17   1   57.55    2.19
   4 -18  -1   86.86    4.18
  -4  18   1   83.40    2.97
   4 -19  -1   27.91    1.23
  -4  19   1   29.44    1.29
   4 -20  -1   24.39    1.12
  -4  20   1   26.87    1.89
   4 -21  -1   10.71    0.78
  -4  21   1    9.67    0.70
   4 -22  -1   58.76    2.02
  -4  22   1   63.68    2.29
   4 -23  -1   74.37    2.44
  -4  23   1   74.77    2.84
   4 -24  -1   27.96    1.99
  -4  24   1   32.71    1.65
   4 -25  -1   97.21    3.16
  -4  25   1   98.15    3.24
   4 -26  -1    4.31    0.85
  -4  26   1    4.35    0.61
   4 -27  -1    2.36    0.66
  -4  27   1    1.85    0.76
   4 -28  -1    5.54    1.19
  -4  28   1    2.52    1.00
   4 -29  -1   97.57    3.65
  -4  29   1   98.50    3.58
   4 -30  -1    1.78    0.72
  -4  30   1    1.12    0.61
  -4  31   1   11.90    1.06
   4 -32  -1   10.54    1.04
  -4  32   1   11.01    0.93
   4 -33  -1   -0.25    0.79
  -4  33   1   -0.13    0.89
   4 -34  -1    0.55    1.14
  -4  34   1    0.25    0.66
   4  37   0    0.45    0.87
  -4 -37   0    0.85    1.27
   4  36   0    1.08    1.23
  -4 -36   0    1.40    1.70
   4  35   0    0.68    1.14
  -4 -35   0    1.15    1.25
   4  34   0    5.92    1.63
  -4 -34   0    6.79    1.78
   4  33   0   14.57    1.63
  -4 -33   0   17.48    1.57
   4  32   0   24.54    1.70
  -4 -32   0   23.06    1.72
   4  31   0   70.48    3.39
   4  30   0   25.88    1.66
  -4 -30   0   24.33    1.74
   4  29   0   35.42    1.93
  -4 -29   0   34.06    2.02
   4  28   0    0.91    1.23
  -4 -28   0    1.53    1.85
   4  27   0   33.66    1.89
  -4 -27   0   38.92    2.16
   4  26   0   15.29    1.19
  -4 -26   0   16.65    1.23
   4  25   0   36.16    1.68
  -4 -25   0   34.04    1.65
   4  24   0    5.73    1.19
  -4 -24   0    5.87    1.27
   4  23   0    0.13    0.81
  -4 -23   0    0.57    0.91
   4  22   0  209.50    6.79
  -4 -22   0  193.62    8.10
   4  21   0   15.38    1.19
  -4 -21   0   16.59    1.32
   4  20   0    3.63    0.70
  -4 -20   0    4.47    0.83
   4  19   0   29.82    1.61
  -4 -19   0   30.12    1.57
   4  18   0   13.28    1.04
  -4 -18   0   12.88    1.04
   4  17   0   95.79    4.54
  -4 -17   0  106.37    4.12
   4  16   0   51.44    2.16
  -4 -16   0   54.60    2.19
   4  15   0   29.27    1.36
  -4 -15   0   31.50    1.48
   4  14   0  431.06   11.62
  -4 -14   0  438.35   12.03
   4  13   0  257.51    7.21
  -4 -13   0  263.10   10.48
   4  12   0  514.90   13.28
  -4 -12   0  500.40   14.06
   4  11   0  380.85   10.73
  -4 -11   0  396.86   11.47
   4  10   0   33.71    1.44
  -4 -10   0   32.41    1.34
   4   9   0   51.99    2.06
  -4  -9   0   53.71    1.93
   4   8   0    4.96    0.66
  -4  -8   0    5.26    0.64
   4   7   0    0.83    0.61
  -4  -7   0    0.30    0.53
   4   6   0  233.03    7.51
  -4  -6   0  235.95    7.21
   4   5   0   19.53    1.08
  -4  -5   0   17.22    1.32
   4   4   0  680.07   27.15
  -4  -4   0  667.37   25.77
   4   3   0    6.41    0.89
  -4  -3   0    5.73    0.61
   4   2   0   -0.08    0.36
  -4  -2   0    0.45    0.44
   4   1   0   68.79    2.59
  -4  -1   0   66.31    3.24
   4   0   0  594.15   22.15
  -4   0   0  610.95   16.76
   4  -1   0   69.49    2.48
  -4   1   0   70.55    2.48
   4  -2   0    0.15    0.34
  -4   2   0   -0.47    0.49
   4  -3   0    6.89    0.62
  -4   3   0    5.81    0.62
   4  -4   0  630.76   17.16
  -4   4   0  671.53   18.65
   4  -5   0   17.82    0.91
  -4   5   0   17.39    0.96
   4  -6   0  233.56    7.21
  -4   6   0  224.41    6.89
   4  -7   0    0.68    0.42
  -4   7   0    0.64    0.49
   4  -8   0    5.15    0.51
  -4   8   0    4.62    0.66
   4  -9   0   50.72    1.87
  -4   9   0   47.26    1.87
   4 -10   0   29.34    1.19
  -4  10   0   29.91    1.27
   4 -11   0  371.56   10.29
  -4  11   0  363.90   10.44
   4 -12   0  478.33   12.37
  -4  12   0  478.70   13.19
   4 -13   0  244.27    6.66
  -4  13   0  258.27    7.25
   4 -14   0  402.84   14.59
  -4  14   0  386.28   10.97
   4 -15   0   28.89    1.10
  -4  15   0   27.47    1.17
   4 -16   0   46.32    1.74
  -4  16   0   45.16    1.78
   4 -17   0   88.56    2.80
  -4  17   0   91.48    3.22
   4 -18   0   13.22    1.19
  -4  18   0   12.28    0.79
   4 -19   0   24.90    1.42
  -4  19   0   25.48    1.14
   4 -20   0    3.03    0.47
  -4  20   0    3.31    0.53
   4 -21   0   14.21    0.79
  -4  21   0   15.31    0.81
  -4  22   0  187.06    5.77
   4 -23   0   -0.11    0.76
  -4  23   0    0.30    0.38
   4 -24   0    5.30    0.98
  -4  24   0    4.31    0.61
   4 -25   0   28.42    1.32
   4 -26   0   10.82    0.76
  -4  26   0   11.43    0.78
   4 -27   0   23.78    1.89
  -4  27   0   23.37    1.82
   4 -28   0    0.83    0.57
  -4  28   0    0.81    0.42
   4 -29   0   19.54    1.48
  -4  29   0   19.60    1.19
  -4  30   0   12.32    0.85
   4 -31   0   31.12    1.40
  -4  31   0   28.59    2.50
   4 -32   0    8.44    0.96
  -4  32   0    7.76    0.72
   4 -33   0    4.28    0.72
  -4  33   0    3.33    0.45
   4  37   1    0.72    1.17
  -4 -37  -1    0.25    1.44
   4  36   1   11.90    1.68
  -4 -36  -1    9.21    2.10
   4  35   1   11.35    1.66
  -4 -35  -1   13.00    1.84
   4  34   1   -0.08    1.10
  -4 -34  -1    1.76    1.40
   4  33   1    2.95    1.17
  -4 -33  -1    4.65    1.21
   4  32   1    2.44    1.19
  -4 -32  -1    1.06    1.38
   4  31   1    8.42    1.40
  -4 -31  -1    8.17    1.53
   4  30   1   62.13    2.95
  -4 -30  -1   63.08    3.90
   4  29   1  141.10    5.09
  -4 -29  -1  128.54    4.41
   4  28   1  207.13    7.59
  -4 -28  -1  201.30    6.17
   4  27   1   41.81    2.44
  -4 -27  -1   40.49    2.31
   4  26   1    4.20    0.89
  -4 -26  -1    2.84    0.95
   4  25   1   78.12    3.24
  -4 -25  -1   78.59    3.08
   4  24   1    3.10    0.91
  -4 -24  -1    3.54    1.00
   4  23   1   72.18    2.67
  -4 -23  -1   70.82    2.86
   4  22   1   41.89    2.04
  -4 -22  -1   38.99    2.29
   4  21   1   22.53    1.42
  -4 -21  -1   21.51    1.38
   4  20   1    2.99    0.81
  -4 -20  -1    3.82    1.21
   4  19   1    4.20    0.76
  -4 -19  -1    3.65    0.85
   4  18   1  295.81    8.17
  -4 -18  -1  290.40    8.32
   4  17   1   11.45    1.48
  -4 -17  -1   12.73    1.15
   4  16   1  170.56    5.41
  -4 -16  -1  173.95    5.20
   4  15   1  139.13    4.75
  -4 -15  -1  135.99    5.26
   4  14   1  189.84    7.51
  -4 -14  -1  188.44    7.00
   4  13   1   32.90    1.48
  -4 -13  -1   33.51    1.59
   4  12   1  506.12   13.41
  -4 -12  -1  500.37   13.41
   4  11   1  957.98   25.35
   4  10   1  140.67    4.41
  -4 -10  -1  136.13    4.35
   4   9   1  218.22    6.39
  -4  -9  -1  210.73    5.96
   4   8   1  372.79   10.86
  -4  -8  -1  392.68   11.20
   4   7   1  143.92    4.58
   4   6   1  368.02   14.38
  -4  -6  -1  350.83   13.07
   4   5   1  491.25   13.68
  -4  -5  -1  472.18   12.79
   4   4   1  356.22   10.01
  -4  -4  -1  358.96   14.38
   4   3   1  425.28   11.79
  -4  -3  -1  445.24   12.41
   4   2   1  770.88   21.21
  -4  -2  -1  759.07   20.51
   4   1   1  110.36    4.01
  -4  -1  -1  112.40    3.84
   4   0   1    0.81    0.42
  -4   0  -1   -0.21    0.53
   4  -1   1  110.45    3.88
  -4   1  -1  112.91    3.80
   4  -2   1  767.89   20.85
  -4   2  -1  756.88   20.47
   4  -3   1  433.07   12.17
  -4   3  -1  435.78   12.81
   4  -4   1  348.97    9.82
  -4   4  -1  351.85    9.78
   4  -5   1  477.40   12.90
  -4   5  -1  471.51   13.05
   4  -6   1  337.05    9.37
  -4   6  -1  338.07   10.08
   4  -7   1  126.53    4.09
  -4   7  -1  130.28    4.52
   4  -8   1  363.28   10.25
  -4   8  -1  364.64   10.37
   4  -9   1  192.36    5.64
  -4   9  -1  195.76    6.28
   4 -10   1  124.53    3.69
  -4  10  -1  127.61    4.43
   4 -11   1  834.79   21.13
  -4  11  -1  816.21   21.83
   4 -12   1  437.54   17.14
  -4  12  -1  420.62   11.22
   4 -13   1   27.41    1.23
  -4  13  -1   29.59    1.80
   4 -14   1  161.48    4.56
  -4  14  -1  161.59    4.90
   4 -15   1  113.39    5.13
  -4  15  -1  115.16    3.59
   4 -16   1  138.89    5.54
  -4  16  -1  135.14    4.18
   4 -17   1   11.07    0.87
  -4  17  -1   10.33    0.62
   4 -18   1  223.44    6.13
  -4  18  -1  235.23    6.68
   4 -19   1    2.23    0.34
  -4  19  -1    2.74    0.42
   4 -20   1    2.31    0.66
  -4  20  -1    3.25    0.61
   4 -21   1   15.42    1.19
  -4  21  -1   17.35    1.12
   4 -22   1   28.34    1.23
  -4  22  -1   29.48    1.65
   4 -23   1   48.38    1.82
  -4  23  -1   45.35    2.72
   4 -24   1    2.52    0.57
  -4  24  -1    2.59    0.59
   4 -25   1   45.44    2.36
  -4  25  -1   43.19    3.06
  -4  26  -1    2.19    0.34
  -4  27  -1   15.44    0.83
   4  37   2    0.13    1.44
  -4 -37  -2    0.26    1.40
   4  36   2    0.59    1.55
  -4 -36  -2    3.61    1.72
   4  35   2    2.46    1.59
  -4 -35  -2    3.22    1.72
   4  34   2   17.90    1.80
  -4 -34  -2   19.30    2.57
   4  33   2   32.30    2.02
  -4 -33  -2   30.06    2.33
   4  32   2   -0.66    1.42
  -4 -32  -2   -0.47    1.65
   4  31   2   -0.21    1.10
  -4 -31  -2   -0.08    1.32
   4  30   2    4.79    1.19
  -4 -30  -2    4.43    1.32
   4  29   2    7.59    1.57
  -4 -29  -2    9.88    1.85
   4  28   2   43.08    2.19
  -4 -28  -2   43.23    2.52
   4  27   2   38.92    2.02
  -4 -27  -2   36.95    2.14
   4  26   2   46.14    2.12
  -4 -26  -2   40.54    2.14
   4  25   2    1.53    1.27
  -4 -25  -2    0.89    1.99
   4  24   2   41.51    2.14
  -4 -24  -2   45.60    2.23
   4  23   2    6.26    1.14
  -4 -23  -2    9.50    1.19
   4  22   2   33.81    1.99
  -4 -22  -2   33.47    1.82
   4  21   2  148.01    5.13
  -4 -21  -2  152.42    4.75
   4  20   2   62.28    2.67
  -4 -20  -2   63.78    2.76
   4  19   2   74.03    2.93
  -4 -19  -2   71.31    2.89
   4  18   2  122.96    3.84
  -4 -18  -2  126.93    4.18
   4  17   2  307.82    9.65
  -4 -17  -2  308.01   12.98
   4  16   2    5.54    0.79
  -4 -16  -2    4.73    0.85
   4  15   2  278.72    8.21
  -4 -15  -2  292.50    8.44
   4  14   2  150.60    4.94
  -4 -14  -2  157.90    5.03
   4  13   2    3.25    0.74
  -4 -13  -2    3.16    1.19
   4  12   2  400.59   12.70
  -4 -12  -2  378.39   11.47
   4  11   2   22.15    1.38
  -4 -11  -2   22.12    1.49
   4  10   2  596.80   16.61
  -4 -10  -2  605.69   23.16
   4   9   2    7.87    0.72
  -4  -9  -2    7.85    1.25
   4   8   2   55.36    3.31
  -4  -8  -2   50.57    3.12
   4   7   2  475.19   13.09
  -4  -7  -2  484.99   13.45
   4   6   2    1.14    0.57
  -4  -6  -2    0.68    0.66
   4   5   2   24.14    1.27
  -4  -5  -2   25.31    1.42
   4   4   2   67.18    2.61
  -4  -4  -2   61.39    2.14
   4   3   2   98.23    3.42
  -4  -3  -2   99.67    3.35
   4   2   2  122.45    4.07
  -4  -2  -2  119.87    3.84
   4   1   2  263.38    8.06
  -4  -1  -2  268.30    8.40
   4   0   2 1557.35   39.45
  -4   0  -2 1613.12   55.87
   4  -1   2  265.88    7.57
  -4   1  -2  266.63    7.91
   4  -2   2  116.96    3.88
  -4   2  -2  116.45    3.92
   4  -3   2   95.17    3.10
  -4   3  -2   93.10    3.39
   4  -4   2   61.49    2.23
  -4   4  -2   63.13    2.50
   4  -5   2   21.34    1.49
  -4   5  -2   24.80    1.15
   4  -6   2    0.93    0.36
  -4   6  -2    0.59    0.44
   4  -7   2  437.12   16.99
  -4   7  -2  442.59   18.43
   4  -8   2   46.39    2.31
  -4   8  -2   48.59    2.10
   4  -9   2    7.81    0.62
  -4   9  -2    8.08    0.61
   4 -10   2  518.53   14.21
  -4  10  -2  519.48   14.49
   4 -11   2   19.05    0.98
  -4  11  -2   19.47    1.25
   4 -12   2  316.66    8.29
  -4  12  -2  323.30    9.19
   4 -13   2    3.42    0.42
  -4  13  -2    3.65    0.45
   4 -14   2  114.97    4.92
  -4  14  -2  114.54    3.73
   4 -15   2  209.25    5.62
  -4  15  -2  218.03    6.21
   4 -16   2    3.59    0.44
  -4  16  -2    3.05    0.57
   4 -17   2  232.67    8.99
  -4  17  -2  232.90    6.74
   4 -18   2   87.50    3.99
  -4  18  -2   86.86    2.86
   4 -19   2   51.75    1.74
  -4  19  -2   51.54    2.16
   4 -20   2   39.33    2.08
  -4  20  -2   41.17    1.63
   4 -21   2   85.52    4.11
  -4  22  -2   11.41    0.74
   4  36   3    0.45    0.96
  -4 -36  -3   -0.09    2.25
   4  35   3   33.58    2.69
  -4 -35  -3   40.89    4.28
   4  34   3    3.24    1.49
  -4 -34  -3    2.76    1.68
   4  33   3   36.95    4.35
  -4 -33  -3   38.96    4.50
   4  32   3    5.73    1.46
  -4 -32  -3    5.11    1.48
   4  31   3    1.08    1.46
  -4 -31  -3    0.53    1.27
   4  30   3    8.08    1.44
  -4 -30  -3    6.94    1.74
   4  29   3   34.34    2.69
  -4 -29  -3   34.64    3.48
   4  28   3   80.37    3.75
  -4 -28  -3   79.18    3.41
   4  27   3   34.83    2.36
  -4 -27  -3   41.24    3.06
   4  26   3   12.64    1.49
  -4 -26  -3   11.67    1.53
   4  25   3  136.79    4.77
  -4 -25  -3  134.90    6.57
   4  24   3   42.53    2.33
  -4 -24  -3   41.93    2.10
   4  23   3   31.27    1.89
  -4 -23  -3   32.01    2.16
   4  22   3  172.00    5.26
  -4 -22  -3  162.05    5.22
   4  21   3   23.10    1.63
  -4 -21  -3   24.44    1.99
   4  20   3   37.27    2.04
  -4 -20  -3   34.28    1.93
   4  19   3   65.63    2.97
  -4 -19  -3   73.77    4.99
   4  18   3   44.74    2.23
  -4 -18  -3   43.74    2.19
   4  17   3   23.40    1.38
  -4 -17  -3   25.84    1.68
   4  16   3    3.50    0.85
  -4 -16  -3    2.23    1.02
   4  15   3  142.09    5.30
  -4 -15  -3  139.19    4.60
   4  14   3  315.35   10.63
  -4 -14  -3  314.67   14.32
   4  13   3  206.17    7.23
  -4 -13  -3  207.59    6.39
   4  12   3  111.76    4.54
  -4 -12  -3  117.07    4.12
   4  11   3  702.47   22.17
   4  10   3   12.98    1.76
  -4 -10  -3   16.69    1.70
   4   9   3   44.22    4.24
  -4  -9  -3   44.67    2.27
   4   8   3   70.42    3.52
  -4  -8  -3   73.56    3.27
   4   7   3  168.86    5.22
  -4  -7  -3  168.01    5.09
   4   6   3   11.67    0.87
  -4  -6  -3   14.59    1.02
   4   5   3    2.10    0.49
  -4  -5  -3    2.54    0.66
   4   4   3  254.36    7.76
  -4  -4  -3  246.05    7.13
   4   3   3  467.11   13.32
  -4  -3  -3  423.44   16.42
   4   2   3    6.75    0.62
  -4  -2  -3    7.36    0.70
   4   1   3  208.23    6.41
  -4  -1  -3  218.29    6.79
   4   0   3    0.47    0.44
  -4   0  -3   -0.23    0.53
   4  -1   3  202.35    6.62
  -4   1  -3  202.46    6.17
   4  -2   3    7.98    0.64
  -4   2  -3    7.13    0.70
   4  -3   3  446.81   12.26
  -4   3  -3  430.10   12.28
   4  -4   3  228.66    6.92
  -4   4  -3  226.37    6.74
   4  -5   3    2.33    0.47
  -4   5  -3    3.16    0.91
   4  -6   3   11.98    0.79
  -4   6  -3   10.67    0.81
   4  -7   3  151.58    4.73
  -4   7  -3  148.75    6.96
   4  -8   3   61.22    2.82
  -4   8  -3   63.87    2.44
  -4   9  -3   35.47    1.63
   4 -10   3   13.43    0.95
  -4  10  -3   12.71    0.81
   4 -11   3  531.87   13.77
  -4  11  -3  520.82   13.26
   4 -12   3   76.42    2.63
  -4  12  -3   80.71    3.97
   4 -13   3  142.26    4.26
  -4  13  -3  141.73    4.24
   4 -14   3  220.56    6.34
  -4  14  -3  223.14    6.79
   4 -15   3   93.58    3.14
  -4  15  -3   93.77    3.18
   4 -16   3    2.46    0.32
  -4  16  -3    1.91    0.30
   4 -17   3   15.78    0.68
  -4  17  -3   13.34    1.08
   4 -18   3   25.84    1.31
  -4  18  -3   21.55    1.31
   4  34   4    4.12    2.02
  -4 -34  -4    6.04    2.61
   4  33   4   14.23    1.85
  -4 -33  -4   18.75    2.10
   4  32   4    0.08    2.18
  -4 -32  -4    0.15    3.37
   4  31   4    3.35    1.46
  -4 -31  -4    2.65    1.49
   4  30   4    6.38    1.57
  -4 -30  -4    7.28    1.89
   4  29   4   -1.04    1.51
  -4 -29  -4    1.46    1.80
   4  28   4    3.06    1.25
  -4 -28  -4    3.22    1.42
   4  27   4    0.08    1.27
  -4 -27  -4    0.64    1.21
   4  26   4    2.16    1.06
  -4 -26  -4    3.05    1.40
   4  25   4    0.40    1.42
  -4 -25  -4    2.80    1.80
   4  24   4    6.39    1.19
  -4 -24  -4    7.11    1.42
   4  23   4   12.00    1.36
  -4 -23  -4   12.68    1.46
   4  22   4   90.38    4.09
  -4 -22  -4   90.19    3.39
   4  21   4  190.71    6.60
  -4 -21  -4  191.75    6.87
   4  20   4    2.54    1.02
  -4 -20  -4    3.27    1.44
   4  19   4  527.14   14.32
  -4 -19  -4  543.03   15.63
   4  18   4    1.74    1.00
  -4 -18  -4    0.25    1.51
   4  17   4  140.71    4.99
  -4 -17  -4  147.71    7.32
   4  16   4    3.41    0.87
  -4 -16  -4    4.47    0.96
   4  15   4   47.47    2.35
  -4 -15  -4   49.27    2.40
   4  14   4    6.55    0.95
  -4 -14  -4    5.58    0.89
   4  13   4   50.29    2.21
  -4 -13  -4   45.88    3.10
   4  12   4   45.60    2.36
  -4 -12  -4   46.33    3.52
   4  11   4   11.86    1.34
  -4 -11  -4   11.77    1.66
   4  10   4   65.61    2.59
  -4 -10  -4   66.98    2.59
   4   9   4    0.53    0.62
  -4  -9  -4    1.44    0.76
   4   8   4  314.14    9.72
  -4  -8  -4  328.67    9.38
   4   7   4  291.74    9.21
  -4  -7  -4  291.15    9.02
   4   6   4    3.59    0.66
  -4  -6  -4    3.80    0.74
   4   5   4   80.92    4.07
  -4  -5  -4   79.08    4.24
   4   4   4  270.99    8.65
  -4  -4  -4  277.27    8.42
   4   3   4   43.25    1.97
  -4  -3  -4   36.51    1.93
   4   2   4   69.04    2.27
  -4  -2  -4   66.99    2.50
   4   1   4    1.91    0.55
  -4  -1  -4    1.42    0.61
   4   0   4    0.23    0.49
  -4   0  -4    0.72    0.57
   4  -1   4    2.35    0.53
  -4   1  -4    2.25    0.68
   4  -2   4   63.63    2.42
  -4   2  -4   62.87    2.27
   4  -3   4   37.61    1.48
  -4   3  -4   44.22    2.52
   4  -4   4  246.77    6.98
  -4   4  -4  249.25    7.44
   4  -5   4   69.32    2.65
  -4   5  -4   66.48    2.48
   4  -6   4    2.52    0.57
  -4   6  -4    2.16    0.53
   4  -7   4  224.73    6.36
  -4   7  -4  217.82    9.37
   4  -8   4  237.21    6.89
  -4   8  -4  234.74    7.11
   4  -9   4    0.68    0.38
  -4   9  -4    0.53    0.36
   4 -10   4   43.40    2.31
  -4  10  -4   46.47    1.91
   4 -11   4    6.15    0.51
  -4  11  -4    5.85    0.78
   4 -12   4   31.48    1.29
  -4  12  -4   31.97    1.40
   4 -13   4   31.58    1.19
  -4  13  -4   32.96    1.89
   4 -14   4    5.32    0.44
   4 -15   4   28.38    1.17
  -4  15  -4   25.60    1.66
   4 -16   4    2.74    0.30
  -4  16  -4    2.80    0.32
   4 -17   4   61.13    3.01
   4  31   5   38.03    3.20
  -4 -31  -5   40.19    3.22
   4  30   5    1.10    1.74
  -4 -30  -5    0.21    1.78
   4  29   5    3.73    1.49
  -4 -29  -5    3.82    1.63
   4  28   5   29.67    2.31
  -4 -28  -5   30.44    2.57
   4  27   5   51.37    3.37
  -4 -27  -5   57.89    4.62
   4  26   5   26.01    2.02
  -4 -26  -5   28.57    2.23
   4  25   5   69.13    3.63
  -4 -25  -5   74.26    3.92
   4  24   5   10.59    1.38
  -4 -24  -5   12.35    1.70
   4  23   5   11.50    1.53
  -4 -23  -5   14.64    1.70
   4  22   5   47.32    2.78
  -4 -22  -5   51.57    2.74
   4  21   5   38.69    2.12
  -4 -21  -5   35.44    2.35
   4  20   5    0.34    0.95
  -4 -20  -5   -0.32    1.04
   4  19   5   15.31    1.72
  -4 -19  -5   14.38    1.49
   4  18   5  217.12    7.98
  -4 -18  -5  231.14    7.42
   4  17   5    0.81    0.87
  -4 -17  -5   -0.11    0.96
   4  16   5   14.80    1.57
  -4 -16  -5   14.95    1.68
   4  15   5    2.91    1.08
  -4 -15  -5    1.95    2.01
   4  14   5   48.96    2.48
  -4 -14  -5   47.68    3.58
   4  13   5    7.81    1.84
  -4 -13  -5    7.25    1.25
   4  12   5   -0.30    1.02
  -4 -12  -5   -0.26    1.19
   4  11   5    8.53    0.98
  -4 -11  -5    7.23    1.29
   4  10   5   72.14    2.84
  -4 -10  -5   67.13    2.89
   4   9   5  195.52    6.28
  -4  -9  -5  193.06    6.11
   4   8   5  126.42    4.22
  -4  -8  -5  126.31    5.88
   4   7   5  529.24   16.04
  -4  -7  -5  544.01   21.38
   4   6   5    4.28    0.81
  -4  -6  -5    3.54    0.83
   4   5   5   94.35    3.24
  -4  -5  -5   99.73    3.88
   4   4   5  188.82    5.73
  -4  -4  -5  184.09    8.15
   4   3   5    2.27    0.74
  -4  -3  -5    2.33    1.06
   4   2   5    2.65    0.66
  -4  -2  -5    2.01    0.72
   4   1   5  139.53    5.26
  -4  -1  -5  123.81    5.68
   4   0   5   -0.17    0.59
  -4   0  -5   -0.08    0.68
   4  -1   5  127.59    3.97
  -4   1  -5  130.92    4.28
   4  -2   5    2.38    0.61
  -4   2  -5    1.59    0.62
   4  -3   5    3.25    0.62
  -4   3  -5    1.80    0.68
   4  -4   5  149.88    4.52
  -4   4  -5  153.17    7.78
   4  -5   5   74.24    2.67
  -4   5  -5   73.60    3.29
   4  -6   5    2.88    0.57
  -4   6  -5    2.59    0.61
   4  -7   5  380.89   11.48
   4  -8   5   71.80    2.61
  -4   8  -5   83.17    2.78
   4  -9   5  125.38    3.92
  -4   9  -5  131.08    4.05
   4 -10   5   47.94    2.25
  -4  10  -5   47.89    1.89
   4 -11   5    5.22    0.61
  -4  11  -5    5.07    0.72
   4 -12   5    0.36    0.66
  -4  12  -5    0.42    0.72
   4 -13   5    3.90    0.47
  -4  13  -5    5.18    0.70
   4 -14   5   26.53    1.15
   4 -15   5    0.76    0.30
  -4  15  -5    1.08    0.45
   4 -16   5    6.36    0.68
   4  29   6    3.77    2.10
  -4 -29  -6    6.83    2.38
   4  28   6    8.48    1.85
  -4 -28  -6    8.15    2.33
   4  27   6   22.93    1.97
  -4 -27  -6   26.37    2.52
   4  26   6    8.48    1.72
  -4 -26  -6    5.17    1.72
   4  25   6   82.62    4.12
  -4 -25  -6   85.88    4.58
   4  24   6   55.85    2.88
  -4 -24  -6   63.74    2.99
   4  23   6   -0.34    1.19
  -4 -23  -6   -0.76    1.31
   4  22   6   44.82    2.88
  -4 -22  -6   51.25    4.12
   4  21   6   23.74    1.87
  -4 -21  -6   21.34    1.97
   4  20   6   46.07    2.57
  -4 -20  -6   45.84    2.89
   4  19   6  217.69    8.27
  -4 -19  -6  229.32    7.59
   4  18   6    3.31    1.25
  -4 -18  -6    2.69    2.33
   4  17   6   43.72    2.42
  -4 -17  -6   43.04    3.25
   4  16   6   32.81    2.01
  -4 -16  -6   39.43    3.25
   4  15   6   75.36    5.62
  -4 -15  -6   73.98    3.31
   4  14   6    0.42    1.02
  -4 -14  -6    2.16    1.31
   4  13   6  176.27    6.39
  -4 -13  -6  169.75    5.47
   4  12   6  123.60    4.47
  -4 -12  -6  124.64    4.29
   4  11   6   67.30    2.95
  -4 -11  -6   70.36    3.08
   4  10   6  164.13    5.71
  -4 -10  -6  156.43    5.35
   4   9   6   38.07    1.85
  -4  -9  -6   37.10    2.25
   4   8   6  158.74    5.83
  -4  -8  -6  155.42    5.71
   4   7   6    6.30    0.96
  -4  -7  -6    7.11    1.12
   4   6   6    2.29    0.93
  -4  -6  -6    2.12    0.96
   4   5   6    2.74    0.85
  -4  -5  -6    3.22    0.96
   4   4   6   21.23    1.38
  -4  -4  -6   20.81    1.46
   4   3   6    3.92    0.79
  -4  -3  -6    3.92    0.89
   4   2   6  251.27    7.36
  -4  -2  -6  243.36    7.11
   4   1   6   -0.51    0.74
  -4  -1  -6    0.06    1.04
   4   0   6   89.49    3.46
  -4   0  -6   95.28    3.56
   4  -1   6    0.11    0.68
  -4   1  -6   -0.06    0.76
   4  -2   6  199.64    6.19
  -4   2  -6  190.56    6.04
   4  -3   6    3.33    0.72
  -4   3  -6    3.59    0.87
   4  -4   6   14.28    0.96
  -4   4  -6   12.39    1.08
   4  -5   6    2.14    0.79
   4  -6   6    1.84    0.64
  -4   6  -6    1.49    0.62
   4  -7   6    3.63    0.57
  -4   7  -6    3.90    0.79
   4  -8   6   97.98    3.35
  -4   8  -6  101.79    4.62
   4  -9   6   23.59    1.10
  -4   9  -6   24.52    1.21
   4 -10   6   98.00    3.20
  -4  10  -6  101.94    5.64
   4 -11   6   41.04    1.51
  -4  11  -6   40.81    1.68
   4 -12   6   68.36    2.36
  -4  12  -6   71.48    2.55
   4 -13   6   90.06    4.35
  -4  13  -6   94.94    3.48
   4 -14   6    0.25    0.42
  -4  14  -6    0.40    0.64
   4 -15   6   29.48    1.27
  -4  15  -6   29.53    2.04
   4 -16   6   11.52    0.91
  -4  16  -6   10.29    0.91
   4  26   7    2.04    2.02
  -4 -26  -7    3.37    2.23
   4  25   7   50.35    3.06
  -4 -25  -7   38.61    4.18
   4  24   7    3.97    1.66
  -4 -24  -7    4.11    1.80
   4  23   7    4.65    1.38
  -4 -23  -7    6.22    1.95
   4  22   7    0.34    1.38
  -4 -22  -7    2.14    1.61
   4  21   7    5.30    1.82
  -4 -21  -7    2.76    2.04
   4  20   7    2.08    1.53
  -4 -20  -7    3.03    2.16
   4  19   7   -0.19    1.19
  -4 -19  -7   -1.19    1.99
   4  18   7  226.62    7.76
  -4 -18  -7  235.72   12.26
   4  17   7    0.17    1.42
  -4 -17  -7    2.76    1.59
   4  16   7  202.46    9.71
  -4 -16  -7  211.75    9.74
   4  15   7   80.01    3.24
  -4 -15  -7   78.93    3.44
   4  14   7    0.72    0.98
  -4 -14  -7    1.29    1.14
   4  13   7   30.25    1.82
  -4 -13  -7   24.37    1.82
   4  12   7    3.63    1.02
  -4 -12  -7    4.75    1.17
   4  11   7  116.36    3.95
  -4 -11  -7  124.17    5.09
   4  10   7    4.03    1.08
  -4 -10  -7    5.07    1.38
   4   9   7   71.10    3.16
  -4  -9  -7   70.04    3.27
   4   8   7  149.48    5.71
  -4  -8  -7  146.82    5.18
   4   7   7   71.46    2.89
  -4  -7  -7   76.23    2.97
   4   6   7   52.48    2.59
  -4  -6  -7   52.77    2.71
   4   5   7    1.02    0.78
  -4  -5  -7    0.47    0.91
   4   4   7   81.20    3.37
  -4  -4  -7   84.80    3.44
   4   3   7   38.80    2.01
  -4  -3  -7   40.41    1.93
   4   2   7   31.33    1.72
  -4  -2  -7   28.89    1.61
   4   1   7   39.81    1.99
  -4  -1  -7   39.84    1.97
   4   0   7    0.11    0.81
  -4   0  -7   -0.23    0.95
   4  -1   7   36.12    1.65
  -4   1  -7   34.07    2.12
   4  -2   7   25.84    1.66
  -4   2  -7   23.90    1.61
   4  -3   7   32.16    1.78
  -4   3  -7   30.54    2.23
   4  -4   7   60.01    2.40
  -4   4  -7   55.04    2.29
   4  -5   7    1.04    0.62
  -4   5  -7    1.21    0.72
   4  -6   7   32.24    1.59
  -4   6  -7   35.83    2.33
   4  -7   7   46.47    1.84
  -4   7  -7   47.17    1.99
   4  -8   7   91.32    4.28
  -4   8  -7   87.16    3.05
   4  -9   7   37.03    1.53
  -4   9  -7   38.05    1.63
   4 -10   7    3.10    0.76
  -4  10  -7    3.01    0.78
   4 -11   7   66.09    2.44
  -4  11  -7   68.60    2.80
   4 -12   7    1.91    0.51
  -4  12  -7    1.68    0.62
   4 -13   7   11.62    0.79
  -4  13  -7   11.20    1.06
   4 -14   7    0.36    0.32
  -4  14  -7    0.72    0.64
   4 -15   7   28.17    1.78
  -4  15  -7   27.07    1.27
   4 -16   7   52.50    2.01
   4  22   8    1.27    1.49
  -4 -22  -8    2.29    2.52
   4  21   8   20.28    2.33
  -4 -21  -8   25.71    2.78
   4  20   8   29.29    2.54
  -4 -20  -8   25.81    3.29
   4  19   8   42.87    2.71
  -4 -19  -8   40.79    2.93
   4  18   8   -1.19    1.70
  -4 -18  -8   -0.76    1.46
   4  17   8  134.18    4.90
  -4 -17  -8  127.25    5.01
   4  16   8   59.43    2.86
  -4 -16  -8   64.42    3.48
   4  15   8  210.56    7.55
  -4 -15  -8  217.01    7.42
   4  14   8   22.72    2.02
  -4 -14  -8   24.84    2.08
   4  13   8    1.82    1.21
  -4 -13  -8   -1.32    1.44
   4  12   8   40.19    2.29
  -4 -12  -8   39.67    2.27
   4  11   8   11.81    1.38
  -4 -11  -8   11.79    1.61
   4  10   8   83.08    3.22
  -4 -10  -8   74.56    3.25
   4   9   8  169.54    5.71
  -4  -9  -8  166.42    5.79
   4   8   8   11.09    1.31
  -4  -8  -8   10.94    1.57
   4   7   8   36.97    1.93
  -4  -7  -8   35.63    2.27
   4   6   8   -0.21    0.87
  -4  -6  -8    0.09    1.06
   4   5   8   15.27    1.40
  -4  -5  -8   15.61    1.59
   4   4   8    8.93    1.19
  -4  -4  -8    8.04    1.38
   4   3   8    7.27    1.23
  -4  -3  -8    8.31    1.85
   4   2   8  106.67    4.33
  -4  -2  -8  110.13    3.73
   4   1   8    6.07    0.95
  -4  -1  -8    8.76    1.19
   4   0   8   23.42    1.55
  -4   0  -8   26.60    1.85
   4  -1   8    7.15    1.02
  -4   1  -8    8.65    1.27
   4  -2   8   96.05    3.84
  -4   2  -8  100.73    3.59
   4  -3   8    5.01    1.02
  -4   3  -8    5.30    1.36
   4  -4   8    6.72    0.91
  -4   4  -8    6.51    0.93
   4  -5   8   11.62    1.06
  -4   5  -8   12.70    1.80
   4  -6   8    0.09    0.62
  -4   6  -8    0.74    0.81
   4  -7   8   23.74    1.36
  -4   7  -8   22.87    1.36
   4  -8   8    6.26    0.89
  -4   8  -8    6.47    1.34
   4  -9   8   89.19    3.18
  -4   9  -8   95.77    4.99
   4 -10   8   38.43    1.72
  -4  10  -8   36.84    2.33
   4 -11   8    4.35    0.66
  -4  11  -8    4.64    0.70
   4 -12   8   18.24    0.98
  -4  12  -8   16.06    1.00
   4 -13   8    0.09    0.49
  -4  13  -8    0.70    0.87
   4 -14   8    8.68    0.79
   4 -15   8   61.07    2.21
  -4  15  -8   72.29    4.01
   4 -16   8   11.26    0.64
   4  19   9    1.02    1.91
  -4 -19  -9    1.59    2.23
   4  18   9    1.10    1.46
  -4 -18  -9   -0.21    1.76
   4  17   9   -0.66    1.38
  -4 -17  -9    0.09    1.61
   4  16   9   32.73    2.61
  -4 -16  -9   25.37    2.31
   4  15   9    0.44    1.21
  -4 -15  -9    1.82    1.59
   4  14   9   37.03    2.18
  -4 -14  -9   31.92    2.40
   4  13   9   37.80    2.21
  -4 -13  -9   35.10    2.69
   4  12   9    5.47    1.51
  -4 -12  -9    2.55    2.25
   4  11   9   39.56    2.21
  -4 -11  -9   35.13    2.71
   4  10   9   33.77    2.12
  -4 -10  -9   33.64    2.65
   4   9   9   -0.11    1.25
  -4  -9  -9    1.55    1.59
   4   8   9   26.36    1.95
  -4  -8  -9   20.75    1.80
   4   7   9    8.61    1.48
  -4  -7  -9    9.04    1.65
   4   6   9    7.83    1.25
  -4  -6  -9    6.05    1.51
   4   5   9    0.17    1.14
  -4  -5  -9   -0.49    1.68
   4   4   9   20.96    2.14
  -4  -4  -9   20.19    2.02
   4   3   9   36.76    2.14
  -4  -3  -9   39.77    3.35
   4   2   9    0.42    0.96
  -4  -2  -9    1.76    1.06
   4   1   9   13.19    1.27
  -4  -1  -9   10.37    1.36
   4   0   9   -0.02    1.04
  -4   0  -9    0.55    1.17
   4  -1   9    9.18    1.12
  -4   1  -9   12.22    1.32
   4  -2   9    0.06    0.96
  -4   2  -9   -0.06    1.10
   4  -3   9   39.90    2.12
  -4   3  -9   34.28    3.18
   4  -4   9   16.84    1.23
  -4   4  -9   16.86    1.51
   4  -5   9    0.42    1.04
  -4   5  -9    0.61    1.29
   4  -6   9    4.07    0.85
  -4   6  -9    4.58    0.96
   4  -7   9    4.39    0.83
  -4   7  -9    5.58    1.02
   4  -8   9   13.81    1.21
  -4   8  -9   14.91    1.23
   4  -9   9   -0.79    0.93
  -4   9  -9    0.85    1.04
   4 -10   9   15.38    1.19
  -4  10  -9   16.16    1.38
   4 -11   9   12.28    1.06
  -4  11  -9   14.19    1.25
   4 -12   9    1.46    0.66
  -4  12  -9    0.95    1.10
   4 -13   9   11.62    0.81
  -4  13  -9   10.27    0.98
   4 -14   9    9.18    0.76
  -4  14  -9    8.61    0.85
   4 -15   9    0.09    0.44
  -4  15  -9   -0.08    0.44
   4 -16   9    3.59    0.32
   4  14  10    0.21    1.46
  -4 -14 -10   -1.21    1.82
   4  13  10   13.04    1.80
  -4 -13 -10   13.98    2.19
   4  12  10   10.94    1.70
  -4 -12 -10    7.79    1.93
   4  11  10    2.72    1.44
  -4 -11 -10    2.02    1.70
   4  10  10    1.72    1.53
  -4 -10 -10    0.91    1.68
   4   9  10   45.33    2.84
  -4  -9 -10   40.72    2.71
   4   8  10   43.69    2.84
  -4  -8 -10   46.47    2.86
   4   7  10    1.91    1.29
  -4  -7 -10    2.89    1.80
   4   6  10    2.25    1.46
  -4  -6 -10    2.10    1.66
   4   5  10   -0.64    1.29
  -4  -5 -10    0.08    2.08
   4   4  10    1.42    1.17
  -4  -4 -10    1.65    1.44
   4   3  10    0.55    1.10
  -4  -3 -10    0.04    1.48
   4   2  10   25.16    1.82
  -4  -2 -10   25.01    2.14
   4   1  10    7.85    1.63
  -4  -1 -10    7.78    1.99
   4   0  10    2.27    1.14
  -4   0 -10    3.01    1.32
   4  -1  10    4.86    1.19
  -4   1 -10    6.24    1.32
   4  -2  10   18.07    1.61
  -4   2 -10   19.11    1.84
   4  -3  10    0.66    1.04
  -4   3 -10    0.53    1.27
   4  -4  10    1.40    1.00
  -4   4 -10    1.49    1.08
   4  -5  10    0.28    0.95
  -4   5 -10   -0.06    1.19
   4  -6  10    1.63    0.91
  -4   6 -10    1.78    1.21
   4  -7  10    0.55    0.79
  -4   7 -10    0.74    1.04
   4  -8  10   24.03    1.72
  -4   8 -10   18.50    2.40
   4  -9  10   24.60    1.65
  -4   9 -10   20.75    1.68
   4 -10  10    0.13    1.04
  -4  10 -10   -1.19    1.14
   4 -11  10    0.87    0.83
  -4  11 -10    0.64    1.06
   4 -12  10    2.71    0.83
  -4  12 -10    2.86    1.38
   4 -13  10    3.65    0.66
  -4  13 -10    1.72    0.85
   4 -14  10   -0.26    0.61
  -4  14 -10   -0.21    0.79
   4   9  11    6.77    2.25
  -4  -9 -11    4.71    3.58
   4   8  11   36.51    2.86
  -4  -8 -11   38.44    3.35
   4   7  11   12.13    1.99
  -4  -7 -11    9.86    2.23
   4   6  11    2.38    1.63
  -4  -6 -11    0.72    1.97
   4   5  11    0.34    1.44
  -4  -5 -11    2.71    1.53
   4   4  11    9.21    1.66
  -4  -4 -11    8.95    1.74
   4   3  11    9.74    1.66
  -4  -3 -11    7.51    1.99
   4   2  11   23.42    2.06
  -4  -2 -11   21.89    2.29
   4   1  11   18.07    1.87
  -4  -1 -11   16.23    2.02
   4   0  11    0.25    1.44
  -4   0 -11    1.32    1.66
   4  -1  11   16.72    1.74
  -4   1 -11   15.25    2.12
   4  -2  11   19.58    1.59
  -4   2 -11   18.88    1.80
   4  -3  11    8.84    1.93
  -4   3 -11    6.13    1.59
   4  -4  11    4.48    1.31
  -4   4 -11    7.61    1.97
   4  -5  11    1.91    1.10
  -4   5 -11    0.55    1.08
   4  -6  11    1.27    1.36
   4  -7  11    6.24    1.10
  -4   7 -11    3.75    1.49
   4  -8  11   17.78    1.48
  -4   8 -11   16.14    1.51
   4  -9  11    3.27    1.31
  -4   9 -11    3.54    1.95
   4 -10  11    8.08    1.27
  -4  10 -11    8.29    1.80
  -4  -3 -12    2.25    3.77
   4   2  12    2.38    2.19
  -4  -2 -12   -0.47    2.46
   4   1  12    2.93    1.46
  -4  -1 -12    1.46    1.97
   4   0  12   39.69    2.63
  -4   0 -12   42.82    4.79
   4  -1  12    1.14    1.51
  -4   1 -12    3.90    1.87
   4  -2  12    1.97    1.29
  -4   2 -12    2.02    1.78
   4  -3  12   -0.17    1.46
  -4   3 -12    0.61    1.95
   4  -4  12    2.27    1.46
  -4   4 -12    3.31    1.68
   4  -5  12    0.68    1.38
  -4   5 -12    1.12    2.01
  -5  -9  14    0.08    2.23
   5   8 -14   15.78    3.03
  -5  -8  14   19.90    2.36
   5   7 -14    0.34    1.42
  -5  -7  14    0.06    1.44
   5   6 -14    5.60    1.78
  -5  -6  14    7.66    1.76
   5   5 -14    9.59    1.78
  -5  -5  14   11.77    1.61
   5   4 -14    0.38    2.02
   5  13 -13    6.66    1.34
  -5 -13  13    6.38    1.00
   5  12 -13    2.14    1.57
  -5 -12  13    0.62    1.34
   5  11 -13   -0.91    1.82
  -5 -11  13    0.30    2.48
   5  10 -13    5.66    1.84
  -5 -10  13    5.13    1.51
   5   9 -13    6.13    1.38
  -5  -9  13    7.61    1.38
   5   8 -13    1.84    1.66
  -5  -8  13    1.93    1.40
   5   7 -13    1.40    1.99
  -5  -7  13    1.61    1.57
   5   6 -13   -0.02    1.40
  -5  -6  13    0.19    1.27
   5   5 -13    0.06    1.59
  -5  -5  13   -1.42    1.53
   5   4 -13   39.98    2.59
  -5  -4  13   36.23    2.50
   5   3 -13    4.22    1.80
  -5  -3  13    5.45    1.89
   5   2 -13   45.05    3.08
  -5  -2  13   46.45    2.82
   5   1 -13    3.33    1.51
  -5  -1  13    3.06    1.78
   5   0 -13    7.25    1.78
  -5   0  13    6.57    1.68
   5  -1 -13    0.36    1.68
  -5   1  13    1.74    1.49
   5  -2 -13   44.92    3.25
  -5   2  13   45.73    4.37
   5  -3 -13    3.16    2.02
  -5   3  13    6.92    1.82
   5  -4 -13   46.37    3.10
  -5   4  13   45.94    3.50
   5  -5 -13   -0.79    1.89
  -5   5  13   -0.30    1.68
   5  -6 -13    0.19    2.54
  -5   6  13   -0.81    2.27
   5  17 -12    0.98    0.96
  -5 -17  12    0.59    1.12
   5  16 -12   21.21    2.02
  -5 -16  12   26.28    2.91
   5  15 -12    3.42    1.19
  -5 -15  12    2.55    1.12
   5  14 -12    6.68    1.21
  -5 -14  12    7.45    1.14
   5  13 -12    2.54    1.25
  -5 -13  12    2.86    1.00
   5  12 -12    0.34    1.40
  -5 -12  12   -0.32    1.21
   5  11 -12    1.34    1.68
  -5 -11  12    1.36    1.78
   5  10 -12    7.53    1.53
  -5 -10  12    6.60    1.51
   5   9 -12    1.19    1.21
  -5  -9  12   -0.68    1.10
   5   8 -12   39.31    2.29
  -5  -8  12   35.63    2.44
   5   7 -12    3.12    1.44
  -5  -7  12    5.43    1.65
   5   6 -12    7.59    1.49
  -5  -6  12    8.25    1.32
   5   5 -12   34.09    2.33
  -5  -5  12   36.23    2.31
   5   4 -12   73.11    3.29
  -5  -4  12   74.73    3.20
   5   3 -12    0.81    1.40
  -5  -3  12    0.47    1.23
   5   2 -12   25.84    2.04
  -5  -2  12   21.04    2.71
   5   1 -12   33.60    2.59
  -5  -1  12   33.58    2.65
   5   0 -12   -0.89    1.63
  -5   0  12    0.79    1.48
   5  -1 -12   36.86    2.65
  -5   1  12   32.52    2.38
   5  -2 -12   24.90    2.14
  -5   2  12   22.63    2.06
   5  -3 -12    0.13    1.63
  -5   3  12    0.02    1.34
   5  -4 -12   84.95    5.41
  -5   4  12   84.59    3.65
   5  -5 -12   45.46    2.72
  -5   5  12   44.03    2.57
   5  -6 -12   11.47    1.99
  -5   6  12   11.03    1.97
   5  -7 -12    7.45    1.84
  -5   7  12    5.52    1.53
   5  -8 -12   57.67    4.73
  -5   8  12   55.17    3.16
   5  -9 -12   -1.31    1.85
  -5   9  12    0.23    1.57
   5 -10 -12   11.58    2.29
  -5  10  12   12.24    2.14
   5 -11 -12    2.19    1.70
  -5  11  12    2.86    1.61
   5 -12 -12    0.47    1.59
  -5  12  12    0.13    1.55
   5 -13 -12    6.36    2.67
   5  20 -11    1.02    1.48
  -5 -20  11    0.79    1.72
   5  19 -11    2.10    1.06
  -5 -19  11    1.34    1.04
   5  18 -11    2.59    1.32
  -5 -18  11    2.19    1.12
   5  17 -11    6.07    1.10
  -5 -17  11    6.21    1.10
   5  16 -11   17.60    1.46
  -5 -16  11   16.88    1.48
   5  15 -11    7.00    1.12
  -5 -15  11    5.66    1.34
   5  14 -11    5.18    1.34
  -5 -14  11    4.28    1.25
   5  13 -11    4.43    1.19
  -5 -13  11    2.40    0.98
   5  12 -11    4.82    1.27
  -5 -12  11    5.15    1.19
   5  11 -11   43.89    2.50
  -5 -11  11   45.71    2.23
   5  10 -11    8.32    1.49
  -5 -10  11   10.24    1.46
   5   9 -11    4.65    1.17
  -5  -9  11    4.03    1.21
   5   8 -11   28.00    1.82
  -5  -8  11   23.90    1.66
   5   7 -11    0.13    1.27
  -5  -7  11    0.49    1.12
   5   6 -11    3.67    1.25
  -5  -6  11    4.09    1.14
   5   5 -11   10.67    1.40
  -5  -5  11   11.39    1.32
   5   4 -11   28.47    2.06
  -5  -4  11   23.93    2.59
   5   3 -11   35.61    2.52
  -5  -3  11   38.71    2.50
   5   2 -11   46.01    2.54
  -5  -2  11   43.57    2.36
   5   1 -11   18.33    1.68
  -5  -1  11   20.72    1.68
   5   0 -11  160.12    5.49
  -5   0  11  169.80    6.30
   5  -1 -11   23.01    1.95
  -5   1  11   20.23    1.93
   5  -2 -11   48.55    2.50
  -5   2  11   49.83    2.40
   5  -3 -11   44.71    2.63
  -5   3  11   42.72    2.48
   5  -4 -11   29.80    2.61
  -5   4  11   28.95    2.40
   5  -5 -11   15.25    1.65
  -5   5  11   13.36    1.61
   5  -6 -11    5.58    1.32
  -5   6  11    5.94    1.46
   5  -7 -11    0.23    1.57
  -5   7  11    0.36    1.31
   5  -8 -11   40.01    4.75
  -5   8  11   36.87    2.63
   5  -9 -11    5.85    1.42
  -5   9  11    6.45    1.42
   5 -10 -11   14.72    1.66
  -5  10  11   16.37    1.87
   5 -11 -11   72.94    3.75
  -5  11  11   71.88    3.59
   5 -12 -11   11.22    1.91
  -5  12  11   11.39    1.48
   5 -13 -11    6.94    1.82
  -5  13  11    7.49    1.70
   5 -14 -11    9.67    2.25
  -5  14  11   12.66    2.55
   5 -15 -11   13.85    2.52
  -5  15  11   15.00    2.84
   5 -16 -11   33.90    2.97
  -5  16  11   38.58    2.95
   5 -17 -11   14.21    2.76
  -5  17  11   11.82    1.93
   5 -18 -11    6.68    2.27
  -5  18  11    4.33    2.52
   5  23 -10    0.51    0.61
  -5 -23  10    1.00    1.38
   5  22 -10   -0.08    0.79
  -5 -22  10    0.40    1.08
   5  21 -10    0.47    0.91
  -5 -21  10    0.28    1.04
   5  20 -10    5.96    1.08
  -5 -20  10    7.74    1.32
   5  19 -10   -0.47    1.17
  -5 -19  10   -0.40    0.96
   5  18 -10   40.92    2.31
  -5 -18  10   44.10    2.50
   5  17 -10   83.81    3.39
  -5 -17  10   82.64    3.24
   5  16 -10    4.94    1.34
  -5 -16  10    3.92    0.93
   5  15 -10   18.07    1.53
  -5 -15  10   17.94    1.44
   5  14 -10   21.32    1.70
  -5 -14  10   23.93    1.51
   5  13 -10   -0.44    1.04
  -5 -13  10   -0.09    0.87
   5  12 -10   58.99    2.99
  -5 -12  10   61.72    3.35
   5  11 -10    0.74    1.32
  -5 -11  10    1.19    1.04
   5  10 -10   95.18    3.77
  -5 -10  10   92.95    3.61
   5   9 -10   40.89    2.42
  -5  -9  10   40.15    1.99
   5   8 -10  110.51    4.12
  -5  -8  10  104.63    3.39
   5   7 -10   74.32    4.29
  -5  -7  10   76.06    3.58
   5   6 -10    8.12    1.21
  -5  -6  10    6.36    1.08
   5   5 -10    2.67    1.15
  -5  -5  10    2.19    1.12
   5   4 -10   62.91    2.99
  -5  -4  10   65.44    2.74
   5   3 -10   61.26    2.69
  -5  -3  10   62.02    2.78
   5   2 -10    3.31    1.17
  -5  -2  10    2.48    1.04
   5   1 -10    2.42    1.08
  -5  -1  10    2.04    1.04
   5   0 -10    0.53    1.00
  -5   0  10    0.15    0.93
   5  -1 -10    2.36    1.21
  -5   1  10    4.73    2.10
   5  -2 -10    3.78    1.19
  -5   2  10    3.50    1.32
   5  -3 -10   75.17    3.16
  -5   3  10   77.87    3.27
   5  -4 -10   85.02    3.69
  -5   4  10   81.85    3.46
   5  -5 -10    1.15    1.10
  -5   5  10    2.50    1.08
   5  -6 -10    8.91    1.53
  -5   6  10    9.67    1.53
   5  -7 -10   99.27    5.05
  -5   7  10   94.22    4.41
   5  -8 -10  137.75    4.73
  -5   8  10  135.41    4.86
   5  -9 -10   53.62    3.25
  -5   9  10   59.86    3.10
   5 -10 -10  141.46    5.68
  -5  10  10  135.03    4.88
   5 -11 -10    1.55    1.31
  -5  11  10    1.06    1.06
   5 -12 -10   92.80    4.73
  -5  12  10   90.55    6.32
   5 -13 -10    0.40    1.40
  -5  13  10   -0.64    1.68
   5 -14 -10   51.06    4.07
  -5  14  10   37.33    2.31
   5 -15 -10   36.87    4.20
  -5  15  10   30.31    2.36
   5 -16 -10    9.91    1.72
  -5  16  10   10.61    1.55
   5 -17 -10  170.94    6.19
  -5  17  10  161.31    6.05
   5 -18 -10  104.02    4.90
  -5  18  10   97.21    4.81
   5 -19 -10    0.57    1.44
  -5  19  10   -0.06    1.36
   5 -20 -10   20.11    2.21
  -5  20  10   16.57    1.72
   5 -21 -10   -0.95    1.53
  -5  21  10   -0.57    1.44
   5 -22 -10    0.02    1.59
  -5  22  10   -0.13    1.36
   5  25  -9    2.46    0.81
  -5 -25   9    2.10    0.74
   5  24  -9    0.34    0.78
  -5 -24   9    0.57    0.93
   5  23  -9    6.77    1.53
  -5 -23   9    5.98    1.08
   5  22  -9    0.26    0.83
  -5 -22   9   -0.06    0.78
   5  21  -9    0.59    0.83
  -5 -21   9    1.36    0.93
   5  20  -9    1.00    1.49
  -5 -20   9   -0.51    0.89
   5  19  -9   29.67    1.68
  -5 -19   9   30.50    1.82
   5  18  -9    3.88    0.95
  -5 -18   9    3.73    0.83
   5  17  -9   -0.21    0.72
  -5 -17   9    0.51    0.93
   5  16  -9   14.49    1.32
  -5 -16   9   17.18    1.36
   5  15  -9    1.93    0.91
  -5 -15   9    4.18    0.98
   5  14  -9   -0.06    0.98
  -5 -14   9    0.57    0.89
   5  13  -9    7.25    1.06
  -5 -13   9    5.87    1.15
   5  12  -9   35.72    2.08
  -5 -12   9   34.15    1.84
   5  11  -9   55.40    2.42
  -5 -11   9   52.52    2.27
   5  10  -9    3.52    1.19
  -5 -10   9    3.31    0.98
   5   9  -9   23.86    1.63
  -5  -9   9   19.62    1.66
   5   8  -9  117.40    3.97
  -5  -8   9  111.36    3.73
   5   7  -9   67.66    3.03
  -5  -7   9   69.96    2.65
   5   6  -9   30.99    1.78
  -5  -6   9   28.28    1.53
   5   5  -9    2.08    0.87
  -5  -5   9    3.31    0.96
   5   4  -9    3.06    1.08
  -5  -4   9    4.01    1.42
   5   3  -9   62.30    2.97
  -5  -3   9   64.84    2.95
   5   2  -9   81.54    3.29
  -5  -2   9   79.95    2.93
   5   1  -9  111.36    4.50
  -5  -1   9  104.06    4.07
   5   0  -9  406.70   11.79
  -5   0   9  397.69   11.64
   5  -1  -9  115.01    4.29
  -5   1   9  107.60    4.48
   5  -2  -9   93.05    3.46
  -5   2   9   90.93    3.33
   5  -3  -9   72.56    2.91
  -5   3   9   73.62    2.59
   5  -4  -9    2.23    1.40
  -5   4   9    4.56    1.34
   5  -5  -9    3.59    1.04
  -5   5   9    2.97    0.98
   5  -6  -9   39.13    2.25
  -5   6   9   40.30    2.18
   5  -7  -9   96.53    4.58
  -5   7   9   90.19    3.71
   5  -8  -9  169.01    5.60
  -5   8   9  168.52    6.19
   5  -9  -9   28.66    1.82
  -5   9   9   30.04    1.99
   5 -10  -9    4.14    1.38
  -5  10   9    2.80    1.25
   5 -11  -9   75.11    3.31
  -5  11   9   73.60    4.43
   5 -12  -9   53.85    3.90
  -5  12   9   47.96    2.50
   5 -13  -9    8.57    2.67
  -5  13   9    8.63    1.48
   5 -14  -9   -0.15    1.14
  -5  14   9    0.45    1.10
   5 -15  -9    7.04    1.48
  -5  15   9    5.87    1.32
   5 -16  -9   27.17    1.95
  -5  16   9   24.54    1.84
   5 -17  -9    0.85    1.29
  -5  17   9    0.17    1.06
   5 -18  -9    6.72    1.76
  -5  18   9    7.83    1.53
   5 -19  -9   55.43    3.10
  -5  19   9   52.46    2.97
   5 -20  -9   -0.70    1.63
  -5  20   9    0.66    1.29
   5 -21  -9    5.03    1.48
  -5  21   9    3.67    1.40
   5 -22  -9   -0.25    1.44
  -5  22   9    0.40    1.27
   5 -23  -9   17.99    2.16
  -5  23   9   15.36    1.66
   5 -24  -9    2.50    1.78
  -5  24   9    1.00    1.38
   5 -25  -9    9.86    1.93
  -5  25   9   12.39    1.74
   5 -26  -9   43.63    3.18
  -5  26   9   44.56    2.88
   5  27  -8    1.51    0.72
  -5 -27   8    0.38    0.78
   5  26  -8    6.64    0.89
  -5 -26   8    6.07    1.02
   5  25  -8    4.79    1.00
  -5 -25   8    6.49    1.00
   5  24  -8    0.15    0.72
  -5 -24   8   -0.57    0.66
   5  23  -8    0.83    0.81
  -5 -23   8    1.61    0.96
   5  22  -8   15.29    1.17
  -5 -22   8   15.85    1.14
   5  21  -8   -0.42    1.44
  -5 -21   8    0.38    0.79
   5  20  -8   13.77    1.27
  -5 -20   8   14.81    1.21
   5  19  -8    6.15    1.04
  -5 -19   8    6.87    0.81
   5  18  -8   67.58    2.82
  -5 -18   8   62.21    2.46
   5  17  -8   29.87    1.76
  -5 -17   8   29.84    1.63
   5  16  -8   38.33    1.84
  -5 -16   8   36.16    1.76
   5  15  -8   51.63    2.23
  -5 -15   8   51.29    2.19
   5  14  -8   39.41    1.89
  -5 -14   8   37.25    1.78
   5  13  -8   27.83    1.49
  -5 -13   8   28.83    1.59
   5  12  -8   86.90    3.14
  -5 -12   8   92.21    3.08
   5  11  -8   72.63    2.52
  -5 -11   8   70.31    2.67
   5  10  -8  164.64    5.24
  -5 -10   8  163.64    5.62
   5   9  -8   44.18    1.89
  -5  -9   8   42.15    2.12
   5   8  -8  375.01   11.24
  -5  -8   8  380.97   10.63
   5   7  -8    4.77    1.04
  -5  -7   8    2.52    0.87
   5   6  -8   60.85    2.36
  -5  -6   8   62.76    2.57
   5   5  -8    0.38    0.87
  -5  -5   8    0.95    0.72
   5   4  -8    0.95    0.76
  -5  -4   8    0.02    0.74
   5   3  -8  136.24    4.82
  -5  -3   8  137.85    4.69
   5   2  -8   44.44    2.31
  -5  -2   8   43.89    2.12
   5   1  -8   49.47    2.29
  -5  -1   8   45.69    1.99
   5   0  -8   -0.23    0.95
  -5   0   8    0.34    0.87
   5  -1  -8   48.76    2.42
  -5   1   8   50.36    2.16
   5  -2  -8   47.66    2.40
  -5   2   8   43.95    2.04
   5  -3  -8  156.54    5.66
  -5   3   8  160.08    5.43
   5  -4  -8    0.25    0.89
  -5   4   8    0.38    0.78
   5  -5  -8    1.00    1.00
  -5   5   8    0.25    0.93
   5  -6  -8   85.33    3.50
  -5   6   8   83.89    3.50
   5  -7  -8    5.83    1.00
  -5   7   8    4.29    0.95
   5  -8  -8  547.72   17.37
  -5   8   8  513.33   15.12
   5  -9  -8   61.77    2.63
   5 -10  -8  256.83   12.51
  -5  10   8  236.42    7.23
   5 -11  -8  104.95    6.17
  -5  11   8  107.61    3.99
   5 -12  -8  131.74    4.79
  -5  12   8  126.86    4.77
   5 -13  -8   42.68    2.38
  -5  13   8   42.93    2.35
   5 -14  -8   61.81    2.82
  -5  14   8   57.00    2.89
   5 -15  -8   87.56    5.28
  -5  15   8   79.16    3.50
   5 -16  -8   57.10    2.76
  -5  16   8   61.03    3.01
   5 -17  -8   41.70    2.33
  -5  17   8   48.02    2.69
   5 -18  -8  110.26    4.52
  -5  18   8  114.58    4.79
   5 -19  -8   11.92    1.63
  -5  19   8   12.52    1.36
   5 -20  -8   24.82    2.10
  -5  20   8   25.01    2.10
   5 -21  -8    0.59    1.17
  -5  21   8   -0.09    0.98
   5 -22  -8   30.97    2.29
  -5  22   8   31.56    2.16
   5 -23  -8    2.38    1.36
  -5  23   8    2.23    1.27
   5 -24  -8   -1.21    2.86
  -5  24   8    1.34    1.99
   5 -25  -8   18.71    2.19
  -5  25   8   12.75    1.72
   5 -26  -8   25.13    2.57
  -5  26   8   25.90    2.06
   5 -27  -8    2.80    1.61
  -5  27   8    2.38    1.48
   5 -28  -8   37.39    3.01
  -5  28   8   40.64    2.71
   5 -29  -8    2.06    1.82
  -5  29   8    3.48    1.57
   5  29  -7    0.08    0.96
  -5 -29   7   -0.44    1.17
   5  28  -7   -0.06    0.74
  -5 -28   7    0.25    0.70
   5  27  -7    0.57    0.72
  -5 -27   7   -0.36    0.89
   5  26  -7   36.00    1.76
  -5 -26   7   35.36    1.82
   5  25  -7   -0.28    0.93
  -5 -25   7    0.36    0.74
   5  24  -7    1.36    1.40
  -5 -24   7    1.15    0.95
   5  23  -7    4.79    0.85
  -5 -23   7    4.07    0.78
   5  22  -7   37.54    1.91
  -5 -22   7   37.37    1.80
   5  21  -7   27.32    2.19
  -5 -21   7   28.51    1.59
   5  20  -7    3.01    1.31
  -5 -20   7    3.63    1.00
   5  19  -7    0.83    0.87
  -5 -19   7    0.11    0.76
   5  18  -7    5.51    1.02
  -5 -18   7    4.20    0.83
   5  17  -7    1.91    0.85
  -5 -17   7    0.09    0.76
   5  16  -7   16.86    1.27
  -5 -16   7   18.65    1.32
   5  15  -7    8.93    0.89
  -5 -15   7    9.08    0.98
   5  14  -7    1.34    0.64
  -5 -14   7    1.40    0.85
   5  13  -7   31.60    1.66
  -5 -13   7   27.30    1.49
   5  12  -7    6.05    0.83
  -5 -12   7    4.81    0.76
   5  11  -7   22.84    1.48
  -5 -11   7   26.64    1.48
   5  10  -7   43.02    2.02
  -5 -10   7   41.57    1.80
   5   9  -7   56.63    2.50
  -5  -9   7   52.26    2.38
   5   8  -7   22.06    1.63
  -5  -8   7   22.25    1.40
   5   7  -7  161.74    5.22
  -5  -7   7  162.16    5.85
   5   6  -7    7.89    0.93
  -5  -6   7    8.15    0.83
   5   5  -7   70.27    2.67
  -5  -5   7   77.49    2.72
   5   4  -7  231.37    7.02
  -5  -4   7  241.13    7.45
   5   3  -7    1.87    0.74
  -5  -3   7    2.48    0.74
   5   2  -7   72.63    2.97
  -5  -2   7   77.08    3.12
   5   1  -7   69.68    2.86
  -5  -1   7   68.81    2.71
   5   0  -7  449.81   12.85
  -5   0   7  435.08   12.77
   5  -1  -7   79.24    4.31
  -5   1   7   73.22    2.80
   5  -2  -7   83.55    3.05
  -5   2   7   81.73    3.03
   5  -3  -7    3.58    1.04
  -5   3   7    3.75    0.95
   5  -4  -7  281.62    8.34
  -5   4   7  276.74    8.61
   5  -5  -7   83.04    3.16
  -5   5   7   89.98    3.48
   5  -6  -7   12.15    1.38
  -5   6   7   10.10    1.15
   5  -7  -7  199.28    6.66
  -5   7   7  195.44   10.90
   5  -8  -7   27.13    2.36
  -5   8   7   29.16    1.85
   5  -9  -7   79.31    4.47
  -5   9   7   76.66    3.31
   5 -10  -7   64.93    3.06
  -5  10   7   63.38    3.20
   5 -11  -7   41.40    2.25
  -5  11   7   42.68    2.21
   5 -12  -7    6.62    1.31
  -5  12   7    6.38    1.06
   5 -13  -7   41.23    2.18
  -5  13   7   41.34    2.19
   5 -14  -7    1.70    1.00
  -5  14   7    1.59    0.96
   5 -15  -7   16.18    1.59
  -5  15   7   14.27    1.23
   5 -16  -7   28.13    2.18
  -5  16   7   27.23    1.84
   5 -17  -7    1.51    1.06
  -5  17   7    0.55    0.95
   5 -18  -7    6.21    1.55
  -5  18   7    6.51    1.42
   5 -19  -7    0.59    1.23
  -5  19   7    0.32    1.08
   5 -20  -7    6.68    1.74
  -5  20   7    2.50    1.93
   5 -21  -7   41.45    2.50
  -5  21   7   42.85    2.40
   5 -22  -7   66.14    3.08
  -5  22   7   61.47    2.97
   5 -23  -7    8.12    1.59
  -5  23   7    8.34    1.23
   5 -24  -7    1.70    1.27
  -5  24   7    2.69    1.21
   5 -25  -7    1.10    1.42
  -5  25   7    0.68    1.17
   5 -26  -7   97.83    4.05
  -5  26   7   95.90    4.01
   5 -27  -7    1.04    1.66
  -5  27   7    0.89    1.31
   5 -28  -7    2.02    1.48
  -5  28   7    1.97    1.29
   5 -29  -7   -1.61    2.97
  -5  29   7   -0.57    2.48
   5 -30  -7    3.97    1.95
  -5  30   7    4.88    1.68
   5 -31  -7   13.13    1.87
  -5  31   7   10.77    1.53
   5 -32  -7   -0.62    2.21
  -5  32   7   -0.45    1.78
   5  31  -6    0.08    1.06
   5  30  -6   -0.57    1.14
  -5 -30   6    0.70    0.51
   5  29  -6    8.99    0.96
  -5 -29   6    9.82    0.93
  -5 -28   6   16.25    1.38
   5  27  -6    6.17    1.12
   5  26  -6    4.52    0.78
  -5 -26   6    2.84    0.72
   5  25  -6    2.33    1.04
  -5 -25   6    1.82    1.06
   5  24  -6   36.97    1.85
  -5 -24   6   38.01    1.82
   5  23  -6    3.52    0.89
  -5 -23   6    4.12    0.89
   5  22  -6   32.81    1.65
  -5 -22   6   36.91    2.18
   5  21  -6    0.19    0.66
  -5 -21   6    0.79    0.70
   5  20  -6   23.29    1.44
  -5 -20   6   23.25    1.31
   5  19  -6   85.76    3.97
  -5 -19   6   83.76    2.88
   5  18  -6  148.56    4.81
  -5 -18   6  146.08    4.90
   5  17  -6   23.80    1.32
  -5 -17   6   26.03    1.40
   5  16  -6   71.10    3.16
  -5 -16   6   67.03    3.80
   5  15  -6   25.26    1.49
  -5 -15   6   19.94    1.32
   5  14  -6  356.69   10.16
  -5 -14   6  336.98   10.73
   5  13  -6    1.46    0.76
  -5 -13   6    2.42    0.70
   5  12  -6  105.46    3.73
  -5 -12   6  109.98    4.11
   5  11  -6    1.59    0.76
  -5 -11   6    1.76    0.66
   5  10  -6    1.53    0.93
  -5 -10   6    1.84    1.38
   5   9  -6   17.50    1.70
  -5  -9   6   15.93    1.23
   5   8  -6  348.88   11.11
  -5  -8   6  338.93    9.57
   5   7  -6  181.42    5.62
  -5  -7   6  178.05    5.32
   5   6  -6    1.10    0.72
  -5  -6   6    2.08    0.74
   5   5  -6    4.50    0.85
  -5  -5   6    5.13    0.78
   5   4  -6  263.80    7.89
  -5  -4   6  272.67    7.79
   5   3  -6   74.88    2.80
  -5  -3   6   73.03    2.55
   5   2  -6   35.36    1.78
  -5  -2   6   34.30    1.55
   5   1  -6  128.67    4.64
  -5  -1   6  130.13    3.90
   5   0  -6   -0.08    0.74
  -5   0   6   -0.23    0.66
   5  -1  -6  129.92    4.24
  -5   1   6  134.40    4.86
   5  -2  -6   36.72    1.66
  -5   2   6   34.60    1.65
   5  -3  -6   80.96    3.14
  -5   3   6   81.81    3.24
   5  -4  -6  286.23    9.02
  -5   4   6  298.23    8.89
   5  -5  -6    6.11    0.91
  -5   5   6    4.69    1.51
   5  -6  -6    3.01    1.12
  -5   6   6    2.27    1.02
   5  -7  -6  220.02    9.67
  -5   7   6  219.45    7.15
   5  -8  -6  437.76   11.94
  -5   8   6  453.64   12.71
   5  -9  -6   22.51    2.35
  -5   9   6   22.70    1.51
   5 -10  -6    3.20    0.85
  -5  10   6    2.67    0.74
   5 -11  -6    2.59    0.96
  -5  11   6    3.06    0.87
   5 -12  -6  155.39    4.96
  -5  12   6  157.43    5.41
   5 -13  -6    3.18    1.04
  -5  13   6    4.11    0.95
  -5  14   6  543.47   16.59
   5 -15  -6   33.03    1.91
  -5  15   6   37.63    2.23
   5 -16  -6  105.31    3.86
  -5  16   6  112.84    4.41
   5 -17  -6   36.59    2.23
  -5  17   6   38.31    2.04
   5 -18  -6  207.45    6.30
  -5  18   6  197.71    6.98
   5 -19  -6  118.13    3.94
  -5  19   6  120.50    4.29
   5 -20  -6   36.38    2.18
  -5  20   6   34.43    2.18
   5 -21  -6    0.93    0.98
  -5  21   6    0.89    0.93
   5 -22  -6   49.32    2.35
  -5  22   6   46.84    2.44
   5 -23  -6    7.91    1.59
  -5  23   6    7.79    1.27
   5 -24  -6   61.73    3.05
  -5  24   6   61.94    2.86
   5 -25  -6    5.77    1.23
  -5  25   6    4.64    1.27
   5 -26  -6    7.02    1.51
  -5  26   6    5.83    1.61
   5 -27  -6   15.50    1.80
  -5  27   6   13.40    2.18
   5 -28  -6   36.80    2.52
  -5  28   6   36.48    3.44
   5 -29  -6   25.43    2.02
  -5  29   6   26.66    2.12
   5 -30  -6    0.55    1.32
  -5  30   6    1.66    1.27
   5 -31  -6   -1.70    2.50
  -5  31   6    1.66    1.70
   5 -32  -6   20.70    2.18
  -5  32   6   21.91    2.76
   5 -33  -6    3.29    1.65
  -5  33   6    4.01    1.53
   5 -34  -6    5.09    1.76
  -5  34   6    6.00    1.49
   5 -35  -6    1.08    1.63
  -5  35   6    1.66    1.53
   5  32  -5    1.38    0.93
  -5 -32   5    0.62    0.81
   5  31  -5    0.74    0.91
  -5 -31   5   -0.28    0.95
   5  30  -5   -0.78    1.00
  -5 -30   5    0.02    0.98
   5  29  -5    1.06    0.74
  -5 -29   5    0.98    0.91
   5  28  -5    0.45    0.72
  -5 -28   5    0.32    0.85
   5  27  -5   14.62    1.21
  -5 -27   5   13.94    1.15
   5  26  -5   33.45    1.91
  -5 -26   5   31.58    2.44
   5  25  -5   45.84    2.99
  -5 -25   5   48.04    2.21
   5  24  -5    2.65    0.83
  -5 -24   5    1.99    0.78
   5  23  -5   16.52    1.19
  -5 -23   5   19.62    1.91
   5  22  -5   84.17    3.12
  -5 -22   5   80.62    3.24
   5  21  -5  148.18    5.01
  -5 -21   5  136.28    3.90
   5  20  -5    0.51    0.66
  -5 -20   5    0.87    0.79
   5  19  -5   10.86    0.91
  -5 -19   5    9.29    1.02
   5  18  -5    0.23    0.62
  -5 -18   5    0.26    0.59
   5  17  -5   -0.11    0.64
  -5 -17   5    0.42    0.62
   5  16  -5   21.10    1.23
  -5 -16   5   17.99    1.42
   5  15  -5    9.31    1.04
  -5 -15   5   10.75    0.85
   5  14  -5    1.27    0.55
  -5 -14   5    1.46    0.57
   5  13  -5   31.58    2.08
  -5 -13   5   35.97    1.70
   5  12  -5    4.71    0.68
  -5 -12   5    4.79    0.72
   5  11  -5  571.88   16.16
  -5 -11   5  576.46   14.66
   5  10  -5  164.18    4.99
  -5 -10   5  167.46    5.47
   5   9  -5   81.52    2.89
  -5  -9   5   78.52    2.71
   5   8  -5  121.63    4.01
  -5  -8   5  122.45    3.77
   5   7  -5  178.75    5.64
  -5  -7   5  188.55    5.85
   5   6  -5   13.15    0.95
  -5  -6   5   13.28    0.91
   5   5  -5  183.03    5.45
  -5  -5   5  188.19    5.58
   5   4  -5  203.06    6.34
  -5  -4   5  230.04    6.83
   5   3  -5    2.69    0.78
  -5  -3   5    2.48    0.70
   5   2  -5   37.93    1.80
  -5  -2   5   37.99    1.74
   5   1  -5  328.82    9.99
  -5  -1   5  340.74    9.38
   5   0  -5 1340.97   34.24
  -5   0   5 1429.74   38.46
   5  -1  -5  339.91   10.63
  -5   1   5  336.58   11.84
   5  -2  -5   36.08    2.21
  -5   2   5   37.80    2.23
   5  -3  -5    3.01    0.72
  -5   3   5    2.29    0.70
   5  -4  -5  236.74   10.94
  -5   4   5  235.57   10.78
   5  -5  -5  199.89   10.88
  -5   5   5  194.61    6.26
   5  -6  -5   16.40    1.27
  -5   6   5   14.97    1.15
   5  -7  -5  202.74    6.39
  -5   7   5  214.34    6.41
   5  -8  -5  136.01    4.73
  -5   8   5  133.95    4.64
   5  -9  -5   95.18    5.01
  -5   9   5   93.44    3.67
   5 -10  -5  197.37    5.85
  -5  10   5  194.25    6.92
   5 -11  -5  704.34   18.37
  -5  11   5  715.90   19.07
   5 -12  -5    5.32    0.89
  -5  12   5    5.28    0.79
   5 -13  -5   50.91    2.38
  -5  13   5   48.66    2.10
   5 -14  -5    3.42    0.87
  -5  14   5    2.46    0.76
   5 -15  -5   15.51    1.31
  -5  15   5   15.31    1.70
   5 -16  -5   30.20    1.65
  -5  16   5   30.23    1.72
   5 -17  -5   -0.04    0.74
  -5  17   5   -0.02    0.64
   5 -18  -5   -0.17    1.00
  -5  18   5    1.19    0.87
   5 -19  -5   12.96    1.21
  -5  19   5   13.32    1.31
   5 -20  -5    1.10    1.02
  -5  20   5    1.15    0.79
   5 -21  -5  161.84    5.32
  -5  21   5  173.38    6.07
   5 -22  -5  103.38    3.75
  -5  22   5  103.13    4.37
   5 -23  -5   22.57    1.61
  -5  23   5   22.59    1.63
   5 -24  -5    4.31    1.27
  -5  24   5    4.96    1.61
   5 -25  -5   72.92    3.14
  -5  25   5   73.88    2.95
   5 -26  -5   49.82    2.54
  -5  26   5   49.95    2.50
   5 -27  -5   21.04    2.57
  -5  27   5   20.28    2.59
   5 -28  -5    0.74    1.31
  -5  28   5    0.06    1.42
   5 -29  -5    1.51    1.12
  -5  29   5    2.50    1.04
   5 -30  -5    0.13    1.15
  -5  30   5    0.38    1.02
   5 -31  -5    0.59    1.48
  -5  31   5    0.74    1.32
   5 -32  -5    4.47    1.55
  -5  32   5    3.88    1.31
   5 -33  -5   -0.42    1.27
  -5  33   5    1.21    1.19
   5 -34  -5    0.55    1.42
  -5  34   5    0.85    1.53
   5 -35  -5   13.41    3.39
  -5  35   5   17.22    2.19
   5  33  -4    2.80    1.12
  -5 -33   4    2.38    0.78
   5  32  -4    2.18    0.89
  -5 -32   4    3.27    0.96
   5  31  -4   12.52    1.19
  -5 -31   4   11.31    1.19
   5  30  -4    2.35    0.79
  -5 -30   4    2.46    1.10
   5  29  -4   59.94    2.76
  -5 -29   4   59.43    4.52
   5  28  -4   39.07    2.46
  -5 -28   4   45.39    2.01
   5  27  -4   35.91    2.38
  -5 -27   4   37.25    2.01
   5  26  -4   37.21    2.61
  -5 -26   4   37.82    2.02
   5  25  -4   -0.44    1.36
  -5 -25   4    1.23    1.02
   5  24  -4    0.04    1.46
  -5 -24   4    0.64    0.96
   5  23  -4    0.64    0.98
  -5 -23   4   -0.15    1.36
   5  22  -4   -0.06    1.27
  -5 -22   4    1.93    1.36
   5  21  -4   10.99    1.55
  -5 -21   4   10.46    1.87
   5  20  -4   37.84    2.48
  -5 -20   4   38.39    2.88
   5  19  -4   52.63    3.22
  -5 -19   4   46.45    3.94
   5  18  -4  344.49   13.51
  -5 -18   4  325.89    9.21
   5  17  -4   85.65    6.32
  -5 -17   4   95.75    3.90
   5  16  -4    1.17    0.83
  -5 -16   4    1.57    0.96
   5  15  -4  159.40    6.11
  -5 -15   4  161.08    5.13
   5  14  -4   42.30    1.87
  -5 -14   4   40.24    1.72
   5  13  -4    4.54    0.66
  -5 -13   4    5.26    0.70
   5  12  -4  272.84    7.74
  -5 -12   4  286.46    8.40
   5  11  -4   19.20    1.12
  -5 -11   4   18.92    1.04
   5  10  -4   73.84    2.63
  -5 -10   4   73.82    2.52
   5   9  -4   18.79    1.15
  -5  -9   4   19.18    1.08
   5   8  -4  446.69   11.98
  -5  -8   4  439.73   11.48
   5   7  -4  839.24   22.14
  -5  -7   4  834.94   21.72
   5   6  -4  112.31    5.30
  -5  -6   4  108.13    3.54
   5   5  -4   50.40    1.93
  -5  -5   4   48.04    1.91
   5   4  -4   28.25    1.31
  -5  -4   4   27.53    1.29
   5   3  -4  504.57   14.68
  -5  -3   4  522.48   13.83
   5   2  -4    3.52    0.70
  -5  -2   4    3.05    0.70
   5   1  -4   34.02    1.48
  -5  -1   4   35.25    1.57
   5   0  -4    0.36    0.53
  -5   0   4   -0.15    0.57
   5  -1  -4   31.90    1.53
  -5   1   4   34.11    1.61
   5  -2  -4    2.71    0.89
  -5   2   4    3.01    0.93
   5  -3  -4  546.89   21.17
  -5   3   4  521.63   13.66
   5  -4  -4   29.08    1.46
  -5   4   4   25.07    1.29
   5  -5  -4   48.76    2.55
  -5   5   4   53.62    2.06
   5  -6  -4   93.25    3.06
  -5   6   4  101.94    3.25
   5  -7  -4  873.54   22.68
  -5   7   4  864.63   22.44
   5  -8  -4  439.81   14.70
  -5   8   4  460.20   14.53
   5  -9  -4   18.71    1.38
  -5   9   4   19.60    1.61
   5 -10  -4   73.98    3.29
  -5  10   4   69.87    4.92
   5 -11  -4   20.49    1.32
  -5  11   4   21.47    1.34
   5 -12  -4  316.96    9.08
  -5  12   4  306.78    8.70
   5 -13  -4    6.87    0.87
  -5  13   4    6.34    0.76
   5 -14  -4   49.89    2.12
  -5  14   4   51.12    2.10
   5 -15  -4  205.90    9.61
  -5  15   4  201.13    6.72
   5 -16  -4    0.51    0.68
  -5  16   4    0.96    0.68
   5 -17  -4  119.42    3.97
  -5  17   4  119.76    4.35
   5 -18  -4  417.73   11.71
  -5  18   4  428.02   12.54
   5 -19  -4   66.75    2.50
  -5  19   4   68.73    2.89
   5 -20  -4   44.18    2.12
  -5  20   4   45.10    2.06
   5 -21  -4   12.34    1.25
  -5  21   4   11.79    1.19
   5 -22  -4   -0.61    0.95
  -5  22   4    0.74    1.02
   5 -23  -4    1.57    0.85
  -5  23   4    1.15    0.89
   5 -24  -4    1.06    0.95
  -5  24   4    1.25    0.78
   5 -25  -4    1.10    0.91
  -5  25   4    1.19    0.78
   5 -26  -4   44.65    3.77
  -5  26   4   51.23    4.58
   5 -27  -4   45.44    2.55
  -5  27   4   44.67    2.88
   5 -28  -4   58.40    3.05
  -5  28   4   60.90    2.99
   5 -29  -4   83.79    3.71
  -5  29   4   80.24    3.41
   5 -30  -4    4.75    1.17
  -5  30   4    3.48    1.00
   5 -31  -4   21.28    1.89
  -5  31   4   19.13    1.85
   5 -32  -4    4.12    1.29
  -5  32   4    4.88    1.27
   5 -33  -4    5.01    1.17
  -5  33   4    5.03    1.17
   5 -34  -4    0.78    1.42
  -5  34   4   -0.25    1.23
   5 -35  -4    0.87    1.38
  -5  35   4    3.35    1.00
   5  34  -3    0.44    1.04
  -5 -34   3   -0.04    0.78
   5  33  -3   -0.21    0.98
  -5 -33   3   -0.36    0.98
   5  32  -3    8.29    1.02
  -5 -32   3    7.32    1.02
   5  31  -3   24.71    1.68
  -5 -31   3   26.64    1.95
   5  30  -3   19.39    1.51
  -5 -30   3   17.78    1.49
   5  29  -3   -0.17    0.93
  -5 -29   3   -0.45    1.15
   5  28  -3    4.60    1.06
  -5 -28   3    6.09    1.46
   5  27  -3    1.00    0.95
  -5 -27   3    2.35    1.15
   5  26  -3   24.90    1.55
  -5 -26   3   23.73    1.68
   5  25  -3   39.86    2.78
  -5 -25   3   37.12    1.80
   5  24  -3    0.32    0.85
  -5 -24   3    1.53    1.61
   5  23  -3   47.22    1.99
  -5 -23   3   47.41    2.01
   5  22  -3   10.86    1.04
  -5 -22   3    9.08    0.95
   5  21  -3  170.83    5.34
  -5 -21   3  156.18    5.09
   5  20  -3   -0.34    0.62
  -5 -20   3   -0.79    0.74
   5  19  -3    0.95    0.66
  -5 -19   3    1.23    0.79
   5  18  -3   -0.06    0.78
  -5 -18   3    0.64    0.70
   5  17  -3   87.09    3.56
  -5 -17   3   86.99    4.67
   5  16  -3   28.63    1.61
  -5 -16   3   30.61    2.02
   5  15  -3  108.14    5.75
  -5 -15   3  112.00    3.77
   5  14  -3   24.16    1.23
  -5 -14   3   23.78    1.38
   5  13  -3   -0.44    0.53
  -5 -13   3    0.09    0.59
   5  12  -3   20.57    1.14
  -5 -12   3   19.92    1.04
   5  11  -3  414.76   11.56
  -5 -11   3  422.61   10.95
   5  10  -3  139.63    4.11
  -5 -10   3  140.06    4.45
   5   9  -3  175.71    5.56
  -5  -9   3  173.76    5.58
   5   8  -3   11.26    0.89
  -5  -8   3   13.36    1.02
   5   7  -3  360.49    9.95
  -5  -7   3  362.76    9.78
   5   6  -3  187.89    5.77
  -5  -6   3  195.23    5.32
   5   5  -3  149.43    4.69
  -5  -5   3  147.89    4.33
   5   4  -3   59.16    2.21
  -5  -4   3   59.77    2.33
   5   3  -3   21.95    1.21
  -5  -3   3   23.80    1.29
   5   2  -3    4.01    0.62
  -5  -2   3    3.03    0.62
   5   1  -3  191.71    5.81
  -5  -1   3  192.26    5.88
   5   0  -3  879.78   31.35
  -5   0   3  878.29   32.58
   5  -1  -3  187.85    8.06
  -5   1   3  190.20    5.35
   5  -2  -3    3.03    0.62
  -5   2   3    2.97    0.66
   5  -3  -3   23.35    1.19
  -5   3   3   22.36    1.17
   5  -4  -3   61.73    2.31
  -5   4   3   59.26    2.27
   5  -5  -3  151.13    4.62
  -5   5   3  145.45    4.47
   5  -6  -3  192.54    5.58
  -5   6   3  196.14    6.04
   5  -7  -3  353.02    9.31
  -5   7   3  350.39   10.18
   5  -8  -3   11.86    0.87
  -5   8   3   12.47    0.87
   5  -9  -3  178.87    5.37
  -5   9   3  177.66    4.84
   5 -10  -3  136.43    4.28
  -5  10   3  139.44    4.64
   5 -11  -3  410.92   11.60
  -5  11   3  408.47   11.52
   5 -12  -3   19.60    1.55
  -5  12   3   21.81    1.27
   5 -13  -3   -0.34    0.66
  -5  13   3    0.66    0.61
   5 -14  -3   24.80    1.49
  -5  14   3   22.55    1.38
   5 -15  -3  110.30    4.20
  -5  15   3  113.14    4.52
   5 -16  -3   29.67    1.51
  -5  16   3   29.02    1.51
   5 -17  -3   86.82    3.16
  -5  17   3   89.11    3.03
   5 -18  -3    0.00    0.95
  -5  18   3   -0.08    0.68
   5 -19  -3    0.85    0.98
  -5  19   3    0.66    0.85
   5 -20  -3    0.19    0.76
  -5  20   3   -0.47    0.91
   5 -21  -3  168.20    5.34
  -5  21   3  168.31    5.30
   5 -22  -3   10.94    1.12
  -5  22   3   10.48    1.12
   5 -23  -3   47.90    2.04
  -5  23   3   50.87    2.18
   5 -24  -3    0.59    0.85
  -5  24   3    2.14    0.76
   5 -25  -3   35.89    1.93
  -5  25   3   37.25    2.42
   5 -26  -3   23.33    1.63
  -5  26   3   24.97    1.65
   5 -27  -3    1.46    0.83
  -5  27   3    1.97    0.96
   5 -28  -3    5.51    1.32
  -5  28   3    4.77    1.02
   5 -29  -3    1.02    1.00
  -5  29   3   -0.15    0.85
   5 -30  -3   20.58    1.51
  -5  30   3   19.96    1.36
   5 -31  -3   28.97    1.93
  -5  31   3   27.43    1.66
   5 -32  -3    8.89    1.34
  -5  32   3    7.66    1.19
   5 -33  -3    0.96    1.42
  -5  33   3    0.36    0.83
   5 -34  -3    0.08    1.14
  -5  34   3    0.62    1.61
   5  35  -2    8.70    1.31
  -5 -35   2    8.63    1.68
   5  34  -2    0.85    0.93
  -5 -34   2    1.57    1.10
   5  33  -2    0.93    1.38
  -5 -33   2    1.80    2.06
   5  32  -2    0.85    1.08
  -5 -32   2    1.42    1.12
   5  31  -2    6.13    1.65
  -5 -31   2    7.13    1.36
   5  30  -2    9.29    1.23
  -5 -30   2    9.21    1.40
   5  29  -2   37.27    2.65
  -5 -29   2   38.97    2.84
   5  28  -2   46.66    2.36
  -5 -28   2   47.41    2.48
   5  27  -2    0.81    1.02
  -5 -27   2    0.81    0.93
   5  26  -2    0.30    0.85
  -5 -26   2   -0.19    0.93
   5  25  -2    0.96    0.72
  -5 -25   2    0.42    1.21
   5  24  -2    6.32    1.06
  -5 -24   2    5.41    1.06
   5  23  -2    0.34    0.83
  -5 -23   2    1.04    0.91
   5  22  -2   42.27    2.16
  -5 -22   2   40.70    2.95
   5  21  -2    6.51    1.14
  -5 -21   2    3.78    1.66
   5  20  -2    4.67    0.85
  -5 -20   2    4.92    1.42
   5  19  -2   22.19    1.29
  -5 -19   2   25.66    1.91
   5  18  -2  208.51    6.74
  -5 -18   2  211.33   10.63
   5  17  -2   31.05    1.59
  -5 -17   2   31.24    1.65
   5  16  -2   52.65    2.25
  -5 -16   2   50.65    2.36
   5  15  -2  226.01   11.22
  -5 -15   2  237.40    8.70
   5  14  -2  109.05    4.31
  -5 -14   2  110.60    4.20
   5  13  -2   51.27    2.06
  -5 -13   2   52.67    1.99
   5  12  -2  142.35    4.71
  -5 -12   2  143.32    4.58
   5  11  -2  136.68    6.21
  -5 -11   2  137.36    4.07
   5  10  -2    0.17    0.55
  -5 -10   2   -0.17    0.64
   5   9  -2    0.23    0.45
  -5  -9   2    0.49    0.53
   5   8  -2  751.15   19.64
  -5  -8   2  760.17   19.66
   5   7  -2    8.25    0.70
  -5  -7   2    9.35    0.78
   5   6  -2   51.63    2.01
  -5  -6   2   51.31    2.18
   5   5  -2   46.01    2.65
  -5  -5   2   42.49    1.82
   5   4  -2   59.35    2.36
  -5  -4   2   56.51    2.44
   5   3  -2 1008.42   26.11
  -5  -3   2  960.98   25.24
   5   2  -2   67.69    2.80
  -5  -2   2   68.55    3.42
   5   1  -2   63.25    3.77
  -5  -1   2   62.36    2.46
   5   0  -2   -0.04    0.45
  -5   0   2    0.44    0.49
   5  -1  -2   58.97    3.27
  -5   1   2   61.47    2.46
   5  -2  -2   65.69    2.38
  -5   2   2   64.31    3.67
   5  -3  -2 1011.33   25.71
  -5   3   2  990.25   26.83
   5  -4  -2   59.99    2.42
  -5   4   2   53.47    3.03
   5  -5  -2   43.89    1.93
  -5   5   2   41.17    1.59
   5  -6  -2   50.27    1.87
  -5   6   2   47.89    1.97
   5  -7  -2    9.14    0.78
  -5   7   2    9.10    0.76
   5  -8  -2  732.28   19.47
  -5   8   2  719.36   19.47
   5  -9  -2    0.11    0.47
  -5   9   2   -0.23    0.45
   5 -10  -2    0.47    0.57
  -5  10   2    0.21    0.44
   5 -11  -2  136.68    5.83
  -5  11   2  134.84    5.52
   5 -12  -2  139.66    4.20
  -5  12   2  134.25    5.79
   5 -13  -2   48.17    2.10
  -5  13   2   50.29    1.84
   5 -14  -2  101.30    3.65
  -5  14   2   98.31    3.35
   5 -15  -2  221.47    6.28
  -5  15   2  230.63    6.89
   5 -16  -2   46.98    1.84
  -5  16   2   39.96    1.93
   5 -17  -2   24.14    1.36
  -5  17   2   25.35    1.32
   5 -18  -2  164.88    5.03
  -5  18   2  166.21    5.17
   5 -19  -2   16.29    1.17
  -5  19   2   17.37    1.19
   5 -20  -2    5.77    1.00
  -5  20   2    3.58    0.76
   5 -21  -2    5.62    1.04
  -5  21   2    5.85    0.89
   5 -22  -2   32.83    1.91
  -5  22   2   41.96    1.80
   5 -23  -2    1.74    0.83
  -5  23   2    0.64    0.64
   5 -24  -2    4.71    0.93
  -5  24   2    4.37    0.76
   5 -25  -2    0.91    0.85
  -5  25   2    0.08    0.68
   5 -26  -2    0.66    0.81
  -5  26   2    0.17    0.70
   5 -27  -2   -1.14    1.25
  -5  27   2   -0.32    0.93
   5 -28  -2   38.90    2.02
  -5  28   2   40.41    2.10
   5 -29  -2   36.00    1.89
  -5  29   2   32.03    1.63
   5 -30  -2    7.13    1.06
  -5  30   2    7.51    0.98
   5 -31  -2    5.75    1.21
  -5  31   2    7.23    1.55
   5 -32  -2    0.00    1.14
  -5  32   2    0.93    0.98
   5 -33  -2    0.00    1.55
  -5  33   2    0.26    0.78
   5 -34  -2    0.93    1.04
  -5  34   2    1.87    0.62
   5  36  -1    9.48    1.40
  -5 -36   1    9.59    2.27
   5  35  -1    9.27    1.40
  -5 -35   1    8.04    1.32
   5  34  -1    3.99    1.66
  -5 -34   1    3.88    1.82
   5  33  -1    2.99    1.14
  -5 -33   1    2.78    1.29
   5  32  -1   23.74    1.87
  -5 -32   1   23.99    1.97
   5  31  -1   35.19    2.23
  -5 -31   1   35.95    2.31
   5  30  -1   -0.28    1.06
  -5 -30   1    0.19    1.21
   5  29  -1    1.14    0.96
  -5 -29   1    0.61    1.21
   5  28  -1    3.29    0.95
  -5 -28   1    1.34    0.98
   5  27  -1    4.99    1.14
  -5 -27   1    4.45    1.19
   5  26  -1   42.04    2.52
  -5 -26   1   43.00    3.41
   5  25  -1   43.16    1.95
  -5 -25   1   50.31    2.29
   5  24  -1   65.69    2.69
  -5 -24   1   66.58    3.03
   5  23  -1   38.61    2.14
  -5 -23   1   37.86    2.67
   5  22  -1   73.88    3.08
  -5 -22   1   73.84    3.48
   5  21  -1  205.33    6.17
  -5 -21   1  208.34    6.49
   5  20  -1    4.24    0.81
  -5 -20   1    4.37    0.89
   5  19  -1    8.97    0.96
  -5 -19   1    7.06    1.06
   5  18  -1    0.26    0.68
  -5 -18   1    0.08    0.70
   5  17  -1   96.58    2.99
  -5 -17   1  101.66    3.78
   5  16  -1   62.26    2.16
  -5 -16   1   64.38    2.42
   5  15  -1  422.23   16.04
  -5 -15   1  439.07   13.00
   5  14  -1    1.10    0.61
  -5 -14   1    1.65    0.62
   5  13  -1   47.68    2.76
  -5 -13   1   52.12    3.39
   5  12  -1   88.83    3.35
  -5 -12   1   87.81    3.52
   5  11  -1  409.02   11.18
  -5 -11   1  404.75   11.16
   5  10  -1  567.68   15.21
  -5 -10   1  572.73   15.97
   5   9  -1   70.38    2.48
  -5  -9   1   67.13    2.55
   5   8  -1  115.05    4.22
  -5  -8   1  107.29    3.73
   5   7  -1  167.04    5.13
  -5  -7   1  178.47    5.51
   5   6  -1  280.73    8.57
  -5  -6   1  283.42    7.98
   5   5  -1  663.57   17.14
  -5  -5   1  620.53   16.72
   5   4  -1  949.39   24.29
  -5  -4   1  936.58   33.56
   5   3  -1  390.97   15.61
  -5  -3   1  399.60   11.75
   5   2  -1  246.01    7.11
  -5  -2   1  238.69    7.17
   5   1  -1  204.54    6.21
  -5  -1   1  199.83    6.43
   5   0  -1  429.06   11.81
  -5   0   1  424.20   11.67
   5  -1  -1  188.87    8.12
  -5   1   1  198.88    6.11
   5  -2  -1  241.07    7.17
  -5   2   1  237.38    7.38
   5  -3  -1  402.48   11.37
  -5   3   1  402.23   11.37
   5  -4  -1  921.71   23.86
  -5   4   1  929.16   24.24
   5  -5  -1  674.54   17.63
  -5   5   1  672.52   17.75
   5  -6  -1  268.53    8.04
  -5   6   1  271.00    8.19
   5  -7  -1  168.48    5.32
  -5   7   1  171.34    5.28
   5  -8  -1  110.85    3.58
  -5   8   1  108.01    3.63
   5  -9  -1   65.58    2.33
  -5   9   1   62.79    2.33
   5 -10  -1  535.86   14.11
  -5  10   1  515.88   14.61
   5 -11  -1  385.05   14.42
  -5  11   1  383.50   10.78
   5 -12  -1   84.19    3.06
  -5  12   1   92.50    3.90
   5 -13  -1   45.58    1.70
  -5  13   1   45.96    1.82
   5 -14  -1    1.27    0.59
  -5  14   1    0.32    0.53
   5 -15  -1  359.15    9.46
  -5  15   1  342.67    9.42
   5 -16  -1   51.86    1.91
  -5  16   1   51.20    2.18
   5 -17  -1   71.78    3.69
  -5  17   1   78.01    3.31
   5 -18  -1    0.72    0.74
  -5  18   1    0.06    0.53
   5 -19  -1    7.15    0.93
  -5  19   1    6.72    0.76
   5 -20  -1    3.37    0.76
  -5  20   1    3.59    0.83
   5 -21  -1  172.47    5.35
  -5  21   1  180.99    5.47
   5 -22  -1   59.43    2.18
  -5  22   1   63.53    2.63
   5 -23  -1   31.05    1.57
  -5  23   1   33.19    1.55
   5 -24  -1   51.10    2.01
  -5  24   1   48.09    2.04
   5 -25  -1   33.47    1.49
  -5  25   1   34.21    2.86
   5 -26  -1   29.53    1.49
  -5  26   1   27.36    1.40
   5 -27  -1    2.18    0.78
  -5  27   1    1.78    0.74
   5 -28  -1    3.27    1.34
  -5  28   1    1.59    0.66
   5 -29  -1    0.02    0.70
  -5  29   1    0.76    0.66
   5 -30  -1    0.36    0.87
   5 -31  -1   19.18    1.21
  -5  31   1   19.56    1.31
   5 -32  -1   12.28    1.08
  -5  32   1   11.84    1.00
   5 -33  -1    1.10    1.10
  -5  33   1    0.79    1.02
   5  36   0    1.82    1.48
  -5 -36   0    0.76    1.82
   5  35   0    3.80    1.38
  -5 -35   0    3.80    1.53
   5  34   0   -0.09    1.38
  -5 -34   0    1.12    1.55
   5  33   0   12.56    1.53
  -5 -33   0   13.24    1.72
   5  32   0    3.75    1.36
  -5 -32   0    4.33    1.48
   5  31   0   17.22    1.82
  -5 -31   0   17.42    1.74
   5  30   0   12.22    1.46
  -5 -30   0   12.32    1.40
   5  29   0   21.61    1.80
  -5 -29   0   23.44    1.87
   5  28   0    8.19    1.27
  -5 -28   0    8.10    1.21
   5  27   0   18.62    1.78
  -5 -27   0   22.21    1.74
   5  26   0   49.95    2.42
  -5 -26   0   42.91    4.29
   5  25   0   35.06    1.84
  -5 -25   0   38.44    1.93
   5  24   0   24.61    1.48
  -5 -24   0   21.74    1.57
   5  23   0    7.11    0.93
  -5 -23   0    7.81    1.21
   5  22   0   54.70    2.35
  -5 -22   0   55.79    2.59
   5  21   0   11.88    1.27
  -5 -21   0   15.15    1.93
   5  20   0   19.81    1.27
  -5 -20   0   20.13    1.38
   5  19   0  207.96    6.07
  -5 -19   0  204.90    6.17
   5  18   0   72.46    3.10
  -5 -18   0   71.14    2.82
   5  17   0   16.38    1.15
  -5 -17   0   14.30    1.15
   5  16   0   52.60    2.02
  -5 -16   0   53.50    2.38
   5  15   0    0.00    0.74
  -5 -15   0    1.00    0.87
   5  14   0  416.61   12.01
  -5 -14   0  414.34   11.60
   5  13   0   57.97    2.29
  -5 -13   0   57.52    2.46
   5  12   0    0.25    0.59
  -5 -12   0    0.64    0.64
   5  11   0  242.55    9.40
  -5 -11   0  228.64   11.65
   5  10   0  301.75    8.63
  -5 -10   0  320.54    9.37
   5   9   0   30.90    1.61
  -5  -9   0   29.17    1.57
   5   8   0  176.65    5.60
  -5  -8   0  186.85    6.00
   5   7   0  744.90   18.96
  -5  -7   0  744.77   19.05
   5   6   0    0.96    0.49
  -5  -6   0    0.51    0.81
   5   5   0   64.89    3.71
  -5  -5   0   65.37    3.71
   5   4   0  904.06   33.30
  -5  -4   0  883.09   22.80
   5   3   0 1003.21   26.47
  -5  -3   0 1012.26   26.22
   5   2   0    3.33    0.59
  -5  -2   0    2.21    0.70
   5   1   0  172.24    5.49
  -5  -1   0  171.05    5.20
   5   0   0    0.34    0.44
  -5   0   0    0.06    0.66
   5  -1   0  167.15    5.22
  -5   1   0  164.49    4.99
   5  -2   0    3.12    0.57
  -5   2   0    1.89    0.55
   5  -3   0  983.82   25.18
  -5   3   0  961.89   24.58
   5  -4   0  856.66   22.08
  -5   4   0  853.92   30.38
   5  -5   0   65.99    2.42
  -5   5   0   64.38    2.52
   5  -6   0    1.36    0.51
  -5   6   0    1.17    0.53
   5  -7   0  741.59   20.15
  -5   7   0  720.89   26.60
   5  -8   0  176.33    5.24
  -5   8   0  170.18    5.26
   5  -9   0   29.08    1.17
  -5   9   0   28.36    1.23
   5 -10   0  283.74   10.56
  -5  10   0  281.05    8.15
   5 -11   0  219.26    6.68
  -5  11   0  214.43    6.83
   5 -12   0    1.21    0.57
  -5  12   0    1.02    0.51
   5 -13   0   45.65    1.70
  -5  13   0   51.14    1.91
   5 -14   0  328.46    9.40
  -5  14   0  330.20    8.93
   5 -15   0    0.30    0.53
  -5  15   0    0.09    0.45
   5 -16   0   35.80    1.46
  -5  16   0   39.71    1.57
   5 -17   0   10.88    0.81
  -5  17   0   11.07    0.70
   5 -18   0   55.51    2.16
  -5  18   0   54.30    2.01
   5 -19   0  156.31    4.94
  -5  19   0  160.25    4.52
   5 -20   0   14.57    0.89
  -5  20   0   14.59    0.98
   5 -21   0    8.55    0.89
  -5  21   0   10.07    1.17
   5 -22   0   43.38    1.78
  -5  22   0   45.60    1.97
   5 -23   0    6.83    0.79
  -5  23   0    5.58    0.62
   5 -24   0   17.73    0.98
  -5  24   0   16.63    0.95
   5 -25   0   23.57    1.63
  -5  25   0   24.60    1.31
   5 -26   0   29.34    1.49
  -5  26   0   28.63    1.42
   5 -27   0   11.77    0.91
  -5  27   0   12.64    0.87
   5 -28   0    5.49    1.02
  -5  28   0    4.99    0.74
   5 -29   0   10.84    0.85
  -5  29   0    9.40    0.85
   5 -30   0    5.11    0.68
  -5  30   0    4.88    0.72
   5 -31   0    4.73    0.87
  -5  31   0    6.28    0.64
   5 -32   0   -0.38    0.76
  -5  32   0    0.83    0.38
  -5 -37  -1    7.95    1.84
   5  36   1   13.26    1.72
  -5 -36  -1   14.45    2.42
   5  35   1   10.10    1.55
  -5 -35  -1   14.00    1.78
   5  34   1   -0.28    1.46
  -5 -34  -1   -0.30    1.63
   5  33   1    0.85    1.51
  -5 -33  -1    0.38    1.61
   5  32   1   21.02    1.84
  -5 -32  -1   20.70    1.97
   5  31   1    6.64    1.65
  -5 -31  -1    5.62    1.66
   5  30   1    1.49    1.21
  -5 -30  -1    1.91    1.51
   5  29   1    4.07    1.61
   5  28   1   -0.36    1.02
  -5 -28  -1    1.06    1.15
   5  27   1   50.97    2.29
  -5 -27  -1   50.42    2.59
   5  26   1   10.54    1.29
  -5 -26  -1    9.97    1.49
   5  25   1   87.58    3.67
  -5 -25  -1   85.46    3.58
   5  24   1   31.03    1.97
  -5 -24  -1   28.78    2.93
   5  23   1    5.98    1.08
  -5 -23  -1    7.74    1.14
   5  22   1   28.97    1.93
  -5 -22  -1   27.51    1.78
   5  21   1  268.24    8.02
  -5 -21  -1  262.70    7.28
   5  20   1    4.79    0.87
  -5 -20  -1    3.31    0.89
   5  19   1   19.13    1.36
  -5 -19  -1   19.01    1.36
   5  18   1   12.54    1.14
  -5 -18  -1   12.88    1.12
   5  17   1   16.63    1.29
  -5 -17  -1   16.52    1.32
   5  16   1   61.56    2.72
  -5 -16  -1   61.26    2.46
   5  15   1  256.72    8.19
  -5 -15  -1  272.86    8.80
   5  14   1   37.42    1.74
  -5 -14  -1   39.83    1.80
   5  13   1  129.47    4.65
  -5 -13  -1  138.59    4.60
   5  12   1    2.80    0.74
  -5 -12  -1    2.61    0.83
   5  11   1 1240.31   32.33
  -5 -11  -1 1226.88   45.05
   5  10   1  237.48    7.13
  -5 -10  -1  230.59    6.92
   5   9   1   28.10    1.78
  -5  -9  -1   28.17    1.99
   5   8   1   11.07    0.93
  -5  -8  -1   15.31    1.48
   5   7   1   69.74    3.86
   5   6   1    7.62    0.81
  -5  -6  -1    6.05    0.87
   5   5   1  461.56   12.98
  -5  -5  -1  461.85   12.07
   5   4   1   99.59    3.88
  -5  -4  -1   97.02    3.73
   5   3   1   24.20    1.17
  -5  -3  -1   24.65    1.32
   5   2   1    8.04    0.81
  -5  -2  -1    6.98    0.91
   5   1   1  109.94    3.77
  -5  -1  -1  108.88    3.73
   5   0   1  528.48   14.45
  -5   0  -1  529.50   14.51
   5  -1   1  110.02    3.78
  -5   1  -1  106.42    3.63
   5  -2   1    8.31    0.81
  -5   2  -1    6.70    0.66
   5  -3   1   23.99    1.15
  -5   3  -1   22.27    1.21
   5  -4   1   90.49    3.10
  -5   4  -1   97.89    3.44
   5  -5   1  427.24   16.01
  -5   5  -1  436.93   12.41
   5  -6   1    6.36    0.59
  -5   6  -1    6.60    0.62
   5  -7   1   68.91    2.38
  -5   7  -1   69.23    2.52
   5  -8   1   11.75    0.72
  -5   8  -1   10.71    0.74
   5  -9   1   23.91    1.10
  -5   9  -1   24.37    1.27
   5 -10   1  198.81    6.00
  -5  10  -1  199.77    6.05
   5 -11   1 1027.52   35.83
  -5  11  -1 1021.77   26.03
   5 -12   1    2.65    0.47
  -5  12  -1    2.29    0.51
   5 -13   1   98.15    3.41
  -5  13  -1   98.15    4.22
   5 -14   1   25.26    1.25
  -5  14  -1   27.45    1.15
   5 -15   1  185.22    5.52
[truncated: 314,246 more chars]
