# Supplementary material for: Crystal structure of 3,14-dimethyl-2,6,13,17-tetra­azoniatri­cyclo­[16.4.0.07,12]docosane tetra­chloride tetra­hydrate from synchrotron X-ray data
Source: Acta Crystallogr E Crystallogr Commun. 2018 Jul 6;74(Pt 8):1039–41. doi: 10.1107/S2056989018009337 (PMC6072991; doi:10.1107/S2056989018009337)
Supplement: Supplementary file 2 [file e-74-01039-Isup2.hkl]

#
# h,k,l, Fc-squared, Fo-squared, sigma(Fo-squared), status flag
#
data_I
_shelx_title ' S174W in P2(1)/n'
_shelx_refln_list_code          4
_shelx_F_calc_maximum      161.45
_exptl_crystal_F_000       600.00
_reflns_d_resolution_high  0.7318

loop_
 _space_group_symop_operation_xyz
 'x, y, z'
 '-x+1/2, y+1/2, -z+1/2'
 '-x, -y, -z'
 'x-1/2, -y-1/2, z-1/2'

_cell_length_a     7.5450
_cell_length_b    23.1900
_cell_length_c     8.3370
_cell_angle_alpha  90.000
_cell_angle_beta  103.323
_cell_angle_gamma  90.000

_shelx_F_squared_multiplier     1.000

loop_
 _refln_index_h
 _refln_index_k
 _refln_index_l
 _refln_F_squared_calc
 _refln_F_squared_meas
 _refln_F_squared_sigma
 _refln_observed_status
   2   0   0      26065.28      27217.59      1120.83 o
   4   0   0       1664.04       1714.11        37.87 o
   6   0   0         41.06         33.28         1.90 o
   8   0   0        304.80        306.56         8.29 o
  10   0   0         70.19         69.69         3.70 o
   1   1   0       1747.67       1754.71        28.31 o
   2   1   0       1071.24       1198.30        17.47 o
   3   1   0          8.05         10.01         0.71 o
   4   1   0        178.79        195.81         3.75 o
   5   1   0        451.17        477.76         7.39 o
   6   1   0        438.20        395.74        11.10 o
   7   1   0        322.75        317.06         6.21 o
   8   1   0        205.48        204.37         4.50 o
   9   1   0        263.43        267.92         5.94 o
  10   1   0        141.81        142.12         5.50 o
   0   2   0       3159.54       3192.58        77.84 o
   1   2   0       3512.64       3679.42        51.49 o
   2   2   0       1377.04       1413.89        22.43 o
   3   2   0         13.32         22.61         0.86 o
   4   2   0          0.35          0.08         0.56 o
   5   2   0          9.22          7.91         0.96 o
   6   2   0        163.10        144.35         3.41 o
   7   2   0         40.03         40.09         1.99 o
   8   2   0        268.94        277.22         5.37 o
   9   2   0          7.32         10.80         1.67 o
  10   2   0        180.49        187.33         4.58 o
   1   3   0         98.13         85.38         1.88 o
   2   3   0       2264.93       2442.10        36.59 o
   3   3   0       4849.82       5229.24        78.33 o
   4   3   0         10.15         17.61         0.94 o
   5   3   0       2760.15       2803.94        36.24 o
   6   3   0        136.86        140.94         4.56 o
   7   3   0       1966.49       1955.34        64.74 o
   8   3   0         11.42         14.62         1.39 o
   9   3   0        273.02        269.53         5.29 o
   0   4   0        656.67        578.74        10.84 o
   1   4   0       1710.51       1959.87        26.46 o
   2   4   0      14057.85      15263.48       200.81 o
   3   4   0       1945.31       2069.68        29.32 o
   4   4   0       1732.04       1863.30        29.87 o
   5   4   0       2411.14       2471.54        36.70 o
   6   4   0        130.48        135.97         3.03 o
   7   4   0       1697.57       1654.98        67.51 o
   8   4   0         41.75         42.01         2.07 o
   9   4   0         27.37         25.94         1.85 o
   1   5   0        510.24        557.69         7.95 o
   2   5   0        673.17        663.63        10.74 o
   3   5   0          5.78         10.60         0.78 o
   4   5   0         35.05         51.11         1.47 o
   5   5   0        185.25        184.74         4.12 o
   6   5   0         61.85         56.61         1.87 o
   7   5   0         19.58         20.27         1.36 o
   8   5   0        339.71        357.27        16.72 o
   9   5   0         41.79         40.28         2.38 o
   0   6   0       1541.20       1631.10        34.21 o
   1   6   0        757.48        795.08        12.00 o
   2   6   0         83.13         92.40         2.02 o
   3   6   0        240.35        233.88         4.54 o
   4   6   0        619.65        656.32        10.19 o
   5   6   0          5.92          2.97         0.78 o
   6   6   0         28.84         31.82         2.02 o
   7   6   0        122.13        113.94         2.96 o
   8   6   0        154.21        152.88         8.01 o
   9   6   0         20.03         20.14         2.52 o
   1   7   0       2178.35       2264.62        29.22 o
   2   7   0       2853.59       3213.15        41.01 o
   3   7   0       2294.06       2375.95        31.55 o
   4   7   0          0.19          1.73         0.71 o
   5   7   0       2149.40       2098.18        29.20 o
   6   7   0        974.22        868.84        39.04 o
   7   7   0        335.39        326.61        21.98 o
   8   7   0        235.96        234.05        12.02 o
   9   7   0        559.72        571.10        46.64 o
   0   8   0        163.31        151.47         4.48 o
   1   8   0       5669.41       6167.08       123.16 o
   2   8   0       3000.42       3392.35        42.51 o
   3   8   0       3756.65       4082.13        51.36 o
   4   8   0         22.98         14.26         0.86 o
   5   8   0        476.09        501.88         7.79 o
   6   8   0         10.92         10.93         1.37 o
   7   8   0         13.59         11.75         1.45 o
   8   8   0        164.70        147.46         7.88 o
   9   8   0        129.50        132.21         7.95 o
   1   9   0        524.42        513.48         8.83 o
   2   9   0         76.01         95.37         2.03 o
   3   9   0       1536.83       1716.82        25.81 o
   4   9   0        106.98        144.33         3.16 o
   5   9   0         70.91         82.81         1.92 o
   6   9   0        160.02        147.14        12.55 o
   7   9   0         65.86         54.15         5.93 o
   8   9   0         13.78         10.61         2.21 o
   9   9   0         41.90         44.26         3.47 o
   0  10   0       6123.98       6497.97       229.35 o
   1  10   0       3318.19       3528.39        65.45 o
   2  10   0       4964.05       5200.88        73.14 o
   3  10   0        225.63        236.60         4.28 o
   4  10   0         97.35         88.41         2.81 o
   5  10   0        871.21        842.33        23.52 o
   6  10   0         36.25         32.87         3.56 o
   7  10   0        286.44        262.37        29.17 o
   8  10   0          0.69          0.38         1.41 o
   9  10   0        260.94        261.64        25.79 o
   1  11   0        363.37        414.36         6.81 o
   2  11   0        568.52        635.01         9.37 o
   3  11   0        602.10        634.68        13.28 o
   4  11   0       1099.43       1070.35        17.28 o
   5  11   0        680.13        632.97        15.34 o
   6  11   0        302.82        295.06        27.31 o
   7  11   0        269.25        258.43        38.21 o
   8  11   0       1228.06       1166.99       107.29 o
   9  11   0        258.11        275.96        20.87 o
   0  12   0       1179.21       1164.02        23.06 o
   1  12   0        167.33        169.66         3.46 o
   2  12   0        289.86        267.48         4.35 o
   3  12   0         35.99         29.43         1.62 o
   4  12   0       1363.79       1396.29        23.83 o
   5  12   0          2.16          2.25         0.81 o
   6  12   0         51.48         50.41         5.35 o
   7  12   0          3.24          2.82         1.24 o
   8  12   0         24.20         25.24         1.60 o
   9  12   0        445.43        448.61        35.08 o
   1  13   0          8.37         14.35         0.61 o
   2  13   0        355.31        377.79         7.56 o
   3  13   0         34.78         35.11         1.26 o
   4  13   0        725.88        720.76        10.72 o
   5  13   0        161.67        147.69         7.65 o
   6  13   0         14.94         13.01         2.49 o
   7  13   0         46.15         46.76         5.70 o
   8  13   0         58.80         51.79         5.72 o
   9  13   0         95.57         89.25         7.51 o
   0  14   0       2152.66       2194.39        53.30 o
   1  14   0       1522.10       1434.18        22.04 o
   2  14   0        607.20        581.82        15.66 o
   3  14   0        916.00        916.76        34.32 o
   4  14   0       1202.41       1177.61        32.84 o
   5  14   0       1187.69       1038.55        70.46 o
   6  14   0         28.72         24.04         3.44 o
   7  14   0         12.05         17.83         1.51 o
   8  14   0          0.02          0.57         1.57 o
   9  14   0        197.01        220.79        19.67 o
   1  15   0        150.67        146.52         2.65 o
   2  15   0        461.21        466.95         7.21 o
   3  15   0        251.53        255.25         6.97 o
   4  15   0         67.75         82.44         1.80 o
   5  15   0          0.03          0.82         0.83 o
   6  15   0        515.14        490.09        64.91 o
   7  15   0        517.16        494.02        62.62 o
   8  15   0        121.14        119.03         9.01 o
   0  16   0        177.17        171.35         4.05 o
   1  16   0        362.90        376.68         5.79 o
   2  16   0         48.39         52.58         1.29 o
   3  16   0          0.07         -0.31         0.69 o
   4  16   0        143.35        138.57         5.95 o
   5  16   0        118.85        124.35        12.51 o
   6  16   0         12.51         12.40         1.55 o
   7  16   0        499.98        472.17        56.79 o
   8  16   0         44.38         51.16         6.72 o
   1  17   0        174.78        166.06         2.93 o
   2  17   0        165.09        166.76         4.61 o
   3  17   0        528.80        503.38        18.50 o
   4  17   0        291.76        266.55         9.05 o
   5  17   0         30.54         35.80         3.57 o
   6  17   0        641.86        597.99        79.34 o
   7  17   0         11.58         12.38         1.69 o
   8  17   0        135.16        137.19        13.95 o
   0  18   0        728.32        757.95        18.19 o
   1  18   0       2401.15       2271.55       142.51 o
   2  18   0        101.73         88.17         2.34 o
   3  18   0       2428.41       2136.11        69.11 o
   4  18   0         34.58         36.30         1.39 o
   5  18   0        207.26        174.32        13.82 o
   6  18   0        158.43        146.14        19.49 o
   7  18   0         98.84         89.44        11.75 o
   8  18   0        156.17        145.45        16.74 o
   1  19   0         14.29         14.96         0.89 o
   2  19   0        471.96        415.23        13.85 o
   3  19   0        200.16        177.95         3.87 o
   4  19   0         93.54         77.26         3.91 o
   5  19   0        536.24        508.37        39.39 o
   6  19   0         12.27         11.30         2.07 o
   7  19   0         82.58         73.55         6.00 o
   8  19   0        150.42        153.08        24.37 o
   0  20   0        173.74        156.27         3.77 o
   1  20   0        756.29        674.10        12.36 o
   2  20   0         58.96         49.14         1.53 o
   3  20   0        223.00        177.67         3.67 o
   4  20   0         15.96          9.81         0.83 o
   5  20   0         44.17         47.48         4.41 o
   6  20   0         39.52         34.88         4.62 o
   7  20   0         86.17         79.07        10.63 o
   1  21   0         97.67         78.87         1.88 o
   2  21   0          1.55          1.44         0.68 o
   3  21   0        208.33        180.59         3.78 o
   4  21   0         49.23         42.87         1.35 o
   5  21   0         25.73         30.22         3.44 o
   6  21   0        188.72        168.81        20.06 o
   7  21   0          9.52          9.46         1.91 o
   0  22   0        300.26        250.74         6.37 o
   1  22   0        993.73        848.32        24.61 o
   2  22   0        789.24        646.01        16.08 o
   3  22   0         58.05         45.63         2.00 o
   4  22   0        649.14        556.25        16.78 o
   5  22   0        159.95        138.59         8.80 o
   6  22   0        196.32        185.48        19.52 o
   7  22   0          1.91          2.10         1.31 o
   1  23   0         11.09          9.47         0.74 o
   2  23   0        676.62        482.69        11.20 o
   3  23   0          3.03          2.07         0.74 o
   4  23   0          0.60          0.65         0.84 o
   5  23   0         22.04         18.58         1.25 o
   6  23   0         76.26         63.27         7.72 o
   0  24   0          7.61          7.38         1.13 o
   1  24   0        397.83        343.38         5.93 o
   2  24   0         11.48          9.29         0.76 o
   3  24   0        182.72        154.20         3.30 o
   4  24   0         14.45         14.14         1.26 o
   5  24   0         65.16         54.84         4.90 o
   6  24   0          1.93          1.84         1.37 o
   1  25   0         12.82         12.93         0.93 o
   2  25   0         51.10         42.13         1.35 o
   3  25   0         84.55         80.98         3.57 o
   4  25   0         95.17         92.06         6.20 o
   5  25   0         93.70         85.33        10.36 o
   6  25   0         41.26         35.39         5.76 o
   0  26   0       1092.97       1007.43        39.98 o
   1  26   0         11.96         11.56         0.94 o
   2  26   0        358.60        307.10         5.77 o
   3  26   0          5.02          3.97         0.86 o
   4  26   0         39.31         36.58         3.96 o
   5  26   0        124.80         97.75        14.27 o
   1  27   0         13.65         12.66         1.02 o
   2  27   0         26.40         19.11         1.06 o
   3  27   0          8.82          6.95         0.98 o
   4  27   0         91.69         86.87        10.40 o
   5  27   0         57.40         41.79         6.72 o
   0  28   0         52.63         50.30         2.19 o
   1  28   0         27.78         24.05         1.32 o
   2  28   0        111.55        101.21         5.96 o
   3  28   0         54.33         43.89         5.30 o
   4  28   0          1.65          2.56         0.91 o
   1  29   0         14.24         10.58         1.10 o
   2  29   0         88.16         76.96         3.98 o
   3  29   0         19.96         17.16         1.57 o
   4  29   0         92.27         74.41        12.41 o
   0  30   0         11.85         10.26         1.25 o
   1  30   0         26.00         19.61         1.18 o
   2  30   0          2.28          2.00         1.32 o
   3  30   0         68.55         53.40         6.26 o
   1  31   0          2.13          1.90         0.89 o
   2  31   0         49.07         36.58         3.06 o
  -9   0   1          7.62         10.48         2.31 o
  -7   0   1        882.42        868.46        20.53 o
  -5   0   1       1176.98       1208.82        23.52 o
  -3   0   1      17367.81      18465.92       404.64 o
  -1   0   1       5430.06       4974.88        96.22 o
   1   0   1        171.55        122.66         3.16 o
   3   0   1       3725.58       3689.33        67.89 o
   5   0   1       1466.92       1498.90        29.01 o
   7   0   1        581.60        561.74        12.90 o
   9   0   1          9.39         11.54         2.08 o
 -10   1   1        270.12        273.45         5.65 o
  -9   1   1        185.16        201.89         4.45 o
  -8   1   1        591.84        642.96        10.39 o
  -7   1   1        125.64        129.43         4.24 o
  -6   1   1        629.42        635.54         9.74 o
  -5   1   1        526.52        564.45         9.34 o
  -4   1   1        316.65        336.15         5.76 o
  -3   1   1       1946.40       2116.76        32.89 o
  -2   1   1       2000.70       1907.13        27.26 o
  -1   1   1          1.04         -0.21         0.35 o
   0   1   1       2035.13       2019.75        28.87 o
   1   1   1        392.55        395.86         5.58 o
   2   1   1        604.18        657.27        10.56 o
   3   1   1        234.22        227.52         4.13 o
   4   1   1        316.41        316.16         5.50 o
   5   1   1        317.67        308.25         5.28 o
   6   1   1        479.06        442.07         9.30 o
   7   1   1        226.62        245.73         7.47 o
   8   1   1        126.69        138.19         3.44 o
   9   1   1        245.01        252.10         8.36 o
 -10   2   1         85.89         93.88         3.96 o
  -9   2   1          1.85          2.83         1.51 o
  -8   2   1        329.34        358.09         6.63 o
  -7   2   1        109.44        116.25         2.73 o
  -6   2   1          0.85          0.96         0.90 o
  -5   2   1        632.90        682.60        10.21 o
  -4   2   1         79.75         68.11         1.91 o
  -3   2   1       2687.23       2952.67        45.01 o
  -2   2   1         40.46         60.38         1.93 o
  -1   2   1       1777.25       1754.85        22.55 o
   0   2   1         38.42         44.19         1.48 o
   1   2   1         52.78         41.85         0.95 o
   2   2   1       3560.44       3899.05        49.94 o
   3   2   1        277.13        294.88         5.13 o
   4   2   1       2032.67       2163.57        29.40 o
   5   2   1         24.98         21.26         1.11 o
   6   2   1        339.34        297.30         5.14 o
   7   2   1         49.80         55.60         2.96 o
   8   2   1        141.42        136.67         8.56 o
   9   2   1        300.19        321.86         8.79 o
 -10   3   1        943.51        989.48        32.74 o
  -9   3   1         76.75         81.60         2.54 o
  -8   3   1       1199.47       1293.88        19.71 o
  -7   3   1        116.33        120.07         3.10 o
  -6   3   1       1353.66       1283.17        62.42 o
  -5   3   1       1045.28       1133.15        17.30 o
  -4   3   1        566.15        547.23         9.32 o
  -3   3   1       1313.21       1413.39        19.77 o
  -2   3   1       3987.34       4252.90        56.56 o
  -1   3   1       1590.11       1688.42        21.86 o
   0   3   1       3994.20       3981.16        64.11 o
   1   3   1         30.30         31.10         0.81 o
   2   3   1        474.71        581.61         8.85 o
   3   3   1        115.35        121.74         2.49 o
   4   3   1       1191.08       1231.67        17.40 o
   5   3   1         66.69         67.41         1.71 o
   6   3   1        450.69        438.22        12.18 o
   7   3   1         79.32         80.26         2.58 o
   8   3   1        432.84        458.59        19.19 o
   9   3   1         65.08         70.93         4.48 o
 -10   4   1          7.10          7.08         1.72 o
  -9   4   1         43.57         47.47         2.05 o
  -8   4   1         49.62         54.00         2.56 o
  -7   4   1        263.64        268.93         8.63 o
  -6   4   1         72.40         70.39         2.80 o
  -5   4   1       2576.62       2646.19        36.46 o
  -4   4   1       1611.85       1664.43        23.19 o
  -2   4   1       2457.19       2682.65        34.82 o
  -1   4   1      11637.98      12604.89       161.50 o
   0   4   1       1829.74       1944.14        26.18 o
   1   4   1       1786.37       2047.20        27.41 o
   2   4   1       3223.76       3447.03        63.87 o
   3   4   1        467.11        431.08         7.06 o
   4   4   1       1014.23       1000.90        15.01 o
   5   4   1        288.26        271.53         5.05 o
   6   4   1         40.71         37.49         1.99 o
   7   4   1         55.79         52.31         2.53 o
   8   4   1          5.07          3.81         1.28 o
   9   4   1         21.22         25.38         2.36 o
 -10   5   1        123.82        128.24         3.83 o
  -9   5   1          8.69          6.63         1.83 o
  -8   5   1         10.15         14.72         1.45 o
  -7   5   1        726.38        732.76        18.70 o
  -6   5   1        110.70        101.58         2.65 o
  -5   5   1       1869.74       1863.26        30.65 o
  -4   5   1        723.16        801.40        11.77 o
  -3   5   1       2046.14       2236.60        29.34 o
  -2   5   1       5414.39       5888.97        89.06 o
  -1   5   1       4007.79       4142.44        50.75 o
   0   5   1         50.65         47.13         1.16 o
   1   5   1        492.52        501.19         7.16 o
   2   5   1         71.31         89.90         1.78 o
   3   5   1        626.47        670.60        11.65 o
   4   5   1       1319.85       1353.99        18.55 o
   5   5   1       1253.48       1273.51        24.23 o
   6   5   1        796.05        780.23        42.73 o
   7   5   1        325.90        317.47        17.17 o
   8   5   1        130.31        126.27         5.51 o
   9   5   1          0.17         -0.65         1.41 o
 -10   6   1        422.36        438.20        23.39 o
  -9   6   1         36.56         45.16         2.08 o
  -8   6   1        248.10        262.30        12.60 o
  -7   6   1        409.43        368.06        10.27 o
  -6   6   1        829.28        827.25        23.93 o
  -5   6   1        816.46        782.03        11.60 o
  -4   6   1        632.33        624.78        10.34 o
  -3   6   1       2858.03       3004.40        39.01 o
  -2   6   1        128.02        149.12         2.78 o
  -1   6   1        518.13        627.38         9.14 o
   0   6   1          3.45          1.28         0.38 o
   1   6   1        601.19        604.84        10.14 o
   2   6   1        170.83        205.28         4.14 o
   3   6   1        149.11        151.49         2.83 o
   4   6   1        920.69        977.40        17.88 o
   5   6   1         20.25         18.86         0.98 o
   6   6   1        769.21        774.46        42.40 o
   7   6   1         27.95         28.56         2.18 o
   8   6   1        258.29        262.64        17.45 o
   9   6   1         29.96         30.13         2.24 o
  -9   7   1        738.88        755.26        32.87 o
  -8   7   1       1510.16       1490.42        67.89 o
  -7   7   1        370.76        406.46        17.19 o
  -6   7   1       2367.64       2277.26        70.73 o
  -5   7   1        437.92        485.22         7.52 o
  -4   7   1       2449.99       2576.14        34.18 o
  -3   7   1       1800.50       1984.02        26.37 o
  -2   7   1        630.33        736.64        11.80 o
  -1   7   1       1068.70       1187.77        16.25 o
   0   7   1       1276.88       1386.87        20.92 o
   1   7   1       1632.85       1762.47        31.32 o
   2   7   1       4865.46       5449.13        88.10 o
   3   7   1       2205.80       2407.97        34.23 o
   4   7   1        372.32        378.04        13.71 o
   5   7   1        184.89        196.01         4.47 o
   6   7   1        710.44        693.75        47.14 o
   7   7   1        437.56        413.39        37.75 o
   8   7   1        575.58        569.21        55.78 o
   9   7   1         88.55         87.67         6.77 o
  -9   8   1         45.01         48.73         3.97 o
  -8   8   1         45.48         48.87         2.01 o
  -7   8   1          9.52          7.15         1.15 o
  -6   8   1         46.51         51.64         2.28 o
  -5   8   1        308.80        311.94         5.34 o
  -4   8   1         42.14         34.98         1.18 o
  -3   8   1       1805.13       2150.27        28.63 o
  -2   8   1       2073.18       2173.23        29.11 o
  -1   8   1        162.55        152.82         2.98 o
   0   8   1      10096.73      10410.39       284.41 o
   1   8   1       1772.58       1904.11        30.95 o
   2   8   1       5643.56       5736.97       100.87 o
   3   8   1         24.23         41.09         1.21 o
   4   8   1       1114.07       1056.68        15.47 o
   5   8   1         34.10         33.10         2.16 o
   6   8   1       1566.33       1393.10       128.89 o
   7   8   1          7.32          6.90         1.27 o
   8   8   1         23.71         30.91         2.24 o
   9   8   1         48.05         49.30         2.33 o
  -9   9   1        300.15        289.45        25.79 o
  -8   9   1          4.30          4.18         1.36 o
  -7   9   1        156.18        167.88        11.79 o
  -6   9   1         79.13         84.64         3.54 o
  -5   9   1        162.18        188.23         3.74 o
  -4   9   1        509.52        528.86         8.23 o
  -3   9   1        162.56        201.81         3.91 o
  -2   9   1        159.60        146.19         2.81 o
  -1   9   1       1171.77       1247.97        18.65 o
   0   9   1         92.91        120.76         2.70 o
   1   9   1        466.21        498.32         8.04 o
   2   9   1       1649.49       1831.63        46.76 o
   3   9   1        990.32       1089.13        32.08 o
   4   9   1        537.60        578.63        16.70 o
   5   9   1         66.50         71.90         3.27 o
   6   9   1         61.44         59.34         5.60 o
   7   9   1         21.33         19.64         2.53 o
   8   9   1          8.80          9.74         2.55 o
   9   9   1          0.20          2.51         1.78 o
  -9  10   1         35.80         36.38         3.28 o
  -8  10   1         66.30         71.36         4.16 o
  -7  10   1          0.48          0.86         1.10 o
  -6  10   1        164.42        150.70         9.85 o
  -5  10   1       1541.43       1550.90        36.26 o
  -4  10   1        453.08        456.08         7.14 o
  -3  10   1       3160.14       3251.63        42.02 o
  -2  10   1          8.91          2.82         0.48 o
  -1  10   1       5211.22       5376.71        82.86 o
   0  10   1        173.17        175.57         3.20 o
   1  10   1       2388.41       2530.69        64.41 o
   2  10   1          0.72          1.35         0.39 o
   3  10   1       1642.22       1695.52        39.77 o
   4  10   1        377.76        373.61        10.09 o
   5  10   1        652.16        610.25        28.42 o
   6  10   1         51.36         42.18         4.17 o
   7  10   1        144.58        124.65        19.21 o
   8  10   1         53.50         57.04         6.03 o
   9  10   1         24.40         21.38         2.04 o
  -9  11   1         93.72        107.79         7.56 o
  -8  11   1         14.59         14.80         1.91 o
  -7  11   1       1119.94       1041.77       104.46 o
  -6  11   1        561.57        522.25        32.44 o
  -5  11   1       1069.59       1124.38        18.49 o
  -4  11   1        291.39        276.74         4.78 o
  -3  11   1        382.59        400.62         6.47 o
  -2  11   1        443.18        518.85         8.46 o
  -1  11   1        639.49        627.20         9.88 o
   0  11   1        301.93        327.45         7.12 o
   1  11   1        152.12        145.61         2.87 o
   2  11   1         31.21         34.25         0.97 o
   3  11   1        373.24        385.15         9.23 o
   4  11   1       2549.32       2450.19       114.67 o
   5  11   1       3304.84       3163.33       170.91 o
   6  11   1        521.91        439.78        55.05 o
   7  11   1       1200.47       1083.50       158.71 o
   8  11   1         30.53         27.02         2.57 o
   9  11   1        529.74        532.81        53.58 o
  -9  12   1         18.69         17.97         1.77 o
  -8  12   1         10.73         14.16         1.46 o
  -7  12   1        875.59        845.52        79.03 o
  -6  12   1        117.62        103.50         8.74 o
  -5  12   1        284.51        249.19         4.84 o
  -4  12   1        317.34        326.32         5.90 o
  -3  12   1       1789.33       1901.05        25.72 o
  -2  12   1        596.02        633.84        10.12 o
  -1  12   1        314.06        329.65         5.23 o
   0  12   1       1021.07       1009.73        14.73 o
   1  12   1         77.81         85.88         2.32 o
   2  12   1        955.02        959.12        23.45 o
   3  12   1        244.85        289.04        11.25 o
   4  12   1       1298.54       1324.37        60.66 o
   5  12   1          8.29          7.27         0.83 o
   6  12   1         68.31         53.69         6.92 o
   7  12   1        508.67        467.28        62.16 o
   8  12   1         33.68         41.16         5.09 o
   9  12   1        182.47        185.92        20.02 o
  -9  13   1         21.71         21.15         1.75 o
  -8  13   1        231.51        225.78        20.27 o
  -7  13   1         46.83         38.34         5.10 o
  -6  13   1        244.22        216.34        20.63 o
  -5  13   1        138.51        132.52         3.38 o
  -4  13   1        118.41        120.70         2.86 o
  -3  13   1          5.05          7.17         0.64 o
  -2  13   1        100.92        123.68         2.64 o
  -1  13   1         26.42         25.95         0.85 o
   0  13   1         27.90         32.87         0.88 o
   1  13   1        675.07        688.28        22.68 o
   2  13   1        166.13        170.91         6.26 o
   3  13   1        226.32        222.77         7.46 o
   4  13   1         90.26         87.02         3.85 o
   5  13   1        341.10        326.50        29.35 o
   6  13   1        184.96        159.22        24.22 o
   7  13   1        141.95        130.04        19.73 o
   8  13   1         32.16         32.18         3.43 o
  -9  14   1          0.03         -1.87         1.72 o
  -8  14   1        432.53        417.93        34.56 o
  -7  14   1        414.19        397.22        37.99 o
  -6  14   1        355.52        309.43        39.17 o
  -5  14   1          3.51          2.99         0.83 o
  -4  14   1        685.39        614.51         9.31 o
  -3  14   1        552.90        554.58         8.31 o
  -2  14   1       1417.13       1439.31        19.04 o
  -1  14   1        550.27        536.32         8.44 o
   0  14   1       1129.68       1128.17        28.29 o
   1  14   1        488.41        513.00        13.01 o
   2  14   1       2658.41       2769.17        94.07 o
   3  14   1         69.28         78.20         2.60 o
   4  14   1        519.62        483.65        22.58 o
   5  14   1         90.92         88.82        10.04 o
   6  14   1        177.30        170.13        20.04 o
   7  14   1        138.76        138.36        17.03 o
   8  14   1         28.09         28.44         2.29 o
  -9  15   1        347.77        343.05        28.70 o
  -8  15   1         40.93         37.07         2.05 o
  -7  15   1        267.50        243.84        27.58 o
  -6  15   1        250.87        222.75        27.01 o
  -5  15   1       1317.70       1075.55        65.22 o
  -4  15   1          0.81          1.86         0.72 o
  -3  15   1        714.12        714.39        10.76 o
  -2  15   1        325.11        325.28         5.56 o
  -1  15   1         17.04         13.91         0.62 o
   0  15   1        380.14        400.85         6.49 o
   1  15   1         21.04         21.14         0.81 o
   2  15   1        130.33        134.00         4.56 o
   3  15   1       1455.89       1380.63        52.71 o
   4  15   1        344.61        354.56        19.05 o
   5  15   1        694.06        628.94        61.26 o
   6  15   1          3.82          3.84         0.92 o
   7  15   1       1022.81        951.22       141.58 o
   8  15   1         94.41         83.59         8.31 o
  -8  16   1          8.61          8.90         1.63 o
  -7  16   1         44.73         46.29         4.43 o
  -6  16   1         40.23         42.96         7.25 o
  -5  16   1        161.19        162.42         9.64 o
  -4  16   1        260.92        237.25         5.39 o
  -3  16   1        279.00        273.87         5.27 o
  -2  16   1          0.03          0.71         0.48 o
  -1  16   1        491.07        486.37         7.76 o
   0  16   1        360.88        361.34         8.64 o
   1  16   1        230.46        224.78         5.80 o
   2  16   1        249.94        238.75         9.99 o
   3  16   1        443.84        435.98        27.89 o
   4  16   1        510.15        437.59        28.83 o
   5  16   1        165.70        145.44        13.69 o
   6  16   1         29.05         32.50         3.59 o
   7  16   1          7.32          7.54         1.29 o
   8  16   1         99.70         95.85         9.23 o
  -8  17   1         64.24         60.37         5.80 o
  -7  17   1        607.43        565.95        53.00 o
  -6  17   1        288.87        227.17        33.33 o
  -5  17   1        287.58        252.46        19.82 o
  -4  17   1        186.46        168.51         3.82 o
  -3  17   1         84.94         72.63         1.67 o
  -2  17   1         48.90         47.57         1.21 o
  -1  17   1        193.44        201.24         3.39 o
   0  17   1          1.72          0.76         0.50 o
   1  17   1        180.81        181.87         5.26 o
   2  17   1         21.69         19.39         0.92 o
   3  17   1        303.07        282.21        13.79 o
   4  17   1         41.26         31.27         1.25 o
   5  17   1         43.23         41.37         2.80 o
   6  17   1         57.05         49.95         5.16 o
   7  17   1         34.00         29.55         3.92 o
   8  17   1         79.58         77.36        11.89 o
  -8  18   1          0.05          1.44         1.48 o
  -7  18   1        123.33        128.07        11.84 o
  -6  18   1        259.01        240.47        28.43 o
  -5  18   1          0.72          0.73         0.92 o
  -4  18   1        253.56        246.71         4.46 o
  -3  18   1        346.51        298.92        10.19 o
  -2  18   1        968.14        893.48        17.74 o
  -1  18   1        189.51        179.97         3.49 o
   0  18   1       2208.15       2041.21       205.91 o
   1  18   1         77.15         76.07         3.18 o
   2  18   1        547.14        531.14        25.73 o
   3  18   1          5.12          4.22         0.55 o
   4  18   1        746.49        727.90        52.16 o
   5  18   1         35.16         30.63         2.95 o
   6  18   1        286.87        259.16        37.14 o
   7  18   1        109.59        100.18        12.71 o
   8  18   1         76.72         73.67        10.92 o
  -8  19   1        270.78        268.09        24.84 o
  -7  19   1        519.06        485.24        41.03 o
  -6  19   1        177.70        167.46        13.88 o
  -5  19   1         16.86         21.22         1.28 o
  -4  19   1         93.86         82.00         2.06 o
  -3  19   1        132.71        112.61         2.49 o
  -2  19   1         10.24          9.98         0.67 o
  -1  19   1         45.12         37.28         1.57 o
   0  19   1         31.44         23.93         1.78 o
   1  19   1        984.57        928.20        65.68 o
   2  19   1        261.32        236.14        12.63 o
   3  19   1         42.58         40.06         1.83 o
   4  19   1         12.06          8.09         1.18 o
   5  19   1         45.05         46.37         3.42 o
   6  19   1         94.73         97.49        15.85 o
   7  19   1         36.55         34.96         5.65 o
  -7  20   1          0.01         -0.15         1.26 o
  -6  20   1          0.21          1.40         1.16 o
  -5  20   1         11.21         11.06         1.16 o
  -4  20   1         92.23         72.85         2.51 o
  -3  20   1         91.45         79.33         1.87 o
  -2  20   1         30.71         27.70         0.95 o
  -1  20   1         51.83         45.99         1.31 o
   0  20   1         78.11         69.81         1.73 o
   1  20   1          0.01          0.71         0.51 o
   2  20   1        356.77        307.72        14.64 o
   3  20   1          0.27          0.82         0.53 o
   4  20   1          7.47          8.58         1.06 o
   5  20   1         14.06          9.19         1.06 o
   6  20   1        124.64        119.96        15.27 o
   7  20   1          9.79          6.23         1.20 o
  -7  21   1        375.88        356.44        34.49 o
  -6  21   1          6.40          5.09         1.12 o
  -5  21   1        601.66        540.05        24.62 o
  -4  21   1         35.43         28.67         1.15 o
  -3  21   1        284.99        236.74         6.12 o
  -2  21   1         36.40         32.83         1.08 o
  -1  21   1        177.85        167.23         3.39 o
   0  21   1         18.78         18.64         0.77 o
   1  21   1          2.27          1.85         0.50 o
   2  21   1         45.33         35.17         1.54 o
   3  21   1        295.62        258.86        11.21 o
   4  21   1         60.17         54.20         4.61 o
   5  21   1        646.45        618.83        75.71 o
   6  21   1         78.29         66.87         9.94 o
   7  21   1        276.50        221.51        43.97 o
  -7  22   1         15.11         11.55         1.81 o
  -6  22   1          0.28          0.00         1.15 o
  -5  22   1        220.06        187.36        10.13 o
  -4  22   1        210.80        173.53         4.53 o
  -3  22   1        192.49        152.99         3.75 o
  -2  22   1         31.19         29.42         1.28 o
  -1  22   1        887.56        780.77        15.53 o
   0  22   1          3.66          2.48         0.65 o
   1  22   1        969.74        820.84        19.73 o
   2  22   1        471.87        378.89        13.54 o
   3  22   1        254.27        234.25        14.81 o
   4  22   1         96.03         94.02         9.43 o
   5  22   1         63.22         62.11         7.34 o
   6  22   1         69.23         57.91         8.43 o
  -7  23   1          8.80          7.96         1.51 o
  -6  23   1         18.06         16.12         2.21 o
  -5  23   1        112.32         97.12         5.00 o
  -4  23   1        253.66        219.10         4.79 o
  -3  23   1         48.75         35.67         1.45 o
  -2  23   1        209.96        194.33         4.24 o
  -1  23   1        325.46        276.68        10.14 o
   0  23   1         30.45         29.33         0.96 o
   1  23   1        140.81        108.15         3.60 o
   2  23   1         30.45         25.53         0.93 o
   3  23   1         16.82         16.96         1.04 o
   4  23   1        182.88        166.96        20.15 o
   5  23   1         15.44         14.97         2.14 o
   6  23   1        171.72        144.55        26.05 o
  -6  24   1         45.94         38.97         3.45 o
  -5  24   1        180.29        159.47        13.53 o
  -4  24   1        111.42         95.27         5.00 o
  -3  24   1         64.94         58.82         1.87 o
  -2  24   1          4.55          5.15         1.01 o
  -1  24   1         37.10         34.67         1.31 o
   0  24   1          7.11          6.75         0.83 o
   1  24   1          7.37          5.66         0.71 o
   2  24   1        124.27        100.20         2.75 o
   3  24   1         28.24         22.86         2.01 o
   4  24   1          7.81          7.93         0.99 o
   5  24   1         71.63         60.43         9.17 o
   6  24   1        125.01         96.54        17.72 o
  -6  25   1        566.89        483.98        65.31 o
  -5  25   1        124.39        114.19        10.55 o
  -4  25   1        327.54        291.89         9.53 o
  -3  25   1        262.35        241.51         5.23 o
  -2  25   1         43.83         42.13         1.49 o
  -1  25   1         79.95         66.97         2.85 o
   0  25   1          0.22          0.38         0.64 o
   1  25   1          4.41          4.12         0.81 o
   2  25   1        148.66        117.82         9.59 o
   3  25   1         55.03         51.31         6.34 o
   4  25   1        203.48        179.21        27.84 o
   5  25   1        215.36        177.79        33.01 o
  -5  26   1        113.79         91.39        11.51 o
  -4  26   1         16.48         13.62         1.29 o
  -3  26   1        636.01        547.44        13.86 o
  -2  26   1         32.86         29.28         1.28 o
  -1  26   1        342.82        304.07         5.06 o
   0  26   1         12.04          8.44         0.85 o
   1  26   1        154.65        129.34         5.81 o
   2  26   1        162.77        130.82        14.30 o
   3  26   1        400.29        411.75         9.42 o
   4  26   1         10.54          7.52         1.47 o
   5  26   1         26.35         17.09         4.61 o
  -5  27   1         10.61          9.28         2.24 o
  -4  27   1         11.06          7.96         1.25 o
  -3  27   1          4.49          3.14         0.99 o
  -2  27   1          0.99          1.06         0.84 o
  -1  27   1         51.10         44.95         1.39 o
   0  27   1         24.70         23.92         1.27 o
   1  27   1        114.03         99.04         6.33 o
   2  27   1         13.22         12.14         1.73 o
   3  27   1          0.21         -0.10         0.51 o
   4  27   1        106.10         72.47        27.57 o
  -4  28   1         12.53         12.28         1.51 o
  -3  28   1         43.48         40.85         1.58 o
  -2  28   1        192.43        155.23         3.05 o
  -1  28   1        247.10        215.17         3.96 o
   0  28   1        457.85        383.28        14.56 o
   1  28   1         87.64         78.52         6.76 o
   2  28   1        454.57        435.88        81.92 o
   3  28   1         17.39         18.19         2.02 o
   4  28   1        492.71        577.07        13.57 o
  -4  29   1        379.80        318.63        32.28 o
  -3  29   1          4.59          4.39         1.17 o
  -2  29   1        169.10        142.32         3.18 o
  -1  29   1          0.00         -0.09         0.76 o
   0  29   1         35.99         28.80         1.64 o
   1  29   1         24.25         19.09         3.69 o
   2  29   1        330.35        345.17         7.97 o
   3  29   1         99.93        106.68         4.10 o
  -3  30   1         12.23          9.98         1.14 o
  -2  30   1          9.39          6.77         1.02 o
  -1  30   1        103.03         82.01         2.80 o
   0  30   1         38.68         30.00         2.34 o
   1  30   1        180.93        160.13        17.46 o
   2  30   1         27.85         32.97         3.16 o
  -2  31   1          7.67          5.17         1.31 o
  -1  31   1          0.28         -0.15         0.94 o
   0  31   1          0.75          0.65         0.99 o
   1  31   1          5.38          2.50         0.63 o
 -10   0   2         42.55         47.79         3.59 o
  -8   0   2          3.64          7.13         1.93 o
  -6   0   2       2881.13       2976.06        56.89 o
  -4   0   2        473.62        436.89        15.46 o
  -2   0   2       4901.63       5199.02        90.65 o
   0   0   2      21515.39      21958.25       752.75 o
   2   0   2      10514.68      11012.03       259.35 o
   4   0   2       4549.49       4466.60        91.31 o
   6   0   2        967.22        897.28        18.64 o
   8   0   2          1.83          2.10         2.14 o
 -10   1   2         68.32         73.84         2.70 o
  -9   1   2        118.54        125.12         3.40 o
  -8   1   2        159.26        178.96         4.42 o
  -7   1   2        420.98        444.35         8.25 o
  -6   1   2        587.17        603.86        10.65 o
  -5   1   2        157.52        174.48         4.03 o
  -4   1   2        108.44         86.99         2.36 o
  -3   1   2       3321.97       3648.99        57.62 o
  -2   1   2       1380.41       1423.50        23.30 o
  -1   1   2       1971.81       2160.97        27.72 o
   0   1   2       2190.10       2359.48        30.05 o
   1   1   2       5323.98       5795.98        70.07 o
   2   1   2          5.50         10.35         0.65 o
   3   1   2       1995.33       2081.40        30.33 o
   4   1   2        668.15        753.76        11.29 o
   5   1   2        523.42        522.96         8.08 o
   6   1   2        812.06        776.84        19.68 o
   7   1   2         80.38         85.60         3.49 o
   8   1   2        428.25        433.45         7.67 o
   9   1   2        555.27        541.47         8.94 o
 -10   2   2        619.85        664.98        10.55 o
  -9   2   2         48.90         49.70         2.19 o
  -8   2   2        279.83        309.66         6.24 o
  -7   2   2         31.29         28.63         1.42 o
  -6   2   2          9.83          8.28         0.94 o
  -5   2   2        178.26        188.65         4.16 o
  -4   2   2       1157.91       1287.68        18.40 o
  -3   2   2        159.45        181.95         3.30 o
  -2   2   2       2174.55       2348.00        35.22 o
  -1   2   2          2.81          8.62         0.56 o
   0   2   2       1490.08       1444.74        19.20 o
   1   2   2        847.81        820.05        11.61 o
   2   2   2          7.72          7.50         0.57 o
   3   2   2         54.02         40.77         1.22 o
   4   2   2        317.60        336.95         5.56 o
   5   2   2        209.78        220.30         4.00 o
   6   2   2        803.70        741.24        31.97 o
   7   2   2          0.18          1.21         1.28 o
   8   2   2        587.81        589.43        18.23 o
   9   2   2         34.88         33.11         2.51 o
 -10   3   2         17.60         21.77         2.14 o
  -9   3   2        527.49        544.17         8.69 o
  -8   3   2        122.53        124.42         3.02 o
  -7   3   2        922.94        963.85        16.05 o
  -6   3   2       1270.52       1218.57        19.68 o
  -5   3   2       2728.12       2813.10        36.77 o
  -4   3   2       5071.71       5497.48        73.76 o
  -3   3   2        109.69        137.12         2.66 o
  -2   3   2        698.70        724.41        10.45 o
  -1   3   2       2031.65       2123.03        34.86 o
   0   3   2       2242.06       2360.70        34.73 o
   1   3   2         14.02         13.66         0.56 o
   2   3   2        857.83        916.21        13.51 o
   3   3   2        648.52        659.44        10.52 o
   4   3   2        284.42        273.59         4.69 o
   5   3   2       1286.54       1241.51        16.96 o
   6   3   2        109.96         98.66         8.09 o
   7   3   2       1928.62       1888.45        79.48 o
   8   3   2        214.12        208.19        11.07 o
   9   3   2        182.73        179.22         5.17 o
 -10   4   2        221.23        228.41         4.98 o
  -9   4   2         49.81         53.91         2.37 o
  -8   4   2          0.23          0.82         1.37 o
  -7   4   2         65.41         73.46         2.32 o
  -6   4   2         51.43         57.80         2.17 o
  -5   4   2        168.87        163.89         3.83 o
  -4   4   2       5510.86       5996.79        74.31 o
  -3   4   2       3112.83       3220.88        44.92 o
  -2   4   2       9797.91      10486.82       125.74 o
  -1   4   2      19521.19      20919.49       568.52 o
   0   4   2       8553.77       9108.38       163.25 o
   1   4   2      12568.92      13704.16       235.48 o
   2   4   2       2337.25       2527.97        47.20 o
   3   4   2        106.99        109.27         2.29 o
   4   4   2        159.31        178.65         3.32 o
   5   4   2        338.47        333.94         6.25 o
   6   4   2          7.45          6.09         1.01 o
   7   4   2        169.91        159.62        10.72 o
   8   4   2        105.44         94.03         6.40 o
   9   4   2          1.11          1.44         1.58 o
 -10   5   2        160.51        164.41         4.15 o
  -9   5   2         38.04         40.35         2.07 o
  -8   5   2        161.79        167.05         4.44 o
  -7   5   2          3.93          7.69         1.61 o
  -6   5   2        117.44        128.31         2.85 o
  -5   5   2        116.05        121.47         2.69 o
  -4   5   2          4.75          6.11         0.72 o
  -3   5   2        878.13       1069.23        15.51 o
  -2   5   2        391.35        420.79         6.91 o
  -1   5   2         17.67         24.82         0.77 o
   0   5   2        536.77        645.34        12.92 o
   1   5   2         20.72         24.33         0.94 o
   2   5   2        420.64        453.26         8.26 o
   3   5   2         75.82         82.66         1.92 o
   4   5   2         71.75         68.41         1.89 o
   5   5   2        111.51        102.88         2.90 o
   6   5   2        137.67        145.04        11.31 o
   7   5   2         81.82         78.03         4.76 o
   8   5   2         78.37         85.47         7.01 o
   9   5   2         93.53         92.95         5.78 o
 -10   6   2          0.20          0.76         1.85 o
  -9   6   2          0.09          0.05         1.37 o
  -8   6   2        205.19        203.39         9.65 o
  -7   6   2         11.95         12.28         1.21 o
  -6   6   2         69.64         52.64         1.75 o
  -5   6   2        137.98        142.40         2.83 o
  -4   6   2        142.93        139.29         3.18 o
  -3   6   2        222.20        272.14         5.14 o
  -2   6   2       5555.98       6013.37        72.73 o
  -1   6   2       4315.62       4546.22        60.12 o
   0   6   2       7552.69       8043.76        99.70 o
   1   6   2       2205.32       2313.53        55.98 o
   2   6   2       1122.93       1228.55        21.05 o
   3   6   2        722.26        760.46        20.31 o
   4   6   2          3.32          2.37         0.66 o
   5   6   2         48.62         46.28         2.36 o
   6   6   2         70.49         63.09         5.19 o
   7   6   2        116.32        107.16        12.31 o
   8   6   2        173.82        161.50        13.88 o
   9   6   2          8.44         10.26         1.92 o
 -10   7   2         14.13          9.60         1.84 o
  -9   7   2        611.83        625.97        28.86 o
  -8   7   2        206.55        193.66         7.57 o
  -7   7   2        519.54        537.15        12.22 o
  -6   7   2        771.03        682.95        20.52 o
  -5   7   2         19.42         25.34         1.07 o
  -4   7   2       1185.07       1218.98        20.52 o
  -3   7   2       1856.13       2135.06        28.52 o
  -2   7   2         14.27         18.42         0.81 o
  -1   7   2       1133.15       1244.10        21.29 o
   0   7   2        790.70        820.15        16.96 o
   1   7   2       7706.94       8616.27       277.55 o
   2   7   2         48.52         41.86         2.05 o
   3   7   2          2.70          9.24         0.96 o
   4   7   2       1322.98       1321.16        32.91 o
   5   7   2       1497.13       1449.32        54.14 o
   6   7   2        191.76        171.23        16.20 o
   7   7   2        648.27        574.66        66.57 o
   8   7   2         51.95         50.36         5.66 o
   9   7   2        927.70        917.60        63.10 o
  -9   8   2         22.22         25.77         2.34 o
  -8   8   2        236.44        231.53         7.83 o
  -7   8   2        323.06        300.49        10.42 o
  -6   8   2        116.31        137.36         6.44 o
  -5   8   2       2101.64       2099.48        27.71 o
  -4   8   2        168.86        218.87         3.95 o
  -3   8   2       2902.82       3003.73        38.99 o
  -2   8   2         35.04         40.49         1.12 o
  -1   8   2       2061.77       1882.26        26.57 o
   0   8   2          3.26          4.95         0.42 o
   1   8   2        254.94        207.13         8.66 o
   2   8   2         51.71         53.33         1.31 o
   3   8   2       5317.53       5518.94       147.80 o
   4   8   2        143.93        140.08         4.48 o
   5   8   2        153.32        155.39         9.31 o
   6   8   2        544.13        462.37        54.72 o
   7   8   2          0.99          2.06         1.31 o
   8   8   2        243.72        228.41        17.53 o
   9   8   2          2.55          1.96         1.50 o
  -9   9   2         19.36         17.86         2.08 o
  -8   9   2          4.30          4.15         1.38 o
  -7   9   2         76.53         70.55         3.80 o
  -6   9   2         41.23         37.53         1.53 o
  -5   9   2          0.10          0.39         0.67 o
  -4   9   2        242.85        288.47         5.24 o
  -3   9   2        324.05        370.66         6.56 o
  -2   9   2        150.92        181.56         3.22 o
  -1   9   2         10.73         13.18         0.63 o
   0   9   2        392.22        448.65        10.84 o
   1   9   2          1.59          8.77         1.36 o
   2   9   2          0.81          1.13         0.44 o
   3   9   2         29.81         27.82         0.86 o
   4   9   2         24.43         22.45         1.01 o
   5   9   2         54.19         52.82         3.18 o
   6   9   2         99.98         79.27        14.32 o
   7   9   2          0.04         -0.07         1.00 o
   8   9   2         18.10         18.69         1.54 o
   9   9   2          9.59          9.10         1.74 o
  -9  10   2         22.72         26.83         2.53 o
  -8  10   2        303.57        310.86        13.50 o
  -7  10   2         28.21         32.00         2.21 o
  -6  10   2        516.03        507.56        10.75 o
  -5  10   2          0.91          0.51         0.76 o
  -4  10   2        357.37        383.31         6.91 o
  -3  10   2         19.43         19.14         0.96 o
  -2  10   2        122.02         97.00         2.25 o
  -1  10   2         13.10         13.67         0.55 o
   0  10   2        987.73        928.41        51.69 o
   1  10   2         20.41         20.16         1.17 o
   2  10   2       1482.83       1459.99        37.55 o
   3  10   2         19.98         16.80         0.95 o
   4  10   2       1632.31       1561.09        67.27 o
   5  10   2          8.12          7.03         0.81 o
   6  10   2        396.06        326.52        53.20 o
   7  10   2         37.57         36.04         6.41 o
   8  10   2          3.04          2.71         1.34 o
  -9  11   2        203.46        196.68         7.90 o
  -8  11   2       1280.72       1295.25        57.38 o
  -7  11   2          0.85          1.06         1.28 o
  -6  11   2       1516.97       1369.84        84.95 o
  -5  11   2        341.89        386.94         7.35 o
  -4  11   2       1865.07       1807.04        24.28 o
  -3  11   2         31.45         45.92         1.70 o
  -2  11   2        667.73        709.90        10.27 o
  -1  11   2          1.86          2.14         0.33 o
   0  11   2         12.32         15.58         0.62 o
   1  11   2       2535.72       2879.35        52.23 o
   2  11   2       1544.40       1624.73        49.80 o
   3  11   2          7.62         10.05         0.90 o
   4  11   2         63.43         57.76         2.35 o
   5  11   2        982.67        873.47        80.59 o
   6  11   2        415.27        362.56        65.38 o
   7  11   2         15.91         15.13         1.93 o
   8  11   2        310.92        299.01        35.14 o
  -9  12   2         58.82         65.27         2.69 o
  -8  12   2         12.47         13.92         1.54 o
  -7  12   2          0.95          1.69         1.03 o
  -6  12   2         31.66         37.15         1.61 o
  -5  12   2        434.51        398.05         6.69 o
  -4  12   2          1.91          1.59         0.69 o
  -3  12   2       1600.89       1604.65        25.35 o
  -2  12   2        261.53        280.79         4.65 o
  -1  12   2        608.82        636.88        15.31 o
   0  12   2        269.88        263.69         8.20 o
   1  12   2        897.64       1009.71        20.48 o
   2  12   2       1199.13       1340.77        37.29 o
   3  12   2       1288.15       1345.56        45.80 o
   4  12   2       1012.65        981.77        56.86 o
   5  12   2         10.77         11.07         0.93 o
   6  12   2        107.50        108.47        13.86 o
   7  12   2         55.29         53.80         9.35 o
   8  12   2         98.77         97.26        12.01 o
  -9  13   2         84.51         81.65         6.13 o
  -8  13   2        393.89        411.70        27.99 o
  -7  13   2         33.16         31.39         3.01 o
  -6  13   2          0.53          0.25         0.95 o
  -5  13   2        136.73        143.62         2.82 o
  -4  13   2         19.56         26.18         0.99 o
  -3  13   2          2.69          1.26         0.53 o
  -2  13   2        161.42        153.28         3.81 o
  -1  13   2         10.03         17.70         0.88 o
   0  13   2        161.12        201.60         8.70 o
   1  13   2          1.71          1.03         1.09 o
   2  13   2        333.90        345.69        18.49 o
   3  13   2          0.10         -0.34         0.55 o
   4  13   2          8.14          9.84         0.78 o
   5  13   2          2.03          1.33         0.84 o
   6  13   2         93.08         78.64        12.85 o
   7  13   2         52.71         50.50         7.14 o
   8  13   2          3.74          4.57         1.95 o
  -9  14   2        368.52        389.10        22.42 o
  -8  14   2         15.68         14.60         1.57 o
  -7  14   2         96.26        100.48        10.22 o
  -6  14   2        659.49        604.35        43.69 o
  -5  14   2        310.13        294.75         8.20 o
  -4  14   2        872.44        816.37        11.39 o
  -3  14   2       2978.01       3042.51        38.56 o
  -2  14   2        203.92        224.56         4.08 o
  -1  14   2       7816.19       7862.00       192.72 o
   0  14   2         80.27         63.84         2.44 o
   1  14   2       2522.46       2725.90        70.67 o
   2  14   2        369.63        346.94         8.52 o
   3  14   2        333.92        311.85        22.67 o
   4  14   2        411.25        379.80        32.31 o
   5  14   2          5.76          9.50         0.87 o
   6  14   2        222.50        213.65        29.66 o
   7  14   2         22.77         19.99         2.45 o
   8  14   2        166.94        160.28        24.85 o
  -9  15   2        110.45        113.17         8.48 o
  -8  15   2        754.55        767.97        52.44 o
  -7  15   2         40.87         32.96         3.17 o
  -6  15   2        464.27        443.32        29.01 o
  -5  15   2        705.00        646.41        10.90 o
  -4  15   2        147.19        153.55         2.78 o
  -3  15   2        805.60        817.50        12.82 o
  -2  15   2        434.63        449.90         8.46 o
  -1  15   2       1276.03       1243.41        17.91 o
   0  15   2         50.55         51.35         2.88 o
   1  15   2        361.68        397.61         9.22 o
   2  15   2          9.20          8.30         1.12 o
   3  15   2        159.58        138.29         6.22 o
   4  15   2        708.19        686.64        58.87 o
   5  15   2         51.29         45.43         3.34 o
   6  15   2        278.48        287.15        35.92 o
   7  15   2        310.31        302.97        46.59 o
   8  15   2        409.87        402.59        56.14 o
  -8  16   2         96.89        105.76         5.05 o
  -7  16   2         16.69         20.13         1.70 o
  -6  16   2         58.84         44.65         4.43 o
  -5  16   2        168.84        134.21         6.69 o
  -4  16   2          1.44          1.40         0.72 o
  -3  16   2         12.98          9.72         0.78 o
  -2  16   2        152.74        143.44         2.60 o
  -1  16   2        432.84        453.76        14.74 o
   0  16   2          0.80          1.21         0.31 o
   1  16   2         13.33         16.22         2.89 o
   2  16   2         25.59         24.16         2.09 o
   3  16   2        249.86        216.04        16.56 o
   4  16   2          6.53         11.46         1.48 o
   5  16   2        363.76        391.73        47.41 o
   6  16   2         65.54         66.98        10.80 o
   7  16   2        152.87        133.19        22.29 o
   8  16   2         21.18         18.26         3.64 o
  -8  17   2          0.38          0.81         1.54 o
  -7  17   2          3.40          6.47         1.92 o
  -6  17   2        238.69        230.06        20.04 o
  -5  17   2         96.53         78.55         5.23 o
  -4  17   2        323.43        318.85         5.84 o
  -3  17   2        200.84        187.82         3.68 o
  -2  17   2        627.64        632.68        11.23 o
  -1  17   2          7.47         10.54         0.61 o
   0  17   2        129.29        117.70         7.71 o
   1  17   2        181.27        199.16         5.62 o
   2  17   2        147.28        143.98         4.65 o
   3  17   2        128.78        110.67        10.55 o
   4  17   2        796.70        742.80        61.45 o
   5  17   2          3.53          3.75         0.95 o
   6  17   2        776.56        734.61       105.00 o
   7  17   2        105.88         97.46        18.10 o
  -8  18   2         63.51         66.52         4.13 o
  -7  18   2          8.80         11.02         1.96 o
  -6  18   2         38.64         28.08         1.50 o
  -5  18   2        731.06        510.80        36.30 o
  -4  18   2          5.23          5.40         0.85 o
  -3  18   2       2055.06       1737.53        28.64 o
  -2  18   2         85.04         78.23         1.77 o
  -1  18   2       1432.57       1306.84        94.13 o
   0  18   2          6.09          5.36         0.73 o
   1  18   2       3590.57       3166.09       108.30 o
   2  18   2        411.06        394.64         9.40 o
   3  18   2       1919.61       2009.96        54.32 o
   4  18   2        296.73        299.33        30.89 o
   5  18   2        317.34        297.98        35.74 o
   6  18   2          3.20          4.08         1.08 o
   7  18   2        140.15        124.88        24.13 o
  -8  19   2         47.40         42.33         3.28 o
  -7  19   2        214.48        221.80        10.34 o
  -6  19   2         33.17         27.64         1.42 o
  -5  19   2         77.48         56.20         5.80 o
  -4  19   2        120.53         91.94         2.44 o
  -3  19   2         71.74         59.22         1.80 o
  -2  19   2        195.56        170.41         3.22 o
  -1  19   2         17.47         15.68         0.93 o
   0  19   2          0.80          1.15         0.41 o
   1  19   2         47.63         48.71         2.04 o
   2  19   2        389.84        406.22        10.64 o
   3  19   2          0.49          1.32         0.61 o
   4  19   2        174.79        168.95        17.20 o
   5  19   2        169.20        163.77        19.78 o
   6  19   2        406.73        372.17        67.45 o
   7  19   2          5.61          3.82         1.47 o
  -7  20   2        121.11        116.24         3.94 o
  -6  20   2         23.71         19.27         1.53 o
  -5  20   2         20.69         13.26         1.32 o
  -4  20   2          7.36          6.91         0.93 o
  -3  20   2         53.69         41.70         1.67 o
  -2  20   2         53.56         43.96         1.70 o
  -1  20   2          7.34          7.29         0.72 o
   0  20   2         14.83         13.55         0.70 o
   1  20   2        668.19        617.11        12.98 o
   2  20   2        177.25        165.66         4.83 o
   3  20   2         27.67         21.85         3.23 o
   4  20   2        144.37        140.92        18.63 o
   5  20   2         45.19         41.25         6.00 o
   6  20   2        153.38        141.71        27.48 o
   7  20   2        337.35        291.12        63.79 o
  -7  21   2         63.61         56.45         6.25 o
  -6  21   2        286.06        256.00         7.46 o
  -5  21   2         23.68         16.34         1.56 o
  -4  21   2        685.88        513.38        16.01 o
  -3  21   2         48.40         40.22         1.43 o
  -2  21   2        147.37        132.72         2.49 o
  -1  21   2          2.35          4.40         0.98 o
   0  21   2        197.63        174.47         7.99 o
   1  21   2         26.14         24.21         1.62 o
   2  21   2        549.00        566.74        13.01 o
   3  21   2         13.22         13.51         1.76 o
   4  21   2        345.37        372.83        55.65 o
   5  21   2         30.30         25.45         4.79 o
   6  21   2        169.86        141.57        28.47 o
  -7  22   2        118.16        108.29         6.27 o
  -6  22   2        184.67        177.42         7.40 o
  -5  22   2        137.64        112.13         5.30 o
  -4  22   2        885.67        694.65        21.20 o
  -3  22   2        341.19        260.52         5.81 o
  -2  22   2       1324.87       1034.59        66.65 o
  -1  22   2       1757.96       1366.38        57.95 o
   0  22   2        421.14        352.42        11.23 o
   1  22   2        183.36        152.41         5.84 o
   2  22   2        113.08        122.76         4.01 o
   3  22   2         47.37         49.80         3.64 o
   4  22   2         82.68         62.06        22.69 o
   5  22   2         13.04         12.63         2.03 o
   6  22   2         66.96         48.93         9.99 o
  -7  23   2         84.78         79.50         3.38 o
  -6  23   2         91.09         84.66         4.19 o
  -5  23   2          2.83          2.60         1.11 o
  -4  23   2        208.41        172.79         3.62 o
  -3  23   2        261.21        225.71         6.62 o
  -2  23   2         93.62         78.61         2.21 o
  -1  23   2         90.99         86.02         4.60 o
   0  23   2         16.65         14.60         1.19 o
   1  23   2         23.24         19.25         1.70 o
   2  23   2         28.55         26.70         1.98 o
   3  23   2         15.26         10.39         1.74 o
   4  23   2         16.52         23.08         4.59 o
   5  23   2          8.89          8.89         3.26 o
   6  23   2          0.37          0.28         0.96 o
  -6  24   2          0.20          1.22         1.19 o
  -5  24   2         15.53         14.54         1.31 o
  -4  24   2         12.93         13.51         1.37 o
  -3  24   2        265.40        216.21         4.94 o
  -2  24   2         37.73         35.07         1.23 o
  -1  24   2       1025.00        847.39        26.64 o
   0  24   2         13.30         10.01         1.31 o
   1  24   2        114.14         94.41         3.39 o
   2  24   2         13.34         16.70         2.14 o
   3  24   2        124.56        129.61         4.57 o
   4  24   2        106.34        123.45         5.79 o
   5  24   2         34.26         16.54         9.98 o
  -6  25   2        140.22        130.97         6.58 o
  -5  25   2          1.60          1.67         1.14 o
  -4  25   2          5.04          5.84         0.99 o
  -3  25   2         41.82         35.87         1.56 o
  -2  25   2         31.66         24.66         1.21 o
  -1  25   2          4.01          2.93         0.76 o
   0  25   2         34.47         27.38         2.61 o
   1  25   2         33.74         21.79         2.40 o
   2  25   2          8.69          9.98         1.70 o
   3  25   2         37.91         46.95         2.73 o
   4  25   2          4.16          3.63         3.03 o
   5  25   2         51.54         66.58         3.49 o
  -5  26   2          0.40          0.70         1.15 o
  -4  26   2         96.41         87.14         2.18 o
  -3  26   2         37.91         34.01         1.36 o
  -2  26   2         63.64         50.99         1.78 o
  -1  26   2         55.30         47.24         3.17 o
   0  26   2        386.27        314.46        33.74 o
   1  26   2          0.92          1.99         1.44 o
   2  26   2        179.63        189.43         6.94 o
   3  26   2        220.62        259.17         7.32 o
   4  26   2        103.72        123.39         7.93 o
   5  26   2         19.39         27.24         4.58 o
  -5  27   2          0.16          0.29         1.43 o
  -4  27   2         26.25         25.68         1.67 o
  -3  27   2         36.37         30.81         1.71 o
  -2  27   2         45.40         40.96         1.91 o
  -1  27   2          1.68          1.70         0.80 o
   0  27   2         60.44         43.12         7.50 o
   1  27   2        159.47        167.88         7.10 o
   2  27   2          8.93          7.52         1.98 o
   3  27   2         62.86         79.48         6.40 o
   4  27   2         94.37        107.72         4.16 o
  -4  28   2         27.12         22.57         1.70 o
  -3  28   2        294.61        250.55        11.32 o
  -2  28   2          3.62          3.59         1.20 o
  -1  28   2         96.13         78.90         8.62 o
   0  28   2         20.28         15.19         6.29 o
   1  28   2        116.52        120.69         3.91 o
   2  28   2        115.75        137.77         4.66 o
   3  28   2          5.58          7.27         3.18 o
  -4  29   2          0.45          2.19         1.33 o
  -3  29   2          2.44          1.95         1.01 o
  -2  29   2          0.22          0.90         1.00 o
  -1  29   2          0.84          2.23         0.99 o
   0  29   2          8.96          9.70         2.23 o
   1  29   2          0.23          0.55         2.10 o
   2  29   2         29.78         33.34         2.31 o
   3  29   2         20.21         23.56         2.37 o
  -3  30   2        200.88        157.33         6.74 o
  -2  30   2         91.46         75.68         5.65 o
  -1  30   2        158.59        112.16        17.06 o
   0  30   2          0.25          0.00         1.54 o
   1  30   2        200.17        235.74         6.30 o
   2  30   2         53.63         58.22         3.35 o
  -1  31   2          0.48         -0.37         0.72 o
   0  31   2          0.05          0.67         2.16 o
  -9   0   3        192.24        216.57         8.77 o
  -7   0   3         37.14         35.83         2.31 o
  -5   0   3       2397.85       2490.85        64.01 o
  -3   0   3       4180.41       4244.61        76.36 o
  -1   0   3       5695.96       6010.88       136.76 o
   1   0   3       5593.45       6223.09       152.81 o
   3   0   3       2244.75       2193.88        41.36 o
   5   0   3        394.40        387.53         8.52 o
   7   0   3        156.67        134.04         4.93 o
   9   0   3        322.97        315.28        10.90 o
 -10   1   3        251.46        252.36         5.58 o
  -9   1   3        826.68        907.13        14.13 o
  -8   1   3        185.47        182.92         4.12 o
  -7   1   3        499.20        505.15         8.75 o
  -6   1   3       3007.20       2881.20       134.53 o
  -5   1   3        492.80        540.74         8.59 o
  -4   1   3        575.20        558.80        10.24 o
  -3   1   3         57.72         63.23         1.59 o
  -2   1   3         12.46         23.85         0.84 o
  -1   1   3        609.43        704.27        10.55 o
   0   1   3          0.24          0.18         0.41 o
   1   1   3        430.96        485.80         7.52 o
   2   1   3       1393.59       1431.85        19.48 o
   3   1   3         19.07         24.19         0.90 o
   4   1   3        613.68        588.56         9.19 o
   5   1   3          0.46          0.29         0.86 o
   6   1   3        577.96        551.17         8.68 o
   7   1   3         55.06         51.28         2.15 o
   8   1   3         53.79         55.41         2.49 o
   9   1   3         97.75        106.35         3.07 o
 -10   2   3          2.53          2.08         1.66 o
  -9   2   3         21.48         22.39         1.74 o
  -8   2   3        307.97        325.88         6.66 o
  -7   2   3         35.57         42.85         1.90 o
  -6   2   3        708.10        715.63        13.27 o
  -5   2   3          8.15          9.43         0.89 o
  -4   2   3         17.04          7.85         0.79 o
  -3   2   3          0.10          0.27         0.90 o
  -2   2   3         25.97         30.35         1.02 o
  -1   2   3        487.28        517.94         7.99 o
   0   2   3        864.88        787.13        14.17 o
   1   2   3        842.50        899.22        14.08 o
   2   2   3         29.86         35.13         1.09 o
   3   2   3        364.58        394.74         6.51 o
   4   2   3         29.26         20.77         0.94 o
   5   2   3        122.70        118.68         2.98 o
   6   2   3        129.84        130.48         7.18 o
   7   2   3         25.84         28.16         1.69 o
   8   2   3        137.63        136.85         3.24 o
   9   2   3         85.76         86.82         2.98 o
 -10   3   3        729.76        762.62        12.01 o
  -9   3   3          3.45          6.02         1.57 o
  -8   3   3       2489.09       2673.50        38.75 o
  -7   3   3          1.38          1.64         0.95 o
  -6   3   3        335.51        317.40         6.59 o
  -5   3   3         56.47         64.76         1.72 o
  -4   3   3       2698.06       2829.61        36.95 o
  -3   3   3         86.51         97.08         2.31 o
  -2   3   3        550.60        605.07        11.38 o
  -1   3   3          9.80          4.28         0.44 o
   0   3   3       1441.51       1549.08        25.89 o
   1   3   3        385.70        422.50         6.64 o
   2   3   3        208.11        217.89         5.38 o
   3   3   3         19.07         24.12         0.99 o
   4   3   3       1261.57       1257.31        24.69 o
   5   3   3          7.18          6.56         0.92 o
   6   3   3        217.24        226.28        14.38 o
   7   3   3        228.49        212.15        11.03 o
   8   3   3        521.82        527.71        30.55 o
   9   3   3         24.12         17.26         2.12 o
 -10   4   3         52.87         54.60         3.08 o
  -9   4   3          0.86          1.79         1.40 o
  -8   4   3          0.01         -0.07         1.46 o
  -7   4   3        691.21        716.22        12.10 o
  -6   4   3        880.55        856.94        20.70 o
  -5   4   3        173.14        169.94         3.23 o
  -4   4   3       3435.38       3566.33        45.20 o
  -3   4   3       1292.11       1313.33        17.86 o
  -2   4   3       3578.22       3551.79        51.16 o
  -1   4   3       1811.05       1871.18        29.37 o
   0   4   3          2.00          5.17         0.49 o
   1   4   3       2561.62       2498.54        34.54 o
   2   4   3       2935.16       3004.07        48.51 o
   3   4   3       1542.99       1572.49        23.27 o
   4   4   3        673.12        675.21        18.56 o
   5   4   3        353.18        330.57        12.40 o
   6   4   3         71.41         64.77         6.31 o
   7   4   3        412.27        389.76        31.53 o
   8   4   3         19.06         17.55         1.67 o
 -10   5   3         98.46        106.10         3.26 o
  -9   5   3        180.76        200.72         5.32 o
  -8   5   3        501.39        566.61         9.82 o
  -7   5   3       1005.34       1104.05        18.28 o
  -6   5   3        265.64        279.39         5.80 o
  -5   5   3        419.11        420.58         6.41 o
  -4   5   3        450.19        438.39         7.10 o
  -3   5   3         45.07         44.14         1.36 o
  -2   5   3       1919.34       2049.90        26.99 o
  -1   5   3        206.36        247.46         4.80 o
   0   5   3       2092.65       2336.15        51.02 o
   1   5   3        529.83        607.99        15.21 o
   2   5   3         92.12        110.28         2.28 o
   3   5   3        186.10        214.54         6.20 o
   4   5   3          5.52          6.84         0.81 o
   5   5   3         35.78         34.21         1.38 o
   6   5   3         60.51         55.81         7.22 o
   7   5   3        203.33        199.22        18.24 o
   8   5   3         52.16         56.31         6.37 o
 -10   6   3         61.08         71.13         3.62 o
  -9   6   3         27.08         34.20         2.17 o
  -8   6   3         45.84         45.35         2.42 o
  -7   6   3        119.06         96.52         2.52 o
  -6   6   3        157.83        150.96         3.32 o
  -5   6   3        551.21        546.94         8.02 o
  -4   6   3       1639.23       1761.62        23.88 o
  -3   6   3        683.44        690.02        10.52 o
  -2   6   3        132.34        139.42         2.66 o
  -1   6   3       1109.31       1095.27        14.99 o
   0   6   3         24.53         21.48         0.87 o
   1   6   3        540.48        478.15        10.28 o
   2   6   3          0.07         -0.37         0.62 o
   3   6   3        496.61        472.12        13.50 o
   4   6   3         36.85         34.40         1.86 o
   5   6   3        159.10        139.25         8.16 o
   6   6   3        168.82        140.08        21.53 o
   7   6   3          7.95         10.15         1.34 o
   8   6   3        381.82        370.46        31.91 o
 -10   7   3        669.46        717.03        19.30 o
  -9   7   3        546.20        591.15        10.22 o
  -8   7   3        390.29        417.52         7.27 o
  -7   7   3        908.83        978.53        14.17 o
  -6   7   3       2438.57       2515.57        33.71 o
  -5   7   3        977.96       1010.80        13.87 o
  -4   7   3        179.44        164.55         3.15 o
  -3   7   3        895.68        952.69        13.80 o
  -2   7   3        386.91        381.14         6.65 o
  -1   7   3        418.67        443.27         7.58 o
   0   7   3        465.78        539.41        12.54 o
   1   7   3       2624.19       2822.01       167.66 o
   2   7   3       3448.00       3800.28       159.14 o
   3   7   3        273.80        299.09         5.47 o
   4   7   3        471.29        455.28        14.94 o
   5   7   3        198.03        196.31        17.82 o
   6   7   3       1024.81        987.56       136.40 o
   7   7   3        502.48        449.26        53.47 o
   8   7   3        145.27        153.58        11.66 o
  -9   8   3         14.15         15.61         1.73 o
  -8   8   3        236.37        268.32         7.88 o
  -7   8   3         31.93         43.52         1.81 o
  -6   8   3        456.99        480.02         7.88 o
  -5   8   3         35.27         34.60         1.28 o
  -4   8   3       1353.09       1311.59        18.01 o
  -3   8   3          0.95          1.17         0.53 o
  -2   8   3       1680.09       1756.38        23.87 o
  -1   8   3         30.02         43.10         1.06 o
   0   8   3       8951.37       9674.40       284.51 o
   1   8   3         39.77         54.52         2.03 o
   2   8   3        194.93        166.04        11.13 o
   3   8   3         29.25         35.42         1.97 o
   4   8   3        207.49        188.61         7.73 o
   5   8   3         37.01         32.91         2.92 o
   6   8   3        270.60        220.67        36.02 o
   7   8   3         80.91         86.91        10.84 o
   8   8   3          9.48         11.37         1.86 o
  -9   9   3          4.09          4.33         1.48 o
  -8   9   3          0.04         -0.08         1.21 o
  -7   9   3          1.30          1.35         1.08 o
  -6   9   3        209.96        237.96         4.82 o
  -5   9   3        468.50        500.54         7.52 o
  -4   9   3          0.93          2.23         0.70 o
  -3   9   3       1076.13       1165.77        16.36 o
  -2   9   3        235.83        270.65         4.81 o
  -1   9   3        275.28        333.23         5.30 o
   0   9   3        915.53        996.81        31.88 o
   1   9   3       1472.97       1530.20        92.22 o
   2   9   3        722.76        743.56        33.60 o
   3   9   3       1255.23       1176.09        56.94 o
   4   9   3        112.31        112.23         9.23 o
   5   9   3       1670.20       1506.35       153.17 o
   6   9   3        152.54        118.49        19.56 o
   7   9   3        104.84         97.99         7.35 o
   8   9   3          0.53          1.78         1.47 o
  -9  10   3         28.28         32.71         3.99 o
  -8  10   3         97.47        109.51         3.59 o
  -7  10   3         70.13         79.25         2.99 o
  -6  10   3         21.46         26.19         1.25 o
  -5  10   3        434.30        393.51         6.17 o
  -4  10   3        231.91        268.79         4.72 o
  -3  10   3       1480.32       1488.70        20.42 o
  -2  10   3        301.59        320.16         7.82 o
  -1  10   3        914.54        917.69        17.64 o
   0  10   3       1022.71       1140.12        36.36 o
   1  10   3       3069.16       3340.08       111.00 o
   2  10   3        433.10        459.63        29.22 o
   3  10   3       1554.09       1533.50        65.01 o
   4  10   3         42.09         38.25         1.87 o
   5  10   3        230.26        211.49        23.38 o
   6  10   3        280.13        236.98        33.97 o
   7  10   3        130.10        129.94        14.76 o
   8  10   3        163.25        157.77        20.26 o
  -9  11   3        486.40        488.83        18.82 o
  -8  11   3        234.31        235.89         9.42 o
  -7  11   3       1474.08       1504.51        23.98 o
  -6  11   3         99.10         78.86         2.05 o
  -5  11   3       1163.72       1174.47        16.15 o
  -4  11   3        618.00        637.47        10.29 o
  -3  11   3        250.66        265.64         4.62 o
  -2  11   3         29.32         30.48         0.96 o
  -1  11   3        745.54        760.18        20.93 o
   0  11   3        152.57        193.46         4.95 o
   1  11   3        100.36         97.88         3.02 o
   2  11   3         63.40         71.04         3.43 o
   3  11   3       2242.42       2120.66       141.79 o
   4  11   3       1901.12       1590.18       140.91 o
   5  11   3       1214.70       1024.69       142.71 o
   6  11   3        470.59        394.14        58.91 o
   7  11   3        327.06        330.42        44.04 o
   8  11   3        109.74        104.54        14.11 o
  -9  12   3         42.90         53.56         4.01 o
  -8  12   3          5.38          5.51         1.40 o
  -7  12   3          5.84          8.52         1.52 o
  -6  12   3          2.72          4.36         1.23 o
  -5  12   3         61.17         58.13         1.71 o
  -4  12   3          1.49          4.05         0.86 o
  -3  12   3        158.05        155.99         3.32 o
  -2  12   3       1196.56       1270.45        17.14 o
  -1  12   3       1500.14       1531.78        40.31 o
   0  12   3         81.61         72.07         2.48 o
   1  12   3        602.44        636.78        16.08 o
   2  12   3       2042.28       1999.39       194.22 o
   3  12   3         69.74         56.82         4.63 o
   4  12   3        281.68        265.67        29.32 o
   5  12   3        421.44        373.61        53.83 o
   6  12   3         14.73         13.64         1.21 o
   7  12   3         35.74         35.92         5.20 o
   8  12   3         89.65         82.49        12.49 o
  -9  13   3          7.07         11.03         1.75 o
  -8  13   3        167.22        173.72         4.41 o
  -7  13   3          0.84          0.91         1.17 o
  -6  13   3        421.62        374.80         6.61 o
  -5  13   3          0.03         -0.05         0.84 o
  -4  13   3        707.53        659.18         9.86 o
  -3  13   3         31.64         27.29         0.97 o
  -2  13   3        479.67        518.05         8.96 o
  -1  13   3        228.80        291.13        10.04 o
   0  13   3          9.72         17.10         1.60 o
   1  13   3        525.45        562.20        11.93 o
   2  13   3        343.86        399.26         9.36 o
   3  13   3       1077.43       1134.93        85.85 o
   4  13   3        506.35        469.50        53.07 o
   5  13   3        115.18        118.00        16.91 o
   6  13   3        141.56        126.65        22.36 o
   7  13   3        132.28        126.47        23.69 o
   8  13   3         18.19         15.24         3.10 o
  -9  14   3          0.16         -1.23         1.66 o
  -8  14   3         36.49         42.33         3.00 o
  -7  14   3         14.34         15.87         1.57 o
  -6  14   3        457.86        431.28        12.22 o
  -5  14   3         89.65         67.54         1.93 o
  -4  14   3       1263.93       1126.97        15.53 o
  -3  14   3        152.61        156.72         4.08 o
  -2  14   3        953.18        939.08        24.26 o
  -1  14   3       2915.32       3105.55       116.86 o
   0  14   3       1108.93       1130.23        25.09 o
   1  14   3       1747.82       2033.28        73.13 o
   2  14   3        483.78        549.50        12.35 o
   3  14   3        576.90        588.50        66.21 o
   4  14   3        731.83        706.46        76.20 o
   5  14   3        215.18        193.68        23.53 o
   6  14   3        130.45        111.44        16.64 o
   7  14   3          5.19          3.43         1.35 o
  -9  15   3        547.85        562.34        23.84 o
  -8  15   3        143.37        152.92         9.66 o
  -7  15   3        459.20        446.17        22.29 o
  -6  15   3          1.44          0.73         0.96 o
  -5  15   3        373.02        315.26         6.24 o
  -4  15   3          0.22          0.49         0.81 o
  -3  15   3         71.30         64.04         1.65 o
  -2  15   3        241.73        228.32         5.99 o
  -1  15   3          0.47          0.74         0.44 o
   0  15   3         71.66         82.88         2.78 o
   1  15   3        740.59        753.14        14.98 o
   2  15   3        506.07        521.91        13.53 o
   3  15   3        125.94        115.65        11.23 o
   4  15   3        330.17        316.16        38.42 o
   5  15   3        518.81        533.87        62.13 o
   6  15   3         90.54         74.85        11.46 o
   7  15   3         99.82         90.22        18.65 o
  -8  16   3          5.72          5.80         1.49 o
  -7  16   3        102.46        100.26         7.89 o
  -6  16   3          0.03         -0.66         1.04 o
  -5  16   3        100.24         83.26         2.31 o
  -4  16   3        117.91        101.04         2.24 o
  -3  16   3        155.77        138.60         2.69 o
  -2  16   3        367.13        357.66        11.90 o
  -1  16   3          9.96         11.12         1.90 o
   0  16   3         78.92         94.19         3.01 o
   1  16   3          0.21          0.24         1.16 o
   2  16   3        184.67        204.46         6.84 o
   3  16   3        174.53        179.23         4.87 o
   4  16   3         10.61          6.58         0.74 o
   5  16   3         13.37         15.27         3.73 o
   6  16   3         57.18         51.66         8.87 o
   7  16   3         88.15         84.25        17.27 o
  -8  17   3         99.67         94.61         4.07 o
  -7  17   3        702.54        667.28        25.58 o
  -6  17   3        126.07        117.05         4.15 o
  -5  17   3        309.81        248.40         4.90 o
  -4  17   3        387.61        331.04         5.89 o
  -3  17   3         43.78         31.85         1.35 o
  -2  17   3        755.37        667.41        19.66 o
  -1  17   3        223.27        189.54         8.73 o
   0  17   3        157.38        168.50         5.14 o
   1  17   3        431.03        443.89        10.39 o
   2  17   3          0.33          1.90         1.52 o
   3  17   3         78.15        101.68         4.07 o
   4  17   3         54.80         51.39         8.23 o
   5  17   3         92.22         88.87        18.12 o
   6  17   3         25.26         21.46         3.53 o
   7  17   3          2.19          1.09         1.23 o
  -8  18   3        504.87        475.34         8.86 o
  -7  18   3         27.70         27.88         1.71 o
  -6  18   3        821.54        713.36        13.80 o
  -5  18   3          0.19          0.39         1.07 o
  -4  18   3        405.22        335.44         6.58 o
  -3  18   3        164.42        132.07         2.61 o
  -2  18   3       1282.82       1198.08        38.19 o
  -1  18   3        610.57        558.99        30.85 o
   0  18   3        287.80        296.01        15.16 o
   1  18   3         10.46         13.86         2.01 o
   2  18   3        263.27        316.53         8.05 o
   3  18   3         16.06         17.85         1.72 o
   4  18   3         95.89         90.53        16.81 o
   5  18   3         10.35         12.22         2.81 o
   6  18   3        585.89        537.49       103.24 o
   7  18   3          4.66          5.22         1.35 o
  -8  19   3         15.35         12.83         1.87 o
  -7  19   3        180.05        164.25         3.54 o
  -6  19   3        216.01        190.01         4.02 o
  -5  19   3          2.16          2.64         1.13 o
  -4  19   3        251.71        213.92        11.97 o
  -3  19   3        250.20        208.18         5.73 o
  -2  19   3        507.74        461.85        11.99 o
  -1  19   3         97.26         94.02         5.60 o
   0  19   3          6.40          8.35         1.31 o
   1  19   3          0.20          0.14         1.30 o
   2  19   3        425.20        457.69        10.59 o
   3  19   3        101.83        118.32         6.74 o
   4  19   3        160.87        192.53        11.53 o
   5  19   3         40.72         40.99         8.38 o
   6  19   3        301.92        267.86        64.53 o
  -7  20   3         14.04         16.52         1.51 o
  -6  20   3        118.61        112.32         3.20 o
  -5  20   3          0.11         -0.99         1.04 o
  -4  20   3        118.06         84.49         2.06 o
  -3  20   3          7.91          7.19         0.85 o
  -2  20   3         35.94         36.32         1.23 o
  -1  20   3          7.70          8.29         0.91 o
   0  20   3        374.80        342.35         9.76 o
   1  20   3          0.11          0.44         1.45 o
   2  20   3         44.73         42.63         3.57 o
   3  20   3         76.63         80.90         4.66 o
   4  20   3         78.12        101.31         4.24 o
   5  20   3         63.07         42.54        10.27 o
   6  20   3          0.55          0.37         0.86 o
  -7  21   3        860.81        820.79        17.75 o
  -6  21   3          0.08          1.42         1.43 o
  -5  21   3        530.82        469.96         7.95 o
  -4  21   3          7.01          6.91         1.04 o
  -3  21   3         10.29         10.30         0.98 o
  -2  21   3          5.57          4.60         0.72 o
  -1  21   3         11.49          9.22         0.84 o
   0  21   3         45.84         43.02         2.14 o
   1  21   3          8.02         10.07         1.84 o
   2  21   3         64.92         74.31         3.09 o
   3  21   3         32.11         33.34         2.42 o
   4  21   3         46.87         67.03         3.57 o
   5  21   3         96.08        120.86         5.42 o
   6  21   3          1.13          0.46         0.83 o
  -7  22   3         19.11         19.37         1.60 o
  -6  22   3         56.05         55.02         2.10 o
  -5  22   3         36.58         29.22         1.49 o
  -4  22   3        414.90        343.79        11.75 o
  -3  22   3        253.00        211.66         7.32 o
  -2  22   3         17.66         14.18         1.19 o
  -1  22   3        908.97        812.99        27.88 o
   0  22   3         84.03         92.25         3.63 o
   2  22   3        164.89        179.20         5.30 o
   3  22   3        648.77        787.26        22.16 o
   4  22   3        368.13        473.58        14.10 o
   5  22   3        180.72        245.13         7.56 o
   6  22   3          0.49          0.53         1.47 o
  -7  23   3          6.85          7.52         1.72 o
  -6  23   3         42.22         43.84         2.01 o
  -5  23   3        155.87        136.83         2.91 o
  -4  23   3        194.69        159.19        10.98 o
  -3  23   3         67.02         59.79         2.95 o
  -2  23   3         88.23         82.25         2.19 o
  -1  23   3          0.48          0.57         0.49 o
   0  23   3          3.00          1.40         1.34 o
   1  23   3        207.03        224.49         6.43 o
   2  23   3         30.58         40.47         2.71 o
   3  23   3         18.36         25.50         2.23 o
   4  23   3         71.71         89.53         4.03 o
   5  23   3        161.95        226.21         7.70 o
  -6  24   3         24.48         24.00         1.61 o
  -5  24   3          2.49          3.19         1.28 o
  -4  24   3        240.12        211.24         9.15 o
  -3  24   3         10.74         10.13         0.99 o
  -2  24   3         41.33         35.90         1.30 o
  -1  24   3          0.00          0.62         0.56 o
   0  24   3        383.22        371.05         9.56 o
   1  24   3         47.68         39.01         2.36 o
   2  24   3         77.83         89.59         3.41 o
   3  24   3         49.78         60.28         3.12 o
   4  24   3         88.76        119.58         4.42 o
   5  24   3        118.17        156.16         5.42 o
  -6  25   3        621.04        575.46        10.31 o
  -5  25   3        110.98        105.45         3.03 o
  -4  25   3        437.05        390.08        18.88 o
  -3  25   3        275.30        248.63        13.32 o
  -2  25   3        124.42        113.63         7.50 o
  -1  25   3          0.35          0.08         0.89 o
   0  25   3         48.40         47.22         4.29 o
   1  25   3        153.91        148.29         5.69 o
   2  25   3         78.51         90.74         3.81 o
   3  25   3        224.12        259.19         6.86 o
   4  25   3        327.32        385.77        10.94 o
  -5  26   3         78.90         68.78         2.30 o
  -4  26   3        180.02        162.34         6.38 o
  -3  26   3        370.20        308.26        25.48 o
  -2  26   3         37.85         34.44         2.21 o
  -1  26   3        347.48        360.41        14.25 o
   0  26   3         12.76         14.93         2.21 o
   1  26   3        359.60        393.38         8.78 o
   2  26   3         17.10         22.50         2.18 o
   3  26   3        389.03        518.33        14.66 o
   4  26   3         23.40         34.53         3.02 o
  -5  27   3          6.16          4.69         1.35 o
  -4  27   3          8.58          6.76         1.30 o
  -3  27   3         39.48         35.72         3.50 o
  -2  27   3        104.69         89.68         8.20 o
  -1  27   3         32.40         37.42         2.39 o
   0  27   3         35.35         41.57         2.58 o
   1  27   3         13.31         15.30         1.82 o
   2  27   3         24.23         28.95         2.61 o
   3  27   3        291.85        363.06         9.39 o
  -4  28   3          0.06         -0.49         1.23 o
  -3  28   3         25.81         23.57         2.01 o
  -2  28   3        109.30         89.02        10.38 o
  -1  28   3         46.90         50.83         2.63 o
   0  28   3         69.14         75.92         4.56 o
   1  28   3         33.56         45.72         4.51 o
   2  28   3        282.51        360.15        11.39 o
   3  28   3          0.21         -0.24         2.48 o
  -3  29   3         13.29         12.81         1.58 o
  -2  29   3        118.91         97.59        16.35 o
  -1  29   3          1.83          1.94         1.55 o
   0  29   3         15.64         18.00         2.14 o
   1  29   3         43.16         58.46         3.11 o
   2  29   3         60.82         75.70         4.15 o
  -2  30   3        126.45        102.54        21.89 o
  -1  30   3         34.53         41.08         4.28 o
   0  30   3          1.64          3.54         1.82 o
   1  30   3          2.83          6.29         3.00 o
 -10   0   4        360.87        375.63        10.14 o
  -8   0   4        136.88        151.39         5.32 o
  -6   0   4        267.97        289.53         8.84 o
  -4   0   4       4696.21       4753.02        83.56 o
  -2   0   4      12165.19      12824.68       210.84 o
   0   0   4       4299.86       4456.36       139.41 o
   2   0   4       1220.79       1299.52        29.30 o
   4   0   4          1.20          1.29         1.05 o
   6   0   4       1189.76       1101.24        22.49 o
   8   0   4         96.29         92.83         3.82 o
 -10   1   4         41.08         40.79         2.38 o
  -9   1   4        612.73        681.44        12.15 o
  -8   1   4        169.09        184.93         4.17 o
  -7   1   4         55.99         54.17         2.09 o
  -6   1   4        277.65        278.40         6.44 o
  -5   1   4        108.04         95.89         2.19 o
  -4   1   4        117.01        119.91         2.53 o
  -3   1   4        119.74        121.60         2.70 o
  -2   1   4          2.46          6.08         0.67 o
  -1   1   4         53.28         45.38         1.71 o
   0   1   4        425.19        461.52         7.47 o
   1   1   4         15.49         18.17         0.76 o
   2   1   4         10.46          8.50         0.73 o
   3   1   4        853.22        862.54        12.73 o
   4   1   4          4.49          5.75         0.83 o
   5   1   4        521.10        482.33         8.78 o
   6   1   4        181.04        167.21         3.38 o
   7   1   4       1188.04       1120.20        16.21 o
   8   1   4        303.80        296.95         5.86 o
 -10   2   4        130.08        147.33         3.93 o
  -9   2   4         98.85        114.72         3.34 o
  -8   2   4         37.70         42.99         2.07 o
  -7   2   4        338.82        358.78         6.72 o
  -6   2   4         30.21         35.81         1.67 o
  -5   2   4          5.44          8.93         1.11 o
  -4   2   4         83.31         94.15         2.05 o
  -3   2   4        151.81        158.77         2.95 o
  -2   2   4         85.26        112.66         2.45 o
  -1   2   4        269.93        219.38         3.84 o
   0   2   4        163.85        195.88         3.68 o
   1   2   4        399.24        423.68         6.83 o
   2   2   4         79.37         75.73         2.16 o
   3   2   4        194.70        214.78         3.92 o
   4   2   4        186.65        186.26         3.90 o
   5   2   4        181.45        159.49        10.65 o
   6   2   4        512.15        478.16        15.71 o
   7   2   4        258.09        241.76        13.17 o
   8   2   4        455.78        425.54        15.78 o
 -10   3   4         26.53         31.03         2.69 o
  -9   3   4         90.92         89.07         3.33 o
  -8   3   4          0.02          0.08         1.34 o
  -7   3   4       1603.31       1730.76        24.45 o
  -6   3   4         24.14         21.69         1.37 o
  -5   3   4       1495.74       1475.93        21.44 o
  -4   3   4         38.51         46.03         1.60 o
  -3   3   4        333.08        345.99         5.80 o
  -2   3   4       1915.90       2013.50        26.95 o
  -1   3   4       1169.24       1295.90        18.33 o
   0   3   4       5967.17       6833.77       169.25 o
   1   3   4        672.05        668.59        22.55 o
   2   3   4       1178.51       1211.84        26.09 o
   3   3   4        918.73        916.52        17.56 o
   4   3   4        116.83        112.73         5.46 o
   5   3   4       1797.83       1600.12       104.68 o
   6   3   4         69.10         65.43         5.62 o
   7   3   4        356.83        350.81        25.16 o
   8   3   4          0.11          0.80         1.67 o
 -10   4   4          7.01          7.84         1.87 o
  -9   4   4        129.79        142.39         3.74 o
  -8   4   4         79.67         82.85         2.42 o
  -7   4   4        130.16        146.60         3.36 o
  -6   4   4        725.85        731.11        11.21 o
  -5   4   4         77.86         77.82         1.99 o
  -4   4   4        945.15        967.87        14.94 o
  -3   4   4          0.94          1.68         0.61 o
  -2   4   4       3031.63       3168.31        40.49 o
  -1   4   4       2234.90       2401.29        32.58 o
   0   4   4       6366.21       6830.69       176.92 o
   1   4   4       2062.36       2100.19        43.36 o
   2   4   4       1252.01       1196.53        27.52 o
   3   4   4       1150.76       1138.61        36.06 o
   4   4   4        806.13        735.38        21.37 o
   5   4   4        566.20        477.11        34.44 o
   6   4   4        876.88        792.50        76.04 o
   7   4   4         99.19         90.86         9.62 o
   8   4   4         12.89         13.86         1.92 o
 -10   5   4         54.72         60.60         2.78 o
  -9   5   4        134.35        154.32         3.82 o
  -8   5   4         29.48         28.21         1.97 o
  -7   5   4         88.95         88.98         2.52 o
  -6   5   4         26.77         22.92         1.36 o
  -5   5   4        150.56        142.65         2.95 o
  -4   5   4         71.22         73.47         1.83 o
  -3   5   4         59.32         62.50         1.75 o
  -2   5   4          0.35         -0.79         0.83 o
  -1   5   4        389.79        395.98         7.21 o
   0   5   4       2840.88       3200.89        52.23 o
   1   5   4        776.12        800.06        15.89 o
   2   5   4        221.82        224.19         7.65 o
   3   5   4         77.38         76.62         3.59 o
   4   5   4        225.11        202.94         9.90 o
   5   5   4        154.74        127.60        12.43 o
   6   5   4         46.15         42.04         3.72 o
   7   5   4          0.86          0.76         1.49 o
   8   5   4         28.84         30.09         3.33 o
 -10   6   4         16.94         19.32         2.33 o
  -9   6   4         19.78         29.01         1.88 o
  -8   6   4          5.32          8.57         1.32 o
  -7   6   4        157.03        193.37         3.91 o
  -6   6   4         61.61         69.15         2.09 o
  -5   6   4        287.96        289.58        10.33 o
  -4   6   4        436.81        417.30         6.65 o
  -3   6   4        461.93        512.04         7.99 o
  -2   6   4        833.00        864.75        13.85 o
  -1   6   4        123.42        136.51         3.03 o
   0   6   4       1167.71       1197.79        29.92 o
   1   6   4        457.39        465.10        14.90 o
   2   6   4       1289.43       1318.44        49.09 o
   3   6   4       1556.32       1513.22        52.72 o
   4   6   4          7.48          8.52         1.11 o
   5   6   4       1575.85       1374.54       174.52 o
   6   6   4         28.05         26.28         3.11 o
   7   6   4        307.83        299.56        25.87 o
   8   6   4        138.12        147.18        12.88 o
  -9   7   4       1249.85       1321.30        20.50 o
  -8   7   4        194.13        202.21         4.32 o
  -7   7   4       1373.92       1353.80        19.36 o
  -6   7   4         17.90         17.17         1.15 o
  -5   7   4       2587.03       2416.72        31.50 o
  -4   7   4          1.65          3.47         0.84 o
  -3   7   4       1119.17       1175.58        20.49 o
  -2   7   4         16.61         18.97         1.35 o
  -1   7   4        855.95        934.08        19.16 o
   0   7   4       1717.38       1888.70        58.42 o
   1   7   4         29.76         33.29         1.11 o
   2   7   4         43.77         48.42         2.74 o
   3   7   4        389.71        372.52        15.68 o
   4   7   4        810.68        721.66        57.40 o
   5   7   4          4.60          6.86         0.94 o
   6   7   4        317.11        282.06        39.64 o
   7   7   4        165.40        190.76        18.44 o
   8   7   4         73.49         73.77         6.45 o
  -9   8   4          3.45          5.57         1.77 o
  -8   8   4         93.91        104.36         2.96 o
  -7   8   4        388.66        372.10         7.14 o
  -6   8   4        143.94        138.24         4.66 o
  -5   8   4       1276.13       1263.64        18.32 o
  -4   8   4        843.44        863.68        12.12 o
  -3   8   4       3964.58       4152.28        69.09 o
  -2   8   4         92.83         96.85         2.07 o
  -1   8   4        318.55        271.10         6.71 o
   0   8   4         38.19         51.32         1.75 o
   1   8   4        334.35        319.09        19.58 o
   2   8   4         19.17         31.11         1.66 o
   3   8   4        526.68        505.40        23.16 o
   4   8   4        872.02        771.56        69.88 o
   5   8   4        190.96        186.58        28.22 o
   6   8   4         19.80         17.08         3.28 o
   7   8   4         54.01         60.83         5.47 o
   8   8   4        237.27        226.25        25.83 o
  -9   9   4        133.41        146.01         4.00 o
  -8   9   4         94.77        103.58         3.28 o
  -7   9   4          0.08          0.38         1.23 o
  -6   9   4         11.20         14.63         1.32 o
  -5   9   4         51.69         53.94         1.78 o
  -4   9   4        390.16        425.88         6.93 o
  -3   9   4          1.36          2.40         0.68 o
  -2   9   4       1268.10       1327.26        20.19 o
  -1   9   4        108.31        136.72         5.31 o
   0   9   4         64.26         77.87         3.35 o
   1   9   4        263.28        279.92        14.31 o
   2   9   4         56.54         54.35         1.95 o
   3   9   4         10.36          8.35         0.76 o
   4   9   4          1.67          2.04         0.65 o
   5   9   4          0.32          0.69         1.01 o
   6   9   4          2.09          2.72         1.30 o
   7   9   4         15.95         14.38         2.16 o
   8   9   4          0.21          2.06         1.77 o
  -9  10   4          1.73          1.17         1.43 o
  -8  10   4          3.55          3.27         1.47 o
  -7  10   4        157.10        173.90         3.50 o
  -6  10   4        545.98        517.44         8.23 o
  -5  10   4        229.88        208.28         4.29 o
  -4  10   4       1821.97       1835.21        24.49 o
  -3  10   4        614.91        627.38        11.15 o
  -2  10   4       5261.07       5396.14       134.33 o
  -1  10   4        327.07        329.16        12.83 o
   0  10   4       2572.98       2631.24       145.23 o
   1  10   4        341.01        318.62        22.93 o
   2  10   4         19.41         15.26         1.69 o
   3  10   4         85.36         75.99         4.97 o
   4  10   4        159.94        157.27        17.47 o
   5  10   4          7.54          5.06         0.95 o
   6  10   4         32.04         27.88         5.06 o
   7  10   4         15.55         14.86         2.88 o
   8  10   4         78.78         79.04        11.50 o
  -9  11   4         94.98         95.65         4.24 o
  -8  11   4        603.04        624.65         9.95 o
  -7  11   4          5.63          7.08         1.41 o
  -6  11   4        461.59        435.54         7.22 o
  -5  11   4         65.38         56.28         1.68 o
  -4  11   4        207.06        214.27         3.79 o
  -3  11   4          3.40          4.00         0.66 o
  -2  11   4       1403.78       1408.42        35.88 o
  -1  11   4        287.86        311.74        10.69 o
   0  11   4         45.59         43.57         3.06 o
   1  11   4        146.75        151.85        13.32 o
   2  11   4        130.13        134.73         9.12 o
   3  11   4          5.07          3.56         0.67 o
   4  11   4         16.83         21.20         4.76 o
   5  11   4         30.65         29.49         4.16 o
   6  11   4        561.12        508.94        80.98 o
   7  11   4          8.26         10.09         1.84 o
  -9  12   4         70.62         72.23         3.34 o
  -8  12   4          4.10          6.48         3.33 o
  -7  12   4        148.03        165.42         3.67 o
  -6  12   4          2.73          2.21         1.02 o
  -5  12   4        939.34        835.30        26.35 o
  -4  12   4        218.59        208.32         3.81 o
  -3  12   4        113.09         97.77         2.07 o
  -2  12   4         43.11         43.70         1.19 o
  -1  12   4       1164.93       1162.89        36.62 o
   0  12   4        289.19        322.79         7.41 o
   1  12   4        278.79        303.91         7.13 o
   2  12   4       1842.68       1708.98       302.85 o
   3  12   4          7.25          5.95         0.61 o
   4  12   4         92.61         99.96        11.65 o
   5  12   4         47.99         36.85         3.88 o
   6  12   4        125.88        109.31        15.89 o
   7  12   4         85.49         77.46        12.49 o
  -9  13   4         55.04         45.67         2.40 o
  -8  13   4        178.03        175.30         4.71 o
  -7  13   4          2.82          4.84         1.22 o
  -6  13   4        171.13        161.90         3.38 o
  -5  13   4         27.95         16.21         1.39 o
  -4  13   4         64.56         55.06         1.61 o
  -3  13   4          0.02          0.21         0.61 o
  -2  13   4         12.17         13.11         0.69 o
  -1  13   4         78.23         71.98         1.88 o
   0  13   4        809.63        907.59        18.20 o
   1  13   4        191.28        217.46         5.74 o
   2  13   4        102.94        110.77         3.86 o
   3  13   4         58.58         65.83        11.51 o
   4  13   4        117.63        106.12        12.94 o
   5  13   4         70.54         59.28         8.50 o
   6  13   4         14.26         12.92         2.43 o
   7  13   4         85.77         81.86        13.56 o
  -9  14   4          4.94          6.15         2.01 o
  -8  14   4         81.83         89.69         2.70 o
  -7  14   4        231.16        208.21         4.01 o
  -6  14   4        522.45        492.48        13.32 o
  -5  14   4        140.19        129.14         7.55 o
  -4  14   4       1102.00        973.96        28.58 o
  -3  14   4        365.60        339.68        10.81 o
  -2  14   4         38.04         30.69         2.27 o
  -1  14   4        894.39        895.56        55.66 o
   0  14   4          2.31          6.98         1.18 o
   1  14   4       3008.57       3145.69        83.19 o
   2  14   4        206.62        199.71         5.47 o
   3  14   4       1246.18       1206.15       175.96 o
   4  14   4         15.54         15.80         1.03 o
   5  14   4         75.86         74.15        12.13 o
   6  14   4        118.02        107.51        22.83 o
   7  14   4         14.47         12.46         1.82 o
  -8  15   4        465.68        464.30         8.05 o
  -7  15   4        231.99        226.94         5.03 o
  -6  15   4        483.74        468.45         9.41 o
  -5  15   4        599.27        501.42        35.40 o
  -4  15   4       1242.85       1079.05        45.16 o
  -3  15   4       1400.11       1349.33        37.86 o
  -2  15   4         20.73         20.65         0.91 o
  -1  15   4        647.87        616.96        28.50 o
   0  15   4         15.84         21.54         1.50 o
   1  15   4        276.69        288.86        10.22 o
   2  15   4        699.53        863.22        18.64 o
   3  15   4         72.38         82.41         4.77 o
   4  15   4        107.29         99.45        17.49 o
   5  15   4         17.84         15.64         2.27 o
   6  15   4        123.57        114.31        24.51 o
   7  15   4          0.88          1.47         1.29 o
  -8  16   4         11.62         15.93         1.80 o
  -7  16   4         33.45         31.23         1.72 o
  -6  16   4         53.22         49.11         1.86 o
  -5  16   4          5.07          2.84         1.08 o
  -4  16   4        173.67        156.87         7.34 o
  -3  16   4        851.74        757.22        45.89 o
  -2  16   4       1087.67        990.55        42.37 o
  -1  16   4        128.40        118.36         3.52 o
   0  16   4        554.20        639.59        19.47 o
   1  16   4          2.50          2.86         1.44 o
   2  16   4         67.29         64.32         2.63 o
   3  16   4        240.43        313.16         9.19 o
   4  16   4          9.11          8.31         0.96 o
   5  16   4        410.93        389.50        75.66 o
   6  16   4          4.14          4.78         1.16 o
   7  16   4        372.05        313.55        70.90 o
  -8  17   4         53.02         51.35         2.24 o
  -7  17   4         68.02         65.56         2.32 o
  -6  17   4        240.54        216.33         9.26 o
  -5  17   4        355.76        310.57        23.63 o
  -4  17   4        189.69        180.97        10.78 o
  -3  17   4          0.33          0.23         0.72 o
  -2  17   4          8.35          7.96         0.66 o
  -1  17   4        172.27        150.14         9.06 o
   0  17   4         38.09         35.66         2.02 o
   1  17   4        117.50        136.42         3.99 o
   2  17   4        200.76        245.78         7.29 o
   3  17   4          0.77          1.21         1.50 o
   4  17   4        302.46        301.92        80.64 o
   5  17   4         23.22         20.74         5.17 o
   6  17   4        299.60        244.68        59.70 o
  -8  18   4         45.39         49.75         2.31 o
  -7  18   4         10.91         13.19         2.10 o
  -6  18   4          3.26          1.74         1.25 o
  -5  18   4       1286.17       1069.53        71.72 o
  -4  18   4        277.43        239.04        13.12 o
  -3  18   4       1758.37       1505.18        85.49 o
  -2  18   4         12.80         15.24         0.89 o
  -1  18   4       2412.29       2552.72       100.36 o
   0  18   4         20.21         24.99         2.23 o
   1  18   4        884.33       1000.72        24.29 o
   2  18   4        105.50        118.95         4.18 o
   3  18   4        491.06        624.59        14.73 o
   4  18   4          1.40          3.25         2.36 o
   5  18   4          3.65          5.18         2.33 o
   6  18   4         67.77         60.60        15.46 o
  -8  19   4          0.06          0.19         1.58 o
  -7  19   4        421.44        415.35         7.77 o
  -6  19   4         98.74         92.19         2.39 o
  -5  19   4        192.83        176.94        14.89 o
  -4  19   4        127.62        117.85         5.21 o
  -3  19   4          0.03          0.45         0.96 o
  -2  19   4         62.27         51.28         3.22 o
  -1  19   4         93.70         91.97         2.97 o
   0  19   4        156.24        173.23         4.55 o
   1  19   4          1.98          2.77         1.88 o
   2  19   4        115.15        123.80         4.08 o
   3  19   4         20.11         28.41         2.42 o
   4  19   4       1114.58       1514.54        29.92 o
   5  19   4         27.25         22.01         9.17 o
   6  19   4        290.56        229.10        73.85 o
  -7  20   4        467.36        463.41         8.15 o
  -6  20   4          0.85          0.60         1.22 o
  -5  20   4        137.19        120.10         5.34 o
  -4  20   4          0.01          0.07         0.89 o
  -3  20   4        152.70        132.33         4.83 o
  -2  20   4        171.89        150.97         6.50 o
  -1  20   4        478.78        488.20        12.32 o
   0  20   4        206.84        234.62        14.18 o
   1  20   4         20.33         19.70         1.71 o
   2  20   4         10.52         14.72         1.93 o
   3  20   4         66.07         85.63         3.71 o
   4  20   4          5.02          8.05         2.36 o
   5  20   4        287.64        407.21        10.82 o
   6  20   4         11.25         17.80         3.33 o
  -7  21   4          1.59          3.17         1.54 o
  -6  21   4         31.25         31.10         1.53 o
  -5  21   4         34.36         33.01         1.98 o
  -4  21   4        239.86        208.70         7.20 o
  -3  21   4         50.21         43.96         2.48 o
  -2  21   4        369.75        356.25        17.04 o
  -1  21   4         37.68         38.13         2.20 o
   0  21   4          4.21          7.87         1.60 o
   1  21   4         10.09         16.30         1.82 o
   2  21   4        101.19        124.18         5.55 o
   3  21   4          0.67          1.78         1.74 o
   4  21   4        389.51        541.80        13.49 o
   5  21   4          1.54          3.74         2.32 o
  -7  22   4        118.87        115.84         3.71 o
  -6  22   4        248.84        242.03         5.91 o
  -5  22   4          0.05          1.16         1.58 o
  -4  22   4        177.73        137.76         3.41 o
  -3  22   4        651.66        562.84        18.67 o
  -2  22   4        288.31        249.34        16.89 o
  -1  22   4        563.07        554.40        13.83 o
   0  22   4        290.10        306.02         9.17 o
   1  22   4        304.79        361.72         8.76 o
   2  22   4        360.80        471.31        13.11 o
   3  22   4         17.14         21.66         3.60 o
   4  22   4        177.13        255.77         7.40 o
   5  22   4          0.23          0.49         2.18 o
  -6  23   4        141.51        135.33         3.27 o
  -5  23   4          1.17          2.57         1.38 o
  -4  23   4         14.35         13.97         1.05 o
  -3  23   4        163.82        144.91         5.70 o
  -2  23   4        146.96        133.33        10.72 o
  -1  23   4        191.59        212.58         5.78 o
   0  23   4          1.95          2.42         1.68 o
   1  23   4        153.81        184.55         5.47 o
   2  23   4        143.60        214.60         8.78 o
   3  23   4        104.23        142.17         5.09 o
   4  23   4         21.60         34.92         2.82 o
   5  23   4         21.16         29.25         2.99 o
  -6  24   4          6.55          8.95         1.56 o
  -5  24   4          3.46          2.38         1.37 o
  -4  24   4         77.42         68.34         3.71 o
  -3  24   4         29.42         24.20         1.60 o
  -2  24   4        186.07        150.66        19.28 o
  -1  24   4          7.92          9.66         1.62 o
   0  24   4         46.97         51.05         2.72 o
   1  24   4        169.90        207.13         5.78 o
   2  24   4          2.35          1.32         2.26 o
   3  24   4        113.58        144.97         6.42 o
   4  24   4         13.12         19.00         2.58 o
  -5  25   4          1.80          2.50         1.36 o
  -4  25   4          1.41          2.57         1.44 o
  -3  25   4         27.00         27.45         2.85 o
  -2  25   4          2.21          2.44         0.82 o
  -1  25   4         44.53         48.73         3.24 o
   0  25   4          2.62          3.04         1.88 o
   1  25   4        131.77        146.48         4.92 o
   2  25   4         17.44         22.13         3.60 o
   3  25   4         19.58         24.19         2.55 o
   4  25   4          0.70          4.13         3.40 o
  -5  26   4        127.98        114.26         8.53 o
  -4  26   4        501.36        419.79        48.22 o
  -3  26   4         66.08         53.76         7.93 o
  -2  26   4        573.11        529.32        95.61 o
  -1  26   4          6.37          7.22         1.76 o
   0  26   4        196.63        229.23         6.40 o
   1  26   4         22.35         30.89         2.58 o
   2  26   4         24.89         34.97         2.74 o
   3  26   4          2.81          4.68         2.15 o
  -4  27   4          5.78          8.28         2.80 o
  -3  27   4         11.72         11.10         1.65 o
  -2  27   4         74.94         51.29        13.03 o
  -1  27   4          1.70          3.99         1.71 o
   0  27   4          3.15          5.72         3.00 o
   1  27   4         36.09         57.20         3.76 o
   2  27   4        153.35        189.43         6.92 o
   3  27   4          1.06          0.49         2.27 o
  -3  28   4        165.25        132.35        23.96 o
  -2  28   4        226.55        155.54        73.67 o
  -1  28   4        201.72        246.25         6.79 o
   0  28   4         43.31         67.06         8.49 o
   1  28   4         65.57         91.75         3.81 o
   2  28   4          6.53          7.89         2.26 o
  -2  29   4          2.07          1.48         2.36 o
  -1  29   4          3.25          6.03         2.31 o
   0  29   4         80.91         90.16         6.04 o
   1  29   4          5.42          7.31         2.18 o
  -9   0   5         20.58         25.35         4.53 o
  -7   0   5       1416.68       1423.56        30.18 o
  -5   0   5       4152.52       3914.87       125.77 o
  -3   0   5       2927.58       2820.09        50.63 o
  -1   0   5       3986.91       3872.73        68.87 o
   1   0   5        815.87        718.99        18.14 o
   3   0   5       3409.23       2985.06       108.01 o
   5   0   5          0.76          0.03         1.35 o
   7   0   5         13.27         14.81         2.42 o
 -10   1   5        303.83        310.14         7.05 o
  -9   1   5         84.32         89.58         3.44 o
  -8   1   5        589.70        625.75        10.83 o
  -7   1   5        521.32        544.52         9.70 o
  -6   1   5        587.96        585.08         9.37 o
  -5   1   5        953.24        953.83        14.66 o
  -4   1   5         23.45         24.26         1.10 o
  -3   1   5       1891.07       1949.14        25.86 o
  -2   1   5        247.91        243.32         4.30 o
  -1   1   5        210.58        229.90         4.15 o
   0   1   5        636.49        643.96         9.88 o
   1   1   5          0.62          1.06         0.59 o
   2   1   5         31.44         34.50         1.17 o
   3   1   5        283.00        264.23         4.87 o
   4   1   5        440.78        369.69         7.79 o
   5   1   5        479.28        459.50        12.73 o
   6   1   5         60.36         54.00         4.18 o
   7   1   5         73.77         71.72         2.34 o
 -10   2   5        438.07        470.32         9.17 o
  -9   2   5          5.87          5.11         1.48 o
  -8   2   5          9.72          9.37         1.74 o
  -7   2   5         17.66         15.62         1.44 o
  -6   2   5        160.77        158.59         3.71 o
  -5   2   5        119.49        106.47         2.77 o
  -4   2   5        118.73        125.38         2.62 o
  -3   2   5        385.28        384.72         6.14 o
  -2   2   5        483.40        522.12         8.13 o
  -1   2   5         20.20         14.34         0.81 o
   0   2   5        369.35        403.45         6.74 o
   1   2   5          0.14          1.65         0.56 o
   2   2   5         43.61         42.99         1.35 o
   3   2   5        108.41        106.33         2.50 o
   4   2   5          6.37          6.25         0.92 o
   5   2   5        139.94        118.77        10.85 o
   6   2   5         21.78         19.28         1.54 o
   7   2   5        135.24        133.16         4.19 o
 -10   3   5       1529.62       1644.71        24.44 o
  -9   3   5         24.06         23.27         2.11 o
  -8   3   5       1992.19       2102.35        28.58 o
  -7   3   5          2.18          1.10         1.33 o
  -6   3   5       1091.83       1122.72        19.20 o
  -5   3   5          7.36          7.47         1.02 o
  -4   3   5        606.25        618.19         9.62 o
  -3   3   5         26.87         21.56         1.00 o
  -2   3   5        359.65        396.74         6.27 o
  -1   3   5        115.52        156.83         3.45 o
   0   3   5        986.81       1031.51        19.78 o
   1   3   5        189.04        215.97         9.79 o
   2   3   5        879.51        882.73        19.72 o
   3   3   5        123.55        115.51         2.88 o
   4   3   5          9.63          7.34         1.04 o
   5   3   5        203.63        175.84        18.42 o
   6   3   5        211.47        203.53        16.45 o
   7   3   5          0.15          0.09         1.43 o
  -9   4   5        452.33        494.05         9.28 o
  -8   4   5         19.50         22.89         1.67 o
  -7   4   5        304.90        318.16         5.72 o
  -6   4   5        113.37        121.39         3.58 o
  -5   4   5        661.58        629.17        22.58 o
  -4   4   5        852.21        812.78        11.68 o
  -3   4   5       1613.73       1591.82        21.63 o
  -2   4   5       1321.09       1331.65        31.70 o
  -1   4   5         12.17          4.31         0.63 o
   0   4   5       2713.68       2857.64        52.33 o
   1   4   5       1085.26       1040.90        30.30 o
   2   4   5       2232.09       2218.24        63.53 o
   3   4   5         66.69         58.70         1.77 o
   4   4   5        543.10        475.09        28.57 o
   5   4   5        696.73        589.75        70.83 o
   6   4   5         12.73         13.85         1.42 o
   7   4   5        127.62        124.27         6.30 o
  -9   5   5        199.97        206.36         4.75 o
  -8   5   5         71.73         82.08         2.30 o
  -7   5   5        267.73        291.23         5.91 o
  -6   5   5          0.29         -0.18         1.02 o
  -5   5   5        576.47        536.22         9.52 o
  -4   5   5          0.01          0.83         0.97 o
  -3   5   5         21.64         27.87         1.13 o
  -2   5   5         85.11         90.74         2.01 o
  -1   5   5        282.73        348.62         5.57 o
   0   5   5        452.69        394.20        10.28 o
   1   5   5          0.46          2.69         0.61 o
   2   5   5       1628.12       1647.18        31.29 o
   3   5   5        353.99        331.03        12.47 o
   4   5   5        263.99        240.16        18.91 o
   5   5   5        129.75        108.99        18.79 o
   6   5   5        235.28        207.43        27.04 o
   7   5   5         53.33         56.20         3.55 o
  -9   6   5          9.50          7.31         1.67 o
  -8   6   5         12.17         12.73         1.68 o
  -7   6   5        172.90        183.14         4.00 o
  -6   6   5         14.17         14.98         1.33 o
  -5   6   5         37.29         40.29         2.02 o
  -4   6   5        188.05        184.82         3.82 o
  -3   6   5          0.20          0.23         0.74 o
  -2   6   5          8.96         11.48         0.88 o
  -1   6   5        416.15        409.79        11.84 o
   0   6   5         95.42         78.89         2.48 o
   1   6   5         57.06         60.43         1.68 o
   2   6   5        469.54        448.85        17.65 o
   3   6   5        219.32        197.33        11.96 o
   4   6   5          6.88          9.24         0.96 o
   5   6   5          8.55          7.35         1.12 o
   6   6   5         97.00         92.21         7.25 o
   7   6   5          3.70          3.94         1.41 o
  -9   7   5        283.50        326.75         6.47 o
  -8   7   5        648.67        716.22        11.52 o
  -7   7   5        407.11        420.17         8.15 o
  -6   7   5        576.48        612.04        14.77 o
  -5   7   5        559.34        554.19        20.36 o
  -4   7   5         73.35         70.45         1.81 o
  -3   7   5       1172.69       1192.55        18.07 o
  -2   7   5        288.87        294.41         5.64 o
  -1   7   5         72.15         90.11         4.52 o
   0   7   5         61.05         56.93         2.25 o
   1   7   5        873.86        858.65        31.10 o
   2   7   5        143.47        133.87         5.73 o
   3   7   5        135.46        131.39         9.74 o
   4   7   5       1412.06       1309.78       153.69 o
   5   7   5         60.26         58.81        10.05 o
   6   7   5        332.88        313.86        37.08 o
   7   7   5        109.10        106.03        13.79 o
  -9   8   5          8.03          7.96         1.97 o
  -8   8   5          5.33          4.01         1.45 o
  -7   8   5         10.47         10.80         1.47 o
  -6   8   5        177.93        179.66         4.05 o
  -5   8   5        384.89        361.67        10.58 o
  -4   8   5        484.03        468.12         8.97 o
  -3   8   5        517.81        526.42         8.91 o
  -2   8   5       3783.89       3733.13       103.27 o
  -1   8   5        296.33        327.19        16.99 o
   0   8   5       4103.39       4040.79       189.14 o
   1   8   5         64.92         68.85         4.29 o
   2   8   5       1482.07       1467.50        86.24 o
   3   8   5        405.37        321.46        28.85 o
   4   8   5        309.25        266.14        39.98 o
   5   8   5         81.14         67.84         9.81 o
   6   8   5         13.99         14.98         2.12 o
   7   8   5        179.97        157.47        16.18 o
  -9   9   5         12.36         18.14         1.88 o
  -8   9   5          6.55         10.75         1.46 o
  -7   9   5          1.46          2.26         1.18 o
  -6   9   5          1.93          0.74         0.96 o
  -5   9   5        263.80        240.30        11.69 o
  -4   9   5         25.44         24.68         1.19 o
  -3   9   5          1.80          0.96         0.67 o
  -2   9   5         26.02         30.46         1.00 o
  -1   9   5        330.87        382.40        19.80 o
   0   9   5        616.05        678.90        39.37 o
   1   9   5        476.00        462.83        31.41 o
   2   9   5        282.66        255.63        22.83 o
   3   9   5         63.85         53.80         5.19 o
   4   9   5        486.97        435.41        54.03 o
   5   9   5         75.45         73.30        10.76 o
   6   9   5        104.69        102.78        13.35 o
   7   9   5         10.55         11.09         2.02 o
  -9  10   5          1.98          2.30         1.78 o
  -8  10   5         22.81         27.92         2.31 o
  -7  10   5          0.74         -0.09         1.20 o
  -6  10   5          9.23          7.87         1.21 o
  -5  10   5        530.02        507.91        24.53 o
  -4  10   5        310.10        296.33         5.45 o
  -3  10   5       1080.70       1081.45        21.15 o
  -2  10   5         12.27         13.39         0.92 o
  -1  10   5        242.37        236.09        10.66 o
   0  10   5        202.89        178.16         9.89 o
   1  10   5       1823.54       1969.56        44.64 o
   2  10   5        145.63        115.61        15.53 o
   3  10   5        546.98        508.84        60.28 o
   4  10   5        169.63        162.14        17.77 o
   5  10   5        171.76        166.81        25.26 o
   6  10   5        172.91        169.89        22.21 o
   7  10   5          0.18         -0.66         1.32 o
  -9  11   5        760.56        787.32        12.07 o
  -8  11   5         58.27         58.18         3.10 o
  -7  11   5       1250.90       1319.27        23.70 o
  -6  11   5         68.29         59.55         3.20 o
  -5  11   5       1918.19       1802.06       111.20 o
  -4  11   5         12.55         11.92         1.44 o
  -3  11   5         63.53         60.87         1.92 o
  -2  11   5        184.60        192.65         4.39 o
  -1  11   5          0.37          0.71         0.43 o
   0  11   5          0.48          0.83         0.80 o
   1  11   5        757.73        822.06        42.97 o
   2  11   5        125.34        101.35        13.83 o
   3  11   5       1626.66       1896.08        44.06 o
   4  11   5         16.06         17.60         2.24 o
   5  11   5        620.37        577.09        79.42 o
   6  11   5         78.71         65.23        13.30 o
   7  11   5        148.27        140.12        23.04 o
  -9  12   5        121.83        127.42         4.23 o
  -8  12   5         48.03         48.89         2.18 o
  -7  12   5        338.48        359.91         6.37 o
  -6  12   5         22.33         22.56         2.10 o
  -5  12   5         16.87         14.14         1.07 o
  -4  12   5        626.85        560.22        27.32 o
  -3  12   5         11.56          9.95         0.85 o
  -2  12   5         48.42         46.00         1.95 o
  -1  12   5        143.66        146.90         8.86 o
   0  12   5          0.72          0.60         0.40 o
   1  12   5        127.86        109.66        11.96 o
   2  12   5         17.88         16.77         2.21 o
   3  12   5        182.17        148.96        22.24 o
   4  12   5          0.02          0.37         1.17 o
   5  12   5        286.36        253.43        39.64 o
   6  12   5          1.36          1.71         0.96 o
   7  12   5        313.09        275.99        55.70 o
  -9  13   5        105.34        105.58         3.34 o
  -8  13   5        229.60        245.38         5.29 o
  -7  13   5         94.71        102.22         3.25 o
  -6  13   5        617.16        593.05        27.26 o
  -5  13   5        126.18        119.18        13.10 o
  -4  13   5        288.21        258.48        15.20 o
  -3  13   5        926.95        878.41        42.61 o
  -2  13   5         16.42         15.09         1.57 o
  -1  13   5        991.62        810.84        16.26 o
   0  13   5         28.26         21.72         3.12 o
   1  13   5        760.53        859.35        17.20 o
   2  13   5        188.92        177.58        28.29 o
   3  13   5        402.85        383.65        58.53 o
   4  13   5         12.11         14.12         2.61 o
   5  13   5         25.81         22.64         3.88 o
   6  13   5          0.03          1.21         1.12 o
  -8  14   5          0.03         -0.13         1.33 o
  -7  14   5         83.52         85.48         2.55 o
  -6  14   5        246.90        243.53        11.57 o
  -5  14   5          7.30          5.89         1.29 o
  -4  14   5        539.25        481.45        41.35 o
  -3  14   5        118.66        112.90         6.64 o
  -2  14   5       1464.40       1389.39        75.10 o
  -1  14   5       1171.91       1071.66        85.69 o
   0  14   5        493.48        560.00        12.24 o
   1  14   5        165.29        193.82         5.42 o
   2  14   5        118.83        175.27         5.31 o
   3  14   5        433.54        391.54        68.69 o
   4  14   5        104.79         98.14        23.69 o
   5  14   5        342.33        260.69        55.29 o
   6  14   5          0.53          0.44         1.42 o
  -8  15   5         49.14         50.70         2.24 o
  -7  15   5        986.26        932.34        26.62 o
  -6  15   5          7.07         11.56         1.51 o
  -5  15   5         32.41         34.56         4.40 o
  -4  15   5         62.61         55.26         6.26 o
  -3  15   5        182.88        193.10        10.11 o
  -2  15   5        199.42        180.60        12.22 o
  -1  15   5         93.43         84.97         5.12 o
   0  15   5        125.15        145.76         7.03 o
   1  15   5        108.30         92.28         3.35 o
   2  15   5         68.27         97.22         3.72 o
   3  15   5        372.30        478.30        12.15 o
   4  15   5          5.41          3.49         1.24 o
   5  15   5        625.36        529.41       119.30 o
   6  15   5         23.75         21.26         6.48 o
  -8  16   5         23.39         25.97         2.17 o
  -7  16   5          0.57          1.19         1.44 o
  -6  16   5        229.15        217.31        13.33 o
  -5  16   5         79.69         70.47         8.73 o
  -4  16   5         54.40         50.96         4.29 o
  -3  16   5         13.73         14.19         0.88 o
  -2  16   5         93.19         77.27         5.52 o
  -1  16   5        134.75        132.54        14.64 o
   0  16   5        124.82        140.81         4.72 o
   1  16   5         32.97         33.49         2.18 o
   2  16   5          0.02          0.92         1.79 o
   3  16   5         29.48         39.68         2.52 o
   4  16   5         39.90         28.90         8.81 o
   5  16   5          1.22          1.59         1.13 o
   6  16   5         61.25         57.85        15.45 o
  -8  17   5        423.17        398.99         7.69 o
  -7  17   5        233.13        229.90         4.57 o
  -6  17   5        121.29        125.39         8.35 o
  -5  17   5          0.25          0.20         0.93 o
  -4  17   5        104.25         96.48         7.66 o
  -3  17   5        100.24         98.72         7.48 o
  -2  17   5        190.94        186.68        12.28 o
  -1  17   5         22.09         13.82         5.39 o
   0  17   5         98.66        136.59         4.31 o
   1  17   5        181.92        209.56         6.01 o
   2  17   5         79.49        101.40         3.95 o
   3  17   5        132.27        172.63         6.01 o
   4  17   5          0.60          1.06         1.83 o
   5  17   5        143.73        123.38        37.99 o
   6  17   5         12.55         12.72         5.52 o
  -8  18   5        376.78        368.73         7.48 o
  -7  18   5          6.44          6.72         1.48 o
  -6  18   5         97.33         89.97         6.16 o
  -5  18   5          1.43          1.04         1.01 o
  -4  18   5        402.14        366.51        32.46 o
  -3  18   5         34.48         32.86         2.25 o
  -2  18   5        599.70        610.49        54.36 o
  -1  18   5        337.49        353.67         8.86 o
   0  18   5       1490.06       1824.23        42.71 o
   1  18   5          4.90          3.20         1.50 o
   2  18   5        944.77       1163.29        24.17 o
   3  18   5          5.43          7.54         2.26 o
   4  18   5        454.72        637.14        19.86 o
   5  18   5          6.89          4.16         2.67 o
  -7  19   5         50.24         50.38         2.14 o
  -6  19   5         12.94         11.75         1.49 o
  -5  19   5         39.49         32.51         2.51 o
  -4  19   5         32.25         29.92         2.75 o
  -3  19   5        213.93        210.69        13.82 o
  -2  19   5         81.04         72.15         8.67 o
  -1  19   5         67.54         82.27         3.24 o
   0  19   5          5.75          8.96         1.67 o
   1  19   5        224.09        320.76         9.22 o
   2  19   5          8.65          9.90         3.37 o
   3  19   5          0.13         -0.73         1.80 o
   4  19   5         35.96         41.92         3.19 o
   5  19   5        141.77        190.04         6.79 o
  -7  20   5         14.14         13.25         1.46 o
  -6  20   5         42.31         45.59         2.00 o
  -5  20   5          0.84          2.48         1.11 o
  -4  20   5        106.20        102.89         7.38 o
  -3  20   5          0.71          2.00         0.83 o
  -2  20   5          1.53          2.11         0.63 o
  -1  20   5         26.10         21.73         2.78 o
   0  20   5          0.01         -0.13         1.56 o
   1  20   5         17.16         22.05         2.59 o
   2  20   5         46.39         65.09         3.50 o
   3  20   5        130.37        177.82         5.77 o
   4  20   5          0.67          0.07         1.99 o
   5  20   5         99.85        146.48        11.45 o
  -7  21   5        527.77        521.60        12.64 o
  -6  21   5         70.36         68.07         3.12 o
  -5  21   5        457.50        429.96        20.76 o
  -4  21   5         48.32         40.04         4.02 o
  -3  21   5         27.43         28.84         1.90 o
  -2  21   5          0.16         -0.01         0.59 o
  -1  21   5          0.08          0.51         1.33 o
   0  21   5        164.87        209.54         6.53 o
   1  21   5         15.16         21.21         2.65 o
   2  21   5        171.68        224.96        12.30 o
   3  21   5        113.80        137.01         5.82 o
   4  21   5         76.74        105.70         4.60 o
   5  21   5         18.45         20.12         2.84 o
  -6  22   5        402.62        383.69        16.60 o
  -5  22   5        286.17        259.58        17.06 o
  -4  22   5        161.32        146.79        11.80 o
  -3  22   5        619.96        554.84        58.19 o
  -2  22   5        117.29        103.43        17.14 o
  -1  22   5        345.42        420.44        10.37 o
   0  22   5         17.60         21.97         2.35 o
   1  22   5        207.21        282.22        12.96 o
   2  22   5        212.54        300.06         8.17 o
   3  22   5         27.04         35.72         2.86 o
   4  22   5        101.71        140.45         6.02 o
  -6  23   5        145.54        137.13         9.03 o
  -5  23   5         59.72         56.82         3.69 o
  -4  23   5         85.39         75.38         8.39 o
  -3  23   5         34.06         32.30         3.96 o
  -2  23   5          0.04         -0.10         0.71 o
  -1  23   5        374.43        477.62        16.86 o
   0  23   5        102.99        138.40         6.32 o
   1  23   5         37.72         48.83         5.77 o
   2  23   5         38.87         56.03         3.53 o
   3  23   5         44.50         62.54         3.55 o
   4  23   5         23.07         37.10         4.45 o
  -5  24   5          8.46          8.97         1.89 o
  -4  24   5         14.80         15.67         2.20 o
  -3  24   5        123.18        106.43        13.20 o
  -2  24   5        123.31        145.89         4.61 o
  -1  24   5        112.03        155.02         4.90 o
   0  24   5         47.34         56.76         3.56 o
   1  24   5          1.15          0.98         1.74 o
   2  24   5         79.41        113.87         4.38 o
   3  24   5         23.12         30.12         3.36 o
  -5  25   5        190.23        172.14        21.64 o
  -4  25   5        147.17        135.02        19.95 o
  -3  25   5         63.28         59.30         7.55 o
  -2  25   5         31.33         43.28         3.06 o
  -1  25   5          3.20          2.78         3.09 o
   0  25   5         36.49         55.96         2.93 o
   1  25   5         86.87        105.09         6.55 o
   2  25   5         30.08         41.71         3.05 o
   3  25   5         71.06         93.33         6.06 o
  -4  26   5          1.87          1.59         1.06 o
  -3  26   5         88.30         71.42        15.65 o
  -2  26   5         15.74         22.44         2.60 o
  -1  26   5        132.75        161.42         5.16 o
   0  26   5          6.20          8.43         2.81 o
   1  26   5        496.85        655.19        15.48 o
   2  26   5        123.63        189.58         6.49 o
  -3  27   5         77.24         60.51        13.53 o
  -2  27   5         10.46         14.93         2.42 o
  -1  27   5          3.86          5.74         2.00 o
   0  27   5          0.50          0.09         1.99 o
   1  27   5        127.15        171.27         5.90 o
  -2  28   5         26.87         28.86         2.91 o
  -1  28   5         30.99         41.14         3.73 o
   0  28   5        168.52        218.96        11.74 o
  -8   0   6         85.84        109.11         4.31 o
  -6   0   6        149.57        143.30         4.77 o
  -4   0   6        464.96        481.05        10.51 o
  -2   0   6       1627.38       1643.93        30.98 o
   0   0   6       7252.74       7249.79       242.04 o
   2   0   6        677.51        674.24        13.59 o
   4   0   6        325.68        261.80         8.20 o
   6   0   6          0.59          2.61         1.82 o
  -9   1   6         78.38         85.32         3.67 o
  -8   1   6        258.11        282.69         5.53 o
  -7   1   6        165.64        179.32         3.98 o
  -6   1   6        208.82        221.52         4.27 o
  -5   1   6        377.35        370.18         6.18 o
  -4   1   6        116.48        116.55         2.53 o
  -3   1   6          0.66          1.85         0.79 o
  -2   1   6         91.97         83.81         2.15 o
  -1   1   6        139.74        154.82         4.59 o
   0   1   6         28.56         24.80         1.17 o
   1   1   6       1944.61       1865.02        30.66 o
   2   1   6         72.42         67.45         1.66 o
   3   1   6         79.46         65.38         1.97 o
   4   1   6          0.06         -0.30         1.10 o
   5   1   6        541.17        478.36        15.33 o
   6   1   6         20.80         15.37         1.54 o
   7   1   6        348.33        328.66         6.60 o
  -9   2   6        143.20        160.47         4.41 o
  -8   2   6          1.49          1.31         1.40 o
  -7   2   6        104.39        104.28         3.17 o
  -6   2   6         56.95         57.01         2.44 o
  -5   2   6        104.92         99.83         2.34 o
  -4   2   6         81.54         83.18         2.46 o
  -3   2   6          0.23          1.54         0.78 o
  -2   2   6        244.35        277.60         6.94 o
  -1   2   6         34.46         29.18         1.20 o
   0   2   6        142.60        161.19         3.17 o
   1   2   6       1374.60       1287.08        18.40 o
   2   2   6         79.40         68.34         1.75 o
   3   2   6        659.25        577.38        19.35 o
   4   2   6        736.97        623.04        42.71 o
   5   2   6        102.81         82.05         4.41 o
   6   2   6        888.72        821.09        28.96 o
   7   2   6         56.74         48.17         2.36 o
  -9   3   6        226.14        241.21         5.64 o
  -8   3   6         38.20         44.93         2.15 o
  -7   3   6        337.93        377.24         7.47 o
  -6   3   6        444.48        439.87         8.52 o
  -5   3   6        242.69        218.58         6.08 o
  -4   3   6         37.83         38.80         1.58 o
  -3   3   6        723.73        715.88        10.25 o
  -2   3   6          1.25          3.85         0.68 o
  -1   3   6        354.59        357.99         7.04 o
   0   3   6        227.99        241.95         4.51 o
   1   3   6        583.87        548.11        13.18 o
   2   3   6        198.57        170.40         4.03 o
   3   3   6       1333.21       1137.34        63.01 o
   4   3   6         12.76         10.43         1.15 o
   5   3   6        616.01        527.63        41.17 o
   6   3   6         13.37         14.33         1.46 o
   7   3   6        451.59        449.98        10.86 o
  -9   4   6          0.02         -0.73         1.56 o
  -8   4   6          3.29          3.80         1.74 o
  -7   4   6        374.24        402.09         8.40 o
  -6   4   6       1352.13       1366.19        28.94 o
  -5   4   6        798.45        791.46        19.63 o
  -4   4   6        763.32        714.29        20.40 o
  -3   4   6       1546.35       1429.63        26.41 o
  -2   4   6       2073.94       2044.20        26.39 o
  -1   4   6         96.68         82.40         2.56 o
   0   4   6         96.03         97.17         4.11 o
   1   4   6        265.88        263.87         8.40 o
   2   4   6        974.61        846.70        41.62 o
   3   4   6          1.77          1.63         0.89 o
   4   4   6         51.92         47.76         6.29 o
   5   4   6        216.04        200.13        22.06 o
   6   4   6         22.68         16.30         1.50 o
   7   4   6        280.97        270.41        12.30 o
  -9   5   6         11.85         11.79         1.91 o
  -8   5   6        232.88        244.11         4.95 o
  -7   5   6          0.29          0.91         1.28 o
  -6   5   6          8.25          9.01         1.37 o
  -5   5   6         16.27         14.82         1.31 o
  -4   5   6         11.43         14.30         1.05 o
  -3   5   6         38.98         32.82         1.18 o
  -2   5   6         39.58         48.89         1.44 o
  -1   5   6        466.97        499.95        14.02 o
   0   5   6        337.80        343.35        14.65 o
   1   5   6         64.06         67.71         2.14 o
   2   5   6          0.34          0.17         0.82 o
   3   5   6        883.30        751.06        78.99 o
   4   5   6          5.26          7.61         1.40 o
   5   5   6        103.83         98.86        12.37 o
   6   5   6         65.36         61.36         4.13 o
   7   5   6          0.01          0.27         1.70 o
  -9   6   6         37.91         31.66         2.83 o
  -8   6   6         30.69         34.77         1.98 o
  -7   6   6          0.47          0.60         1.26 o
  -6   6   6        597.47        586.00        18.04 o
  -5   6   6          6.28          5.68         1.21 o
  -4   6   6       2647.34       2534.04        67.74 o
  -3   6   6        107.17         97.30         2.61 o
  -2   6   6        704.54        661.04        19.51 o
  -1   6   6        693.55        668.62        21.66 o
   0   6   6          6.17          3.25         0.60 o
   1   6   6         85.33         75.68         3.59 o
   2   6   6         35.01         28.84         2.13 o
   3   6   6        322.31        280.54        29.54 o
   4   6   6          7.13          5.33         1.05 o
   5   6   6        480.96        422.51        54.43 o
   6   6   6         10.96         10.23         1.42 o
   7   6   6        188.39        166.18        12.17 o
  -9   7   6        424.89        439.16         7.46 o
  -8   7   6        374.72        397.79         7.04 o
  -7   7   6        418.01        418.88         7.82 o
  -6   7   6        507.27        505.17        14.65 o
  -5   7   6        574.38        549.38        32.72 o
  -4   7   6        286.89        263.47        14.25 o
  -3   7   6        254.79        250.01         9.62 o
  -2   7   6        362.93        348.42        12.93 o
  -1   7   6        728.01        722.37        21.75 o
   0   7   6          2.04          4.59         0.63 o
   1   7   6        194.41        157.92        11.64 o
   2   7   6          5.87          8.73         1.97 o
   3   7   6          0.73          0.30         0.81 o
   4   7   6         16.26         14.04         2.40 o
   5   7   6        323.24        298.61        39.50 o
   6   7   6         58.68         56.45         5.15 o
  -9   8   6         79.95         80.53         2.60 o
  -8   8   6        123.59        128.15         3.65 o
  -7   8   6        269.40        289.44        11.72 o
  -6   8   6        494.70        483.52        15.16 o
  -5   8   6       1164.33       1109.67        83.26 o
  -4   8   6       2212.85       2097.94       128.02 o
  -3   8   6        688.76        638.31        30.79 o
  -2   8   6        155.65        142.03         3.86 o
  -1   8   6       1139.89       1130.51        59.84 o
   0   8   6         98.48         84.42         6.10 o
   1   8   6       1144.63       1164.84        95.69 o
   2   8   6        541.13        448.62        50.55 o
   3   8   6        126.72        113.65        13.63 o
   4   8   6        389.03        348.75        46.78 o
   5   8   6          6.89          4.52         1.27 o
   6   8   6         83.17         86.78        11.69 o
  -9   9   6        131.82        144.39         3.92 o
  -8   9   6          0.37          1.89         1.46 o
  -7   9   6         65.37         81.92         2.67 o
  -6   9   6        159.40        151.61         7.66 o
  -5   9   6         56.36         54.74         4.82 o
  -4   9   6         73.32         81.57         3.51 o
  -3   9   6        464.75        445.50        17.86 o
  -2   9   6        976.51        880.72        64.32 o
  -1   9   6        119.40         86.49         6.25 o
   0   9   6        302.32        275.40        21.05 o
   1   9   6        109.02         84.17         8.55 o
   2   9   6        270.67        275.69        36.44 o
   3   9   6         15.73         10.65         0.89 o
   4   9   6         88.74         81.12        11.07 o
   5   9   6         18.88         17.93         3.13 o
   6   9   6         10.14          8.81         1.56 o
  -9  10   6         19.84         18.72         1.88 o
  -8  10   6        374.74        408.08         7.96 o
  -7  10   6         90.55         97.05         3.77 o
  -6  10   6        444.02        448.21        25.00 o
  -5  10   6          6.20          6.96         1.28 o
  -4  10   6          0.29         -0.30         0.82 o
  -3  10   6        239.80        237.79        16.55 o
  -2  10   6        989.96        913.96        72.75 o
  -1  10   6        566.26        510.07        42.09 o
   0  10   6        977.00        991.12        84.36 o
   1  10   6         11.74         18.03         2.29 o
   2  10   6        780.14        802.88        89.19 o
   3  10   6          0.29          0.61         0.70 o
   4  10   6        367.93        358.63        49.33 o
   5  10   6         69.40         69.84        13.06 o
   6  10   6        200.88        169.41        30.69 o
  -9  11   6        130.19        137.63         3.90 o
  -8  11   6        772.10        779.62        17.74 o
  -7  11   6         54.40         59.65         3.11 o
  -6  11   6        252.39        237.62        13.65 o
  -5  11   6          7.44          6.29         1.12 o
  -4  11   6       1040.70        965.88        77.62 o
  -3  11   6          2.09          1.03         0.74 o
  -2  11   6         91.73         82.74         7.18 o
  -1  11   6        572.59        511.21        48.38 o
   0  11   6        123.06        106.64        13.19 o
   1  11   6          2.86          1.30         0.57 o
   2  11   6         19.75         15.91         1.60 o
   3  11   6          5.25          3.88         0.72 o
   4  11   6        143.45        141.12        22.83 o
   5  11   6         20.51         20.45         4.24 o
   6  11   6         60.67         68.04        13.71 o
  -8  12   6         93.18         93.37         3.57 o
  -7  12   6        545.84        552.11        22.23 o
  -6  12   6          9.55         11.07         1.33 o
  -5  12   6        385.27        367.43        39.83 o
  -4  12   6        340.15        293.28        34.22 o
  -3  12   6       1069.67       1035.05        98.57 o
  -2  12   6          0.14         -0.68         0.88 o
  -1  12   6        546.95        487.69        53.54 o
   0  12   6        335.92        277.19        31.87 o
   1  12   6        162.92        149.62        23.34 o
   2  12   6        344.19        338.44        47.97 o
   3  12   6         12.87         13.56         2.61 o
   4  12   6        258.32        252.92        44.33 o
   5  12   6         82.31         74.67        14.87 o
   6  12   6        122.42        111.73        25.73 o
  -8  13   6          0.37         -0.77         1.68 o
  -7  13   6          3.85          5.60         1.45 o
  -6  13   6        410.46        393.07        33.08 o
  -5  13   6          6.06          7.92         1.39 o
  -4  13   6          2.77          3.15         1.01 o
  -3  13   6         26.24         30.67         2.14 o
  -2  13   6        457.09        410.93        39.85 o
  -1  13   6         22.21         20.17         1.09 o
   0  13   6          8.47          5.91         0.76 o
   1  13   6         73.05         57.34         8.03 o
   2  13   6        114.43         89.08        17.61 o
   3  13   6         23.94         25.41         5.43 o
   4  13   6        385.39        363.38        65.85 o
   5  13   6         26.59         20.84         4.21 o
   6  13   6        205.60        173.30        45.68 o
  -8  14   6          0.01         -0.78         1.88 o
  -7  14   6        212.44        198.77        12.90 o
  -6  14   6         15.78         20.80         3.02 o
  -5  14   6       1342.97       1116.18       162.77 o
  -4  14   6        465.79        437.62        57.89 o
  -3  14   6       1203.29       1130.38       110.38 o
  -2  14   6         13.16         12.61         1.03 o
  -1  14   6        623.02        582.12        61.70 o
   0  14   6        261.03        250.15        40.00 o
   1  14   6        313.27        258.51        68.38 o
   2  14   6        208.04        262.28         8.24 o
   3  14   6         53.80         35.93         9.56 o
   4  14   6          4.10          1.63         0.92 o
   5  14   6        118.30        107.23        26.55 o
   6  14   6         19.98         17.56         5.44 o
  -8  15   6         71.40         71.30         2.63 o
  -7  15   6         49.22         45.32         3.71 o
  -6  15   6        522.46        500.54        37.36 o
  -5  15   6         89.36         78.98        10.41 o
  -4  15   6        106.77         92.62        11.80 o
  -3  15   6        284.78        269.26        26.08 o
  -2  15   6         88.14         82.41         7.61 o
  -1  15   6          0.02          0.07         0.56 o
   0  15   6         12.94         23.11         2.02 o
   1  15   6        131.91        151.41         5.01 o
   2  15   6        515.29        660.85        15.36 o
   3  15   6         60.62         49.45        16.14 o
   4  15   6        149.11        117.22        36.94 o
   5  15   6         30.63         28.89         9.86 o
  -8  16   6        119.26        124.38         3.84 o
  -7  16   6          3.80          3.67         1.71 o
  -6  16   6         25.73         27.18         3.39 o
  -5  16   6        272.99        254.96        32.73 o
  -4  16   6         20.90         20.65         2.27 o
  -3  16   6        169.06        164.67        16.51 o
  -2  16   6        362.88        332.61        40.00 o
  -1  16   6        102.46         97.58        12.16 o
   0  16   6        421.12        569.66        13.43 o
   1  16   6         91.47        125.31         4.43 o
   2  16   6        226.22        295.04         8.70 o
   3  16   6        256.35        368.38        11.53 o
   4  16   6         67.63         52.07        20.63 o
   5  16   6         38.63         29.77        11.21 o
  -7  17   6          9.72          9.93         1.77 o
  -6  17   6        373.12        359.42        23.82 o
  -5  17   6         94.17         84.20        10.25 o
  -4  17   6         73.67         75.18        10.07 o
  -3  17   6        355.29        351.29        37.33 o
  -2  17   6         64.24         59.39         6.76 o
  -1  17   6        432.53        541.53        12.85 o
   0  17   6         10.05         18.96         2.28 o
   1  17   6         99.12        147.23         5.31 o
   2  17   6         57.21         88.84         3.77 o
   3  17   6         37.17         44.52         5.10 o
   4  17   6         96.32        123.20         5.50 o
   5  17   6         24.81         14.14         7.33 o
  -7  18   6        154.31        157.32         5.81 o
  -6  18   6          1.13          0.00         1.26 o
  -5  18   6        542.60        484.95        45.20 o
  -4  18   6         47.70         42.19         3.70 o
  -3  18   6       1150.24       1034.36       118.64 o
  -2  18   6         10.35          7.46         0.85 o
  -1  18   6        814.28        949.29        20.66 o
   0  18   6        183.04        275.59         8.87 o
   1  18   6        488.61        655.18        15.33 o
   2  18   6        255.32        346.20         8.96 o
   3  18   6        129.02        194.11         6.41 o
   4  18   6          9.02          8.77         3.12 o
   5  18   6        116.46        164.09         8.67 o
  -7  19   6        299.06        296.63        11.36 o
  -6  19   6          0.14         -0.81         1.40 o
  -5  19   6        296.49        286.28        28.26 o
  -4  19   6         10.51         10.54         1.22 o
  -3  19   6         46.02         53.50         5.89 o
  -2  19   6        204.91        199.65        29.72 o
  -1  19   6         11.52         16.02         2.00 o
   0  19   6         81.83        113.76         5.61 o
   1  19   6         67.02         84.82         3.49 o
   2  19   6         10.69         18.17         3.63 o
   3  19   6         47.79         79.44         4.00 o
   4  19   6        425.22        635.14        16.48 o
  -6  20   6          7.22          7.12         1.62 o
  -5  20   6         81.80         78.87         9.93 o
  -4  20   6        133.33        126.48        15.18 o
  -3  20   6         15.20         12.12         1.75 o
  -2  20   6          4.80          7.63         1.23 o
  -1  20   6         24.98         34.67         2.28 o
   0  20   6         39.18         57.44         3.70 o
   1  20   6         36.61         54.26         3.02 o
   2  20   6         64.14         80.14         7.03 o
   3  20   6          4.06          7.73         2.23 o
   4  20   6         89.31        130.25         5.44 o
  -6  21   6        243.32        238.48        12.36 o
  -5  21   6          4.04          1.87         1.11 o
  -4  21   6        168.46        170.30        20.35 o
  -3  21   6          3.71          2.47         0.97 o
  -2  21   6         48.24         39.40        10.39 o
  -1  21   6          2.00          4.31         1.84 o
   0  21   6         30.20         38.46         4.14 o
   1  21   6          0.02         -0.97         2.42 o
   2  21   6         14.24         19.35         2.28 o
   3  21   6         80.44        130.50         6.11 o
   4  21   6         38.45         64.22         3.84 o
  -6  22   6        115.68        101.30         7.29 o
  -5  22   6        124.28        115.38        10.81 o
  -4  22   6        107.44         98.25        11.85 o
  -3  22   6        209.21        187.64        29.68 o
  -2  22   6        185.17        235.26        10.03 o
  -1  22   6        379.84        524.00        12.55 o
   0  22   6        112.98        155.97         5.04 o
   1  22   6         32.91         47.93         4.07 o
   2  22   6        109.30        165.89         6.22 o
   3  22   6         27.35         41.50         3.43 o
  -5  23   6         20.63         16.01         3.30 o
  -4  23   6          3.64          4.12         1.44 o
  -3  23   6          8.75          7.46         1.18 o
  -2  23   6         66.88         82.81         3.77 o
  -1  23   6          0.75          0.60         1.86 o
   0  23   6          0.02          0.20         1.71 o
   1  23   6         45.44         61.01         3.50 o
   2  23   6        128.72        210.97         7.28 o
   3  23   6        210.56        303.73        15.29 o
  -5  24   6        154.31        133.13        19.91 o
  -4  24   6          2.39          2.65         0.98 o
  -3  24   6        125.50        102.70        22.87 o
  -2  24   6         73.74         91.01         3.97 o
  -1  24   6        227.27        322.25         9.36 o
   0  24   6        118.01        169.31         7.21 o
   1  24   6         12.57         21.59         3.21 o
   2  24   6        226.33        327.31         8.82 o
  -4  25   6        123.68        116.45        19.68 o
  -3  25   6         14.32         11.54         3.75 o
  -2  25   6        123.43        157.29         5.35 o
  -1  25   6         26.54         30.30         2.57 o
   0  25   6         21.01         34.49         2.72 o
   1  25   6         73.15        106.75         4.43 o
  -3  26   6         37.77         28.93        13.70 o
  -2  26   6        396.26        483.68        12.06 o
  -1  26   6         14.28         18.39         3.05 o
   0  26   6        116.13        151.51         5.70 o
  -9   0   7          9.24          9.52         2.48 o
  -7   0   7       1373.27       1370.54        29.02 o
  -5   0   7       1293.25       1253.89        25.67 o
  -3   0   7       2161.76       1987.65        41.51 o
  -1   0   7        404.25        393.43         9.22 o
   1   0   7       1696.16       1476.18        40.38 o
   3   0   7        790.53        657.60        15.02 o
   5   0   7        280.93        267.55        11.26 o
  -9   1   7         26.42         29.35         2.09 o
  -8   1   7        665.16        705.09        11.62 o
  -7   1   7        276.26        291.32         5.60 o
  -6   1   7          1.09          1.83         1.14 o
  -5   1   7        206.45        203.35         5.71 o
  -4   1   7        211.68        207.07         4.19 o
  -3   1   7        191.08        172.46         3.70 o
  -2   1   7       1608.45       1452.91        19.32 o
  -1   1   7         65.79         64.26         1.72 o
   0   1   7         22.06         17.55         1.02 o
   1   1   7        101.04         83.81         2.01 o
   2   1   7        301.10        257.27         7.30 o
   3   1   7         51.21         39.29         1.67 o
   4   1   7        121.19        106.46         3.87 o
   5   1   7         59.87         52.67         1.99 o
   6   1   7         25.14         23.93         1.70 o
  -9   2   7        301.01        307.75         6.40 o
  -8   2   7          3.19          4.52         1.46 o
  -7   2   7        263.93        279.38         6.45 o
  -6   2   7          3.21          2.90         1.43 o
  -5   2   7        211.00        223.64         6.37 o
  -4   2   7        103.72        108.20         2.79 o
  -3   2   7         10.02          8.78         1.03 o
  -2   2   7          5.77          4.82         1.10 o
  -1   2   7        133.96        130.81         3.84 o
   0   2   7         15.87         12.55         0.92 o
   1   2   7        183.02        155.58         4.79 o
   2   2   7         46.01         35.59         2.47 o
   3   2   7          9.73         10.27         1.20 o
   4   2   7         86.34         78.43         4.29 o
   5   2   7          0.08          1.03         1.30 o
   6   2   7         70.48         61.87         2.16 o
  -9   3   7        211.34        218.83         5.17 o
  -8   3   7        722.40        745.37        12.40 o
  -7   3   7          8.14          9.49         1.45 o
  -6   3   7       1268.65       1319.15        30.44 o
  -5   3   7          7.71          8.17         1.22 o
  -4   3   7        168.55        165.23         3.65 o
  -3   3   7         65.65         58.87         1.71 o
  -2   3   7         53.79         48.22         2.14 o
  -1   3   7         43.90         35.66         1.48 o
   0   3   7       1733.44       1469.81        58.81 o
   1   3   7         68.55         67.81         2.29 o
   2   3   7        248.44        226.91        21.28 o
   3   3   7         28.21         27.55         2.55 o
   4   3   7         98.91        102.18         6.75 o
   5   3   7         48.80         47.36         2.67 o
   6   3   7        139.49        140.30         6.76 o
  -9   4   7        145.37        146.51         4.16 o
  -8   4   7          3.90          3.26         1.62 o
  -7   4   7         22.67         25.15         1.81 o
  -6   4   7        332.44        346.11        10.84 o
  -5   4   7        748.07        725.54        35.12 o
  -4   4   7        479.31        473.44        24.68 o
  -3   4   7        717.16        661.44        37.21 o
  -2   4   7        808.10        775.94        25.43 o
  -1   4   7       2139.27       1877.86        69.14 o
   0   4   7       2551.38       2479.05       100.25 o
   1   4   7        259.48        233.93        17.63 o
   2   4   7       1265.04       1153.62       116.04 o
   3   4   7         59.04         48.67         9.18 o
   4   4   7        207.80        192.32        20.84 o
   5   4   7          2.06          1.86         1.24 o
   6   4   7         19.86         19.09         1.99 o
  -9   5   7         15.45         15.61         2.19 o
  -8   5   7          0.66          0.99         1.52 o
  -7   5   7         76.44         73.66         4.33 o
  -6   5   7         79.68         86.53         2.37 o
  -5   5   7        226.36        224.89        10.33 o
  -4   5   7        604.72        570.68        36.51 o
  -3   5   7         40.52         35.93         2.70 o
  -2   5   7        123.04        123.73         6.59 o
  -1   5   7          7.91          8.62         0.90 o
   0   5   7        944.12        867.64        42.64 o
   1   5   7        132.36        117.36        11.09 o
   2   5   7         80.88         77.82         8.78 o
   3   5   7        493.16        398.18        55.91 o
   4   5   7          3.50          2.73         1.04 o
   5   5   7         93.52        100.68         7.73 o
   6   5   7          9.13          8.83         1.59 o
  -9   6   7         50.83         58.62         2.69 o
  -8   6   7         15.98         16.45         1.87 o
  -7   6   7         97.86        113.19         6.65 o
  -6   6   7         29.91         35.50         2.75 o
  -5   6   7         23.79         26.18         2.54 o
  -4   6   7          4.18          4.38         1.19 o
  -3   6   7        190.45        168.99        12.26 o
  -2   6   7        172.36        157.38        10.85 o
  -1   6   7        602.13        591.03        36.64 o
   0   6   7         73.56         56.77         4.29 o
   1   6   7        418.15        363.50        49.39 o
   2   6   7        115.02         94.67        12.37 o
   3   6   7          1.17          0.64         1.33 o
   4   6   7        131.03        118.53        15.21 o
   5   6   7         95.21         82.67         7.11 o
   6   6   7        213.89        214.01        19.40 o
  -9   7   7        402.92        427.44         7.67 o
  -8   7   7        794.49        841.68        16.99 o
  -7   7   7         99.89        103.29         4.05 o
  -6   7   7        479.04        504.08        17.70 o
  -5   7   7        516.86        496.40        28.96 o
  -4   7   7       1071.41        943.53        95.72 o
  -3   7   7        357.90        331.80        32.10 o
  -2   7   7         60.44         60.90         4.82 o
  -1   7   7        100.00         90.09         7.81 o
   0   7   7          0.02          2.15         0.81 o
   1   7   7        253.96        200.67        25.29 o
   2   7   7        456.02        411.32        53.59 o
   3   7   7        391.58        338.68        45.45 o
   4   7   7        197.09        163.38        22.11 o
   5   7   7         80.09         79.46         8.78 o
   6   7   7         18.96         21.47         1.73 o
  -8   8   7        256.80        270.16         5.37 o
  -7   8   7         23.31         25.40         1.68 o
  -6   8   7         13.33         13.83         1.55 o
  -5   8   7         75.17         70.00         4.90 o
  -4   8   7        281.85        236.26        28.40 o
  -3   8   7          6.20          4.24         0.85 o
  -2   8   7        614.23        514.45        44.97 o
  -1   8   7        201.27        182.99        14.84 o
   0   8   7        177.63        133.49        15.60 o
   1   8   7         22.70         27.43         4.19 o
   2   8   7        522.86        485.14        67.16 o
   3   8   7         39.17         33.66         5.57 o
   4   8   7        357.11        320.43        48.19 o
   5   8   7         24.24         22.74         4.05 o
   6   8   7        446.55        393.36        56.80 o
  -8   9   7         13.53         16.75         1.99 o
  -7   9   7          9.08         11.98         1.59 o
  -6   9   7         14.48         13.83         1.38 o
  -5   9   7        193.73        178.85        19.25 o
  -4   9   7         23.30         17.98         1.69 o
  -3   9   7         83.46         75.45         8.22 o
  -2   9   7        213.71        202.71        25.53 o
  -1   9   7        248.43        228.47        28.43 o
   0   9   7        150.67        163.16        20.85 o
   1   9   7        410.42        373.70        46.13 o
   2   9   7        190.62        188.59        21.88 o
   3   9   7        108.10         97.10        15.60 o
   4   9   7        164.37        135.54        27.02 o
   5   9   7         37.84         33.53         5.89 o
  -8  10   7          3.57          3.54         1.69 o
  -7  10   7        260.05        260.50        13.35 o
  -6  10   7         62.52         65.87         6.95 o
  -5  10   7        166.01        142.03        17.88 o
  -4  10   7         22.11         18.75         3.89 o
  -3  10   7        551.88        430.29        62.30 o
  -2  10   7         15.42          9.56         1.04 o
  -1  10   7        788.22        703.95        73.87 o
   0  10   7          2.31          1.82         0.68 o
   1  10   7        803.30        847.96       104.95 o
   2  10   7          4.85          3.71         0.75 o
   3  10   7        387.85        387.99        55.19 o
   4  10   7          8.91         10.17         1.30 o
   5  10   7          0.19         -0.97         1.26 o
  -8  11   7        138.27        125.73         5.21 o
  -7  11   7        961.86        971.44        54.12 o
  -6  11   7        257.88        240.30        18.73 o
  -5  11   7         96.20         91.35        14.15 o
  -4  11   7         88.20         84.09        13.21 o
  -3  11   7          4.58          1.97         1.09 o
  -2  11   7        109.17         81.81        11.90 o
  -1  11   7         64.10         72.68         9.78 o
   0  11   7        139.34        113.46        12.83 o
   1  11   7         32.48         29.14         3.81 o
   2  11   7        144.85        147.43        22.10 o
   3  11   7         27.44         27.33         4.74 o
   4  11   7        257.58        246.87        43.29 o
   5  11   7        251.67        217.99        48.92 o
  -8  12   7          0.86          2.27         1.53 o
  -7  12   7         86.68         92.67         5.21 o
  -6  12   7        273.48        259.05        22.19 o
  -5  12   7         16.50         16.48         1.31 o
  -4  12   7         90.77         75.69        12.05 o
  -3  12   7        454.54        423.33        57.99 o
  -2  12   7          8.57         12.33         1.64 o
  -1  12   7        147.49        148.31        20.42 o
   0  12   7         96.86         96.52        13.77 o
   1  12   7         24.00         20.44         4.22 o
   2  12   7         15.20         17.34         2.59 o
   3  12   7          5.99          5.44         1.23 o
   4  12   7          9.69          7.59         1.96 o
   5  12   7         65.17         50.12        12.08 o
  -8  13   7        106.23        108.02         6.37 o
  -7  13   7         36.90         37.23         1.89 o
  -6  13   7        189.81        183.69        14.87 o
  -5  13   7        101.86         97.45         9.68 o
  -4  13   7        119.92        103.29        16.76 o
  -3  13   7        309.04        273.33        31.32 o
  -2  13   7        105.22         92.71        10.89 o
  -1  13   7        631.35        592.54        73.81 o
   0  13   7          3.31          5.70         1.14 o
   1  13   7        334.02        330.56        55.72 o
   2  13   7         52.67         41.01         8.85 o
   3  13   7        172.95        166.06        33.32 o
   4  13   7         49.19         49.25        13.01 o
   5  13   7         26.12         26.92         7.43 o
  -8  14   7         21.91         21.39         2.00 o
  -7  14   7        157.78        155.84         7.89 o
  -6  14   7        116.46        110.98         7.17 o
  -5  14   7          7.44          4.21         1.17 o
  -4  14   7        406.45        376.53        51.36 o
  -3  14   7        203.31        193.67        25.70 o
  -2  14   7        519.75        506.98        59.41 o
  -1  14   7        328.02        300.38        43.36 o
   0  14   7        324.98        365.69        60.93 o
   1  14   7        222.71        177.34        37.76 o
   2  14   7        294.96        371.36        81.19 o
   3  14   7        239.29        221.55        51.80 o
   4  14   7          1.57          1.77         0.76 o
   5  14   7        482.13        395.05       122.88 o
  -7  15   7        104.44         99.08         3.21 o
  -6  15   7        530.12        539.97        42.53 o
  -5  15   7         30.60         32.91         5.09 o
  -4  15   7         48.85         46.76         6.43 o
  -3  15   7          8.41          6.18         0.93 o
  -2  15   7        356.74        331.65        44.00 o
  -1  15   7        162.63        148.91        25.41 o
   0  15   7          1.50          0.34         0.98 o
   1  15   7         10.18         10.80         2.88 o
   2  15   7         98.48        118.11         5.50 o
   3  15   7        149.02        105.03        40.60 o
   4  15   7        174.91        130.53        42.41 o
  -7  16   7          8.02         10.34         1.73 o
  -6  16   7         21.97         23.75         2.33 o
  -5  16   7         65.83         61.43         8.12 o
  -4  16   7         64.06         61.27         8.47 o
  -3  16   7          1.24          1.36         1.10 o
  -2  16   7         22.91         23.76         3.56 o
  -1  16   7         10.81         13.89         3.71 o
   0  16   7         17.80         21.91         2.00 o
   1  16   7         34.49         49.26         2.81 o
   2  16   7          4.59          9.11         2.89 o
   3  16   7         17.41         26.02         3.36 o
   4  16   7        428.38        259.25       180.47 o
  -7  17   7        272.11        290.70        15.92 o
  -6  17   7         72.53         77.03         6.50 o
  -5  17   7          1.95          2.76         1.25 o
  -4  17   7        118.55        119.13        16.03 o
  -3  17   7          0.02         -0.99         1.13 o
  -2  17   7        165.86        168.21        27.13 o
  -1  17   7        156.79        149.44        35.68 o
   0  17   7         27.23         26.70         2.95 o
   1  17   7        401.23        541.29        13.05 o
   2  17   7         24.45         34.77         3.40 o
   3  17   7        115.18        168.42         6.70 o
   4  17   7          0.86          3.94         3.67 o
  -6  18   7        294.48        285.28        27.52 o
  -5  18   7         13.85         15.13         1.55 o
  -4  18   7        304.57        287.16        37.57 o
  -3  18   7         18.18         18.00         2.66 o
  -2  18   7        493.14        479.63        84.68 o
  -1  18   7         12.57         15.95         3.91 o
   0  18   7        370.86        509.44        13.40 o
   1  18   7         24.92         39.19         2.60 o
   2  18   7         49.72         69.86         4.29 o
   3  18   7         11.59         13.41         2.46 o
   4  18   7        436.78        649.72        18.58 o
  -6  19   7          8.54          6.79         1.66 o
  -5  19   7          0.73          1.26         1.33 o
  -4  19   7         68.61         68.41        10.14 o
  -3  19   7         67.16         67.49        14.15 o
  -2  19   7          7.58          2.56         0.97 o
  -1  19   7        342.07        474.28        10.93 o
   0  19   7          2.70          4.61         1.99 o
   1  19   7        815.41       1195.92        27.60 o
   2  19   7          0.12         -0.91         2.40 o
   3  19   7         22.80         35.03         5.26 o
  -6  20   7         38.04         40.38         3.41 o
  -5  20   7         11.04         11.33         2.26 o
  -4  20   7         61.86         58.06        10.21 o
  -3  20   7         20.62         20.05         3.29 o
  -2  20   7        220.20        181.00        52.17 o
  -1  20   7         33.16         38.90         3.49 o
   0  20   7        122.36        191.67         6.50 o
   1  20   7         43.10         60.55         3.61 o
   2  20   7        108.92        159.62         5.74 o
   3  20   7         47.87         67.35         5.29 o
  -5  21   7         98.47         97.73        11.64 o
  -4  21   7          5.26          7.67         1.84 o
  -3  21   7          0.30         -0.30         0.86 o
  -2  21   7          2.20          3.74         2.73 o
  -1  21   7          9.36          6.17         2.35 o
   0  21   7         37.90         52.33         3.67 o
   1  21   7         20.32         28.19         3.97 o
   2  21   7          4.01          4.79         2.23 o
  -5  22   7        157.07        135.22        21.55 o
  -4  22   7        161.86        144.45        28.63 o
  -3  22   7        342.98        280.47        69.41 o
  -2  22   7         27.03         30.00         2.63 o
  -1  22   7        357.89        510.12        13.81 o
   0  22   7         42.33         54.09         3.88 o
   1  22   7        309.81        480.36        12.74 o
   2  22   7        306.49        443.05        11.16 o
  -4  23   7          0.06         -0.37         1.34 o
  -3  23   7        171.66        178.85        44.03 o
  -2  23   7         22.67         30.78         2.60 o
  -1  23   7        218.12        313.22         9.18 o
   0  23   7         74.21        110.02         4.55 o
   1  23   7          6.28          9.46         3.19 o
  -3  24   7         25.24         23.90         8.57 o
  -2  24   7          0.78          2.29         2.06 o
  -1  24   7          6.03         10.34         2.36 o
   0  24   7          1.11          2.64         2.71 o
  -8   0   8         41.29         50.45         3.59 o
  -6   0   8        899.65        940.89        19.49 o
  -4   0   8        805.40        799.63        21.85 o
  -2   0   8       1608.64       1439.47        27.08 o
   0   0   8         10.25          9.98         1.48 o
   2   0   8          7.26          7.88         1.72 o
   4   0   8         74.62         70.36         4.51 o
  -8   1   8         92.03         96.27         3.42 o
  -7   1   8        159.53        161.91         3.68 o
  -6   1   8         44.99         47.55         2.96 o
  -5   1   8        132.87        137.35         3.11 o
  -4   1   8         99.75        104.28         2.57 o
  -3   1   8        947.96        859.88        15.46 o
  -2   1   8        213.98        197.40         4.65 o
  -1   1   8         36.40         37.31         1.55 o
   0   1   8        219.36        192.89         6.79 o
   1   1   8        829.43        673.58        28.49 o
   2   1   8         26.01         21.62         1.42 o
   3   1   8        325.00        273.91         6.50 o
   4   1   8         20.34         21.47         1.71 o
   5   1   8        392.38        382.78         6.78 o
  -8   2   8          9.30         10.21         1.78 o
  -7   2   8          0.86          0.70         1.51 o
  -6   2   8        113.81        112.79         3.15 o
  -5   2   8        133.28        127.16         3.12 o
  -4   2   8        122.91        117.58         5.86 o
  -3   2   8        158.57        147.44         8.31 o
  -2   2   8         51.78         52.37         2.72 o
  -1   2   8        134.57        113.09         8.10 o
   0   2   8          5.85          4.32         1.02 o
   1   2   8         14.04          9.87         1.12 o
   2   2   8        138.46        112.82         7.59 o
   3   2   8        199.49        168.16         6.05 o
   4   2   8        332.98        293.30         8.19 o
   5   2   8        107.91        104.15         4.04 o
  -8   3   8          0.11          1.63         1.52 o
  -7   3   8        213.37        235.57         5.82 o
  -6   3   8        154.32        152.24         4.03 o
  -5   3   8        435.52        416.17        17.39 o
  -4   3   8        257.08        242.30        13.43 o
  -3   3   8         43.50         40.62         3.80 o
  -2   3   8        317.42        256.59        27.97 o
  -1   3   8         50.95         43.56         3.42 o
   0   3   8          5.57          4.92         1.06 o
   1   3   8          0.22          0.35         0.90 o
   2   3   8         25.61         23.54         2.40 o
   3   3   8        242.97        227.39        16.66 o
   4   3   8         16.50         17.94         2.16 o
   5   3   8         12.20         14.49         1.59 o
  -8   4   8        203.46        214.78         5.27 o
  -7   4   8         14.04         15.41         1.80 o
  -6   4   8        278.59        286.91         6.05 o
  -5   4   8          2.03          1.14         1.11 o
  -4   4   8       1099.19       1063.96        74.91 o
  -3   4   8        222.25        204.09        13.52 o
  -2   4   8        184.19        174.98        17.57 o
  -1   4   8        144.54        125.28        11.12 o
   0   4   8        552.84        448.43        53.20 o
   1   4   8         63.82         62.66         7.75 o
   2   4   8         40.10         40.09         4.06 o
   3   4   8         18.24         15.69         1.26 o
   4   4   8         20.90         20.98         1.53 o
   5   4   8        122.53        111.38         7.43 o
  -8   5   8        183.97        186.27         4.69 o
  -7   5   8          9.82         11.19         1.55 o
  -6   5   8         24.42         22.40         1.65 o
  -5   5   8          0.84          1.86         1.22 o
  -4   5   8          8.88          8.13         1.14 o
  -3   5   8        671.17        592.77        46.75 o
  -2   5   8         59.32         48.57         5.56 o
  -1   5   8        109.44         89.73        12.36 o
   0   5   8         23.34         24.41         3.96 o
   1   5   8          5.78          5.32         0.97 o
   2   5   8         12.58          9.91         1.72 o
   3   5   8        328.53        310.33        31.02 o
   4   5   8         42.52         38.68         2.68 o
   5   5   8        209.62        189.04        11.81 o
  -8   6   8         50.25         54.01         4.10 o
  -7   6   8        241.65        244.57        12.19 o
  -6   6   8         81.82         88.52         3.64 o
  -5   6   8        208.04        201.09        18.65 o
  -4   6   8        307.12        301.43        29.55 o
  -3   6   8          0.02          0.58         1.18 o
  -2   6   8        467.78        409.62        53.77 o
  -1   6   8        726.36        569.43        73.92 o
   0   6   8        117.83        106.50        15.99 o
   1   6   8        661.58        559.00        79.20 o
   2   6   8         88.43         83.83        12.50 o
   3   6   8        359.51        348.75        45.15 o
   4   6   8          1.16          0.52         1.13 o
   5   6   8        272.47        240.35        23.90 o
  -8   7   8        181.41        195.22         6.40 o
  -7   7   8        585.41        569.34        22.77 o
  -6   7   8         80.92         86.87         6.31 o
  -5   7   8         12.91         12.92         1.55 o
  -4   7   8          1.74          1.28         1.14 o
  -3   7   8         38.15         33.92         5.70 o
  -2   7   8         30.30         30.47         4.31 o
  -1   7   8          0.55          0.37         0.80 o
   0   7   8          9.71         15.29         2.35 o
   1   7   8          0.75          0.92         1.10 o
   2   7   8         31.06         31.73         3.84 o
   3   7   8          0.70          0.82         1.06 o
   4   7   8         83.45         80.93        10.63 o
   5   7   8        285.93        281.40        34.49 o
  -8   8   8        112.67        108.59         4.04 o
  -7   8   8        506.18        512.53        27.56 o
  -6   8   8        263.71        249.12        15.96 o
  -5   8   8       1345.10       1238.11       124.77 o
  -4   8   8          0.48          1.47         1.24 o
  -3   8   8        266.96        210.12        35.54 o
  -2   8   8        232.32        205.11        35.05 o
  -1   8   8        232.61        232.01        31.60 o
   0   8   8         52.78         59.95         7.28 o
   1   8   8         66.75         61.51         9.25 o
   2   8   8         34.10         30.79         5.44 o
   3   8   8        152.47        137.51        21.64 o
   4   8   8         26.29         24.41         3.80 o
   5   8   8         23.18         17.96         2.07 o
  -8   9   8         10.30         12.31         1.93 o
  -7   9   8         40.40         44.63         2.84 o
  -6   9   8          9.31          9.13         1.73 o
  -5   9   8        166.62        137.94        16.11 o
  -4   9   8          0.57          2.10         1.25 o
  -3   9   8          6.87          6.40         1.31 o
  -2   9   8        213.96        204.44        29.45 o
  -1   9   8         13.10         10.57         1.35 o
   0   9   8        444.81        424.93        55.41 o
   1   9   8        165.70        136.37        17.21 o
   2   9   8        480.13        429.06        65.10 o
   3   9   8        104.08         88.40        17.85 o
   4   9   8        372.71        355.30        61.76 o
  -8  10   8        514.00        519.32        33.29 o
  -7  10   8        181.63        176.47        13.55 o
  -6  10   8        985.33        939.81        89.24 o
  -5  10   8        595.09        543.43        67.47 o
  -4  10   8        588.34        511.88        83.33 o
  -3  10   8        328.84        309.39        45.96 o
  -2  10   8        119.57        111.71        13.84 o
  -1  10   8          4.72          4.70         0.91 o
   0  10   8         13.73         13.95         2.25 o
   1  10   8         93.80         95.86        18.71 o
   2  10   8          7.03          8.47         1.95 o
   3  10   8        140.43        124.08        22.33 o
   4  10   8        172.17        157.84        33.69 o
  -7  11   8         81.92         83.74         3.85 o
  -6  11   8        245.24        235.59        18.67 o
  -5  11   8        262.77        233.63        28.47 o
  -4  11   8        391.88        352.84        48.93 o
  -3  11   8          0.65          0.54         1.25 o
  -2  11   8          0.09          0.52         1.00 o
  -1  11   8         63.93         66.33         6.36 o
   0  11   8         30.83         27.20         5.72 o
   1  11   8        133.92        134.75        23.23 o
   2  11   8        253.77        246.86        43.18 o
   3  11   8         46.12         39.51         8.04 o
   4  11   8         25.48         20.10         5.98 o
  -7  12   8        247.47        257.51        12.86 o
  -6  12   8         28.58         30.72         1.82 o
  -5  12   8        314.08        296.72        32.51 o
  -4  12   8        156.75        142.66        27.79 o
  -3  12   8       1252.06       1040.32       194.95 o
  -2  12   8         70.06         55.21         8.52 o
  -1  12   8        316.71        267.98        45.19 o
   0  12   8        389.48        368.49        65.42 o
   1  12   8        104.87        107.62        29.95 o
   2  12   8        555.41        622.06       125.19 o
   3  12   8        197.10        164.93        36.13 o
   4  12   8         82.82         68.44        18.63 o
  -7  13   8         83.56         85.13         4.47 o
  -6  13   8         84.38         83.97         9.14 o
  -5  13   8         93.96         96.23        11.84 o
  -4  13   8        485.21        465.61        66.27 o
  -3  13   8          3.24          4.59         1.09 o
  -2  13   8        413.70        408.87        62.05 o
  -1  13   8          3.54          3.16         1.15 o
   0  13   8        336.93        311.49        63.19 o
   1  13   8          5.70          4.51         0.91 o
   2  13   8        115.21         95.75        26.53 o
   3  13   8          0.47          0.39         1.10 o
   4  13   8          1.40          0.95         1.53 o
  -7  14   8        181.07        186.30        14.85 o
  -6  14   8        114.94        131.17         9.27 o
  -5  14   8        141.60        132.04        17.24 o
  -4  14   8        211.29        199.39        30.02 o
  -3  14   8        468.02        424.84        71.42 o
  -2  14   8        135.12        128.40        21.23 o
  -1  14   8        851.06        950.01       162.69 o
   0  14   8         28.09         24.92         5.12 o
   1  14   8        163.73        149.08        34.17 o
   2  14   8         50.92         36.19        10.54 o
   3  14   8         40.63         35.82        10.54 o
  -7  15   8         56.50         51.50         6.13 o
  -6  15   8        206.81        202.70        19.52 o
  -5  15   8        170.50        172.81        26.09 o
  -4  15   8         31.89         28.41         3.96 o
  -3  15   8         42.29         48.55         6.46 o
  -2  15   8         24.73         19.94         4.87 o
  -1  15   8          0.65          0.11         0.79 o
   0  15   8        105.96         89.98        21.19 o
   1  15   8          5.34          4.45         2.54 o
   2  15   8          4.56          2.49         1.32 o
   3  15   8         38.87         30.78        11.20 o
  -6  16   8         50.88         48.60         5.49 o
  -5  16   8        132.59        129.03        17.85 o
  -4  16   8         79.66         76.18        12.95 o
  -3  16   8          5.96          5.41         1.36 o
  -2  16   8         14.04         15.86         2.91 o
  -1  16   8         88.20         83.76        19.72 o
   0  16   8         33.92         27.36        12.15 o
   1  16   8        123.29        180.30         7.80 o
   2  16   8         42.46         58.21         9.12 o
   3  16   8          6.19          8.58         2.34 o
  -6  17   8         37.21         38.24         5.03 o
  -5  17   8        112.11        101.62        12.27 o
  -4  17   8         76.30         71.95        12.86 o
  -3  17   8          1.19          2.61         1.40 o
  -2  17   8         29.77         30.95         6.16 o
  -1  17   8          4.68          4.85         2.64 o
   0  17   8         22.74         36.37         6.22 o
   1  17   8        137.89        226.12         8.56 o
   2  17   8         20.98         30.42         2.86 o
   3  17   8        110.24        168.65         7.64 o
  -5  18   8        244.21        231.30        38.87 o
  -4  18   8         35.53         31.91         4.22 o
  -3  18   8        184.39        158.40        32.89 o
  -2  18   8          3.23          2.40         0.91 o
  -1  18   8         79.89        105.62         4.58 o
   0  18   8          2.51          5.70         2.24 o
   1  18   8        646.56        925.33        19.78 o
   2  18   8         84.42        139.29         6.22 o
  -5  19   8         25.66         25.34         4.67 o
  -4  19   8         21.80         15.74         3.03 o
  -3  19   8         16.95         16.38         3.75 o
  -2  19   8          3.13          2.52         0.77 o
  -1  19   8          1.41          3.96         2.28 o
   0  19   8         32.58         52.01         3.28 o
   1  19   8         27.83         44.45         3.22 o
   2  19   8        420.59        617.25        15.15 o
  -4  20   8         33.61         31.52         7.11 o
  -3  20   8          1.84          3.13         0.88 o
  -2  20   8         20.27         16.48         6.84 o
  -1  20   8        393.61        565.28        14.89 o
   0  20   8          0.88         -0.34         2.51 o
   1  20   8         22.72         34.32         3.66 o
  -4  21   8        288.86        273.21        58.70 o
  -3  21   8        233.86        189.53        53.72 o
  -2  21   8        223.44        309.12         8.57 o
  -1  21   8        135.23        207.60         7.72 o
   0  21   8          2.76          5.54         2.31 o
  -3  22   8        199.54        148.76        56.56 o
  -2  22   8        196.67        286.31         8.20 o
  -1  22   8        339.53        499.10        12.16 o
  -7   0   9        141.45        154.55         5.56 o
  -5   0   9       1148.31       1139.61        23.47 o
  -3   0   9        160.87        178.19         5.75 o
  -1   0   9        912.15        835.90        21.52 o
   1   0   9       1282.53       1128.36        36.30 o
   3   0   9         19.54         18.33         2.92 o
  -8   1   9         20.19         24.21         3.08 o
  -7   1   9        388.25        402.13         7.55 o
  -6   1   9         19.99         21.65         1.82 o
  -5   1   9        304.18        310.31         6.13 o
  -4   1   9        441.15        426.51        11.74 o
  -3   1   9         31.10         29.54         1.56 o
  -2   1   9        648.12        597.31        21.77 o
  -1   1   9          0.03          0.22         0.98 o
   0   1   9        189.20        169.50         3.78 o
   1   1   9         50.52         45.77         1.83 o
   2   1   9        296.87        278.62         5.20 o
   3   1   9          0.06         -1.45         1.49 o
   4   1   9         30.67         32.14         2.40 o
  -7   2   9        167.55        165.34         4.74 o
  -6   2   9          3.11          2.01         1.33 o
  -5   2   9        231.36        244.14         9.20 o
  -4   2   9        136.01        126.72         3.63 o
  -3   2   9        181.99        178.05         8.33 o
  -2   2   9         18.26         19.64         2.18 o
  -1   2   9          2.31          1.79         1.11 o
   0   2   9        266.12        224.44        12.95 o
   1   2   9         30.04         24.13         2.61 o
   2   2   9          9.12          9.01         1.42 o
   3   2   9        102.39         90.45         3.52 o
   4   2   9          0.71          1.52         1.44 o
  -7   3   9          0.42          1.01         1.56 o
  -6   3   9         21.69         27.00         1.96 o
  -5   3   9        184.65        195.75         7.79 o
  -4   3   9         62.18         57.59         2.34 o
  -3   3   9        324.53        304.75        14.90 o
  -2   3   9          9.16          6.94         1.22 o
  -1   3   9        230.42        185.65        17.28 o
   0   3   9        138.78        129.60        12.84 o
   1   3   9        203.25        177.10        13.39 o
   2   3   9          3.38          2.30         1.29 o
   3   3   9         74.31         69.48         2.21 o
   4   3   9        108.47        107.74         3.57 o
  -7   4   9        319.94        322.14        14.64 o
  -6   4   9        193.38        192.61         9.99 o
  -5   4   9          6.06          9.87         1.82 o
  -4   4   9        213.03        200.07        15.38 o
  -3   4   9        581.83        506.40        48.53 o
  -2   4   9        384.48        321.95        32.91 o
  -1   4   9        207.81        174.95        20.96 o
   0   4   9        487.75        429.85        45.79 o
   1   4   9         48.40         43.02         4.02 o
   2   4   9        492.62        454.87        22.69 o
   3   4   9        370.51        362.96        22.53 o
   4   4   9         51.17         51.31         3.05 o
  -7   5   9          7.16          6.97         1.65 o
  -6   5   9        170.96        171.99         8.26 o
  -5   5   9          6.14          8.46         1.36 o
  -4   5   9        216.13        212.22        19.25 o
  -3   5   9          7.05          6.00         1.24 o
  -2   5   9        514.54        455.20        55.26 o
  -1   5   9         70.18         56.74         6.70 o
   0   5   9       1090.20       1061.01       132.04 o
   1   5   9         25.97         20.30         2.36 o
   2   5   9        211.86        204.62        19.69 o
   3   5   9        265.19        248.65        18.85 o
   4   5   9          1.00          0.65         1.74 o
  -7   6   9         52.42         54.69         3.09 o
  -6   6   9          7.95          8.34         1.57 o
  -5   6   9        109.32         95.93         8.25 o
  -4   6   9         33.59         34.65         4.90 o
  -3   6   9         55.20         48.35         4.88 o
  -2   6   9          9.63         10.71         1.67 o
  -1   6   9        142.59        127.70        16.60 o
   0   6   9          0.62          1.22         1.11 o
   1   6   9         14.84         10.42         1.57 o
   2   6   9         50.58         43.31         4.39 o
   3   6   9          2.41          1.28         1.37 o
  -7   7   9         20.33         22.82         2.50 o
  -6   7   9        443.96        442.63        26.16 o
  -5   7   9        223.88        221.89        20.08 o
  -4   7   9         64.62         61.56         6.47 o
  -3   7   9         35.72         35.52         4.95 o
  -2   7   9          0.70          1.58         1.22 o
  -1   7   9          4.87          2.45         1.16 o
   0   7   9         12.70         10.59         1.54 o
   1   7   9         57.92         44.93         7.04 o
   2   7   9         43.79         39.98         4.75 o
   3   7   9          3.74          3.05         1.24 o
  -7   8   9          5.08          7.80         1.64 o
  -6   8   9          5.26          7.63         1.70 o
  -5   8   9        405.73        383.69        44.49 o
  -4   8   9        483.85        465.28        53.96 o
  -3   8   9         42.47         36.58         6.97 o
  -2   8   9        681.51        609.69        87.24 o
  -1   8   9          0.24          0.51         0.96 o
   0   8   9        532.04        462.54        80.46 o
   1   8   9         77.48         73.98        13.19 o
   2   8   9         24.84         23.68         3.55 o
   3   8   9        312.10        276.57        44.95 o
  -7   9   9         14.15         16.87         2.95 o
  -6   9   9        151.45        153.36        14.27 o
  -5   9   9         74.83         72.71         6.22 o
  -4   9   9         23.88         21.66         1.63 o
  -3   9   9        147.15        132.21        19.39 o
  -2   9   9        206.92        181.46        29.03 o
  -1   9   9         72.34         61.14         8.80 o
   0   9   9         61.54         51.63        10.63 o
   1   9   9        224.74        218.83        33.09 o
   2   9   9         15.65         16.20         3.47 o
   3   9   9          4.62          3.76         1.51 o
  -7  10   9          0.02         -1.27         1.92 o
  -6  10   9          0.87         -1.00         1.49 o
  -5  10   9          8.33          9.68         1.66 o
  -4  10   9          0.43          0.67         1.26 o
  -3  10   9        148.39        127.36        19.15 o
  -2  10   9         76.96         74.00        12.51 o
  -1  10   9        203.77        178.51        30.04 o
   0  10   9         62.40         71.65        11.82 o
   1  10   9        540.77        481.08        89.07 o
   2  10   9         34.64         31.56         5.71 o
   3  10   9        288.57        254.19        54.64 o
  -6  11   9          0.10         -1.19         1.68 o
  -5  11   9        177.36        173.27        16.68 o
  -4  11   9          2.75          3.92         1.45 o
  -3  11   9        197.06        197.42        29.16 o
  -2  11   9         31.96         26.87         3.75 o
  -1  11   9          1.02          0.00         0.86 o
   0  11   9         28.77         27.29         4.52 o
   1  11   9          0.03          0.39         0.86 o
   2  11   9          0.03         -0.05         0.81 o
   3  11   9        229.66        172.49        49.28 o
  -6  12   9        196.09        191.95        19.70 o
  -5  12   9        121.53        114.85        13.06 o
  -4  12   9          6.59          5.89         1.44 o
  -3  12   9         18.37         18.30         2.79 o
  -2  12   9         25.38         29.09         5.40 o
  -1  12   9          0.01         -0.07         1.03 o
   0  12   9          0.45          0.30         0.90 o
   1  12   9         17.35         16.56         2.36 o
   2  12   9        106.14         90.63        21.56 o
  -6  13   9          4.23          4.05         1.81 o
  -5  13   9         22.52         20.70         1.89 o
  -4  13   9        114.66        106.12        13.42 o
  -3  13   9         77.92         62.63        12.45 o
  -2  13   9        128.50        112.79        20.11 o
  -1  13   9        145.77        135.24        30.04 o
   0  13   9         48.93         51.33         9.95 o
   1  13   9          9.44          6.32         1.03 o
   2  13   9          0.45          0.57         1.05 o
  -6  14   9         38.08         36.09         3.05 o
  -5  14   9          0.34          0.62         1.43 o
  -4  14   9        258.90        250.11        43.04 o
  -3  14   9         29.06         26.85         4.79 o
  -2  14   9         66.66         58.97        12.75 o
  -1  14   9        241.93        214.97        47.68 o
   0  14   9        259.23        204.68        52.65 o
   1  14   9        148.49        124.75        37.84 o
   2  14   9        100.49         82.12        28.79 o
  -5  15   9         14.89         13.33         2.78 o
  -4  15   9          2.05          3.50         1.24 o
  -3  15   9        208.43        178.03        39.96 o
  -2  15   9        128.19        136.54        29.83 o
  -1  15   9         40.93         29.61         8.21 o
   0  15   9        225.52        209.09        60.46 o
   1  15   9        346.00        344.41       115.53 o
   2  15   9         58.27         40.84        17.32 o
  -5  16   9         53.36         57.74         8.20 o
  -4  16   9        144.75        137.41        27.38 o
  -3  16   9          6.58          5.12         1.02 o
  -2  16   9          9.23          6.83         2.12 o
  -1  16   9         21.29         21.83         5.78 o
   0  16   9          0.38          1.51         0.91 o
   1  16   9         15.50          8.81         6.89 o
  -4  17   9         36.18         32.94         7.91 o
  -3  17   9         86.52         74.50        18.85 o
  -2  17   9        183.14        159.22        43.64 o
  -1  17   9        182.30        167.61        61.29 o
   0  17   9         30.28         39.86         3.20 o
   1  17   9        235.48        336.68        13.20 o
  -4  18   9        393.94        374.53        84.50 o
  -3  18   9          5.89          5.33         1.83 o
  -2  18   9        818.61        822.97       249.06 o
  -1  18   9          8.01          5.09         4.36 o
   0  18   9         26.71         37.88         4.63 o
  -3  19   9        165.22        145.13        41.09 o
  -2  19   9          5.63          5.99         3.03 o
  -1  19   9        927.53       1357.88        32.24 o
  -6   0  10         17.56         24.40         2.82 o
  -4   0  10        591.26        562.36        13.07 o
  -2   0  10        994.99        894.69        19.13 o
   0   0  10          0.14         -0.22         1.68 o
   2   0  10        144.99        144.51         6.72 o
  -6   1  10         23.30         22.50         1.88 o
  -5   1  10          6.11          7.47         1.73 o
  -4   1  10        172.44        161.53         3.61 o
  -3   1  10          5.00          4.80         1.47 o
  -2   1  10         48.59         43.38         2.60 o
  -1   1  10          6.01          6.82         1.52 o
   0   1  10         11.78         11.21         1.56 o
   1   1  10         17.81         20.16         1.58 o
   2   1  10          7.62          7.13         1.47 o
  -6   2  10        122.05        122.74         4.18 o
  -5   2  10          7.96          9.19         1.65 o
  -4   2  10         36.26         35.88         2.99 o
  -3   2  10        168.16        149.81         5.70 o
  -2   2  10          7.32          7.54         1.51 o
  -1   2  10          4.28          4.96         1.65 o
   0   2  10         10.29          9.12         1.44 o
   1   2  10          0.02         -0.58         1.26 o
   2   2  10        133.97        129.60         3.41 o
  -6   3  10          6.76          6.22         1.61 o
  -5   3  10        194.36        194.56        12.17 o
  -4   3  10        120.13        117.55         4.00 o
  -3   3  10         88.96         88.27         4.97 o
  -2   3  10          0.91          2.73         1.34 o
  -1   3  10         12.62         16.14         1.51 o
   0   3  10        176.69        177.18         6.49 o
   1   3  10        190.22        180.86         9.57 o
   2   3  10         38.84         37.46         2.31 o
  -6   4  10        608.80        582.22        26.68 o
  -5   4  10        204.25        206.72        15.75 o
  -4   4  10        231.67        218.40        14.80 o
  -3   4  10        100.34         98.03         6.16 o
  -2   4  10         21.65         22.35         2.33 o
  -1   4  10         19.95         20.84         2.30 o
   0   4  10        376.52        373.17        20.36 o
   1   4  10         11.63         10.00         1.43 o
   2   4  10          4.83          4.04         1.29 o
  -6   5  10        243.47        242.46        15.96 o
  -5   5  10          5.72          6.02         1.57 o
  -4   5  10         28.83         27.65         2.64 o
  -3   5  10         77.59         75.74         4.16 o
  -2   5  10          1.74          1.62         1.21 o
  -1   5  10        184.33        166.77        15.69 o
   0   5  10        116.03        114.81         9.51 o
   1   5  10        415.93        399.00        24.88 o
   2   5  10         17.71         18.42         1.67 o
  -6   6  10        198.15        192.92        15.32 o
  -5   6  10         25.89         22.98         1.83 o
  -4   6  10        149.95        150.15        10.45 o
  -3   6  10         89.70         90.23         9.40 o
  -2   6  10          0.03         -0.13         1.35 o
  -1   6  10          1.50          0.48         1.35 o
   0   6  10         13.98         12.50         1.45 o
   1   6  10         77.01         65.27         7.30 o
   2   6  10         48.85         47.88         5.93 o
  -6   7  10          1.16          1.06         1.88 o
  -5   7  10        246.17        241.46        17.63 o
  -4   7  10         54.25         50.05         4.66 o
  -3   7  10         94.45         87.43         6.34 o
  -2   7  10         35.04         34.58         2.99 o
  -1   7  10          9.51          7.74         2.32 o
   0   7  10          8.29          8.19         1.40 o
   1   7  10         72.06         65.59        10.37 o
   2   7  10         39.85         43.51         4.36 o
  -6   8  10         36.33         39.27         2.98 o
  -5   8  10        334.90        339.60        23.73 o
  -4   8  10         14.43         18.65         1.65 o
  -3   8  10        278.66        262.23        30.70 o
  -2   8  10         23.38         23.63         3.35 o
  -1   8  10         38.94         38.13         5.75 o
   0   8  10         51.73         44.20         5.56 o
   1   8  10         69.30         70.42         9.83 o
   2   8  10          9.67         11.09         1.74 o
  -5   9  10        147.06        133.33        13.27 o
  -4   9  10        259.56        259.40        27.51 o
  -3   9  10         64.01         58.02         6.01 o
  -2   9  10        329.59        314.59        45.72 o
  -1   9  10        105.96        110.32        15.10 o
   0   9  10          0.28         -0.52         1.27 o
   1   9  10         93.37         83.44        15.72 o
  -5  10  10        321.05        318.69        36.14 o
  -4  10  10        240.00        236.43        31.09 o
  -3  10  10         34.64         40.60         6.00 o
  -2  10  10        452.06        419.77        67.52 o
  -1  10  10          7.30          6.35         1.15 o
   0  10  10        169.99        143.20        28.83 o
   1  10  10        132.50        121.44        26.50 o
  -5  11  10          1.90          3.22         1.64 o
  -4  11  10         36.41         41.11         5.10 o
  -3  11  10         27.48         23.38         4.81 o
  -2  11  10         21.92         22.90         4.94 o
  -1  11  10         61.99         56.07         9.74 o
   0  11  10        132.52        110.97        27.68 o
   1  11  10         35.06         30.55         6.56 o
  -5  12  10        213.69        201.86        25.62 o
  -4  12  10         54.18         59.98         7.11 o
  -3  12  10         34.25         32.82         4.27 o
  -2  12  10          1.30          0.37         1.17 o
  -1  12  10         55.50         48.57        10.04 o
   0  12  10        108.29        101.01        25.62 o
  -4  13  10         22.75         17.98         3.36 o
  -3  13  10          6.52          3.21         1.34 o
  -2  13  10         62.74         59.59        14.16 o
  -1  13  10          2.90          2.58         1.28 o
   0  13  10        682.82        789.79       164.53 o
  -3  14  10        137.63        117.64        26.26 o
  -2  14  10          1.72          0.03         1.00 o
  -1  14  10          6.91          9.67         1.88 o
  -2  15  10         17.49         15.37         4.48 o
  -3   0  11         76.16         76.01         3.58 o
  -1   0  11        629.91        641.20        16.94 o
  -4   1  11        206.74        205.38         4.63 o
  -3   1  11         57.45         58.04         2.55 o
  -2   1  11        252.93        234.67         4.73 o
  -1   1  11        175.04        165.63         4.23 o
   0   1  11        655.09        638.77        11.70 o
  -4   2  11          7.39          5.18         1.61 o
  -3   2  11         76.87         73.00         2.54 o
  -2   2  11          0.47          0.87         1.42 o
  -1   2  11          2.13          1.48         1.72 o
   0   2  11         46.20         39.72         2.77 o
  -4   3  11          8.56          8.20         1.77 o
  -3   3  11        182.73        166.39         5.55 o
  -2   3  11        213.72        202.07         6.91 o
  -1   3  11          0.49          0.12         1.58 o
   0   3  11          1.52          5.18         1.74 o
  -4   4  11          4.89          3.63         1.97 o
  -3   4  11        487.68        487.54        23.14 o
  -2   4  11          0.06         -0.32         1.47 o
  -1   4  11          0.83          0.56         1.44 o
  -4   5  11        162.95        161.59         8.75 o
  -3   5  11         17.31         16.37         2.00 o
  -2   5  11        245.71        235.47        22.33 o
  -1   5  11          0.64          0.53         1.50 o
  -4   6  11          0.04          0.54         1.48 o
  -3   6  11         34.50         31.85         2.17 o
  -2   6  11         23.16         21.06         1.93 o
  -1   6  11        179.97        165.21        15.90 o
  -3   7  11         17.67         19.42         1.79 o
  -2   7  11         69.39         64.61         5.46 o
  -1   7  11         44.93         48.84         6.60 o
  -2   8  11        347.94        332.25        45.24 o
                                                
